# Supplementary material for: Treatment of biofilms in bacterial vaginosis by an amphoteric tenside pessary-clinical study and microbiota analysis
Source: Microbiome. 2017 Sep 13;5:119. doi: 10.1186/s40168-017-0326-y (PMC5598074; doi:10.1186/s40168-017-0326-y)
Supplement: Supplementary file 2 — List of raw and final sequencing results. (XLSX 2810 kb) [file 40168_2017_326_MOESM2_ESM.xlsx]

## Sheet: Overview
sample ID	raw reads	after QC	% passed QC	after chimera removal	% passed chimera removal	after abundance filter	% passed abundance filter	after contamination removal	% passed cont. removal
01-001a	37066	22156	59.7745	21928	98.9709	21835	99.5759	21835	100
01-002a	39812	24073	60.4667	23155	96.1866	22651	97.8234	22651	100
01-003a	38528	23621	61.3087	23406	99.0898	23372	99.8547	23372	100
03-002a	22312	11389	51.0443	11368	99.8156	10794	94.9507	10793	99.9907
03-003a	38447	23688	61.6121	23367	98.6449	23319	99.7946	23315	99.9828
03-004a	19901	9699	48.7362	8543	88.0812	7772	90.9751	7772	100
03-005a	24326	12487	51.3319	12351	98.9109	12262	99.2794	12261	99.9918
03-006a	18991	9536	50.2133	1475	15.4677	1392	94.3729	1319	94.7557
04-002a	37127	19631	52.8753	19440	99.027	19380	99.6914	19380	100
04-003a	29425	17171	58.3551	17048	99.2837	16999	99.7126	16997	99.9882
04-004a	78310	48864	62.3982	48108	98.4528	48023	99.8233	48023	100
04-005a	102357	64677	63.1877	63050	97.4844	62883	99.7351	62882	99.9984
04-007a	47321	27608	58.342	26367	95.5049	26262	99.6018	26261	99.9962
04-008a	32137	18525	57.6438	18372	99.1741	18315	99.6897	18315	100
05-002a	38121	21979	57.6559	21734	98.8853	21689	99.793	21686	99.9862
05-003a	41738	25696	61.565	25323	98.5484	25224	99.6091	25224	100
05-005a	37818	24322	64.3133	23949	98.4664	23925	99.8998	23925	100
05-007a	45055	28107	62.3838	27562	98.061	27473	99.6771	27473	100
05-009a	39035	24721	63.3303	21490	86.9301	21462	99.8697	21459	99.986
05-010a	61404	38580	62.8298	38081	98.7066	37955	99.6691	37937	99.9526
05-015a	33877	21497	63.456	21279	98.9859	21223	99.7368	21222	99.9953
05-016a	99995	44394	44.3962	43924	98.9413	41888	95.3647	41887	99.9976
05-018a	65447	41506	63.4193	40391	97.3136	40196	99.5172	40196	100
05-019a	38333	22235	58.0049	22089	99.3434	21973	99.4749	21971	99.9909
06-003a	40464	25819	63.8073	25495	98.7451	25389	99.5842	25389	100
06-007a	43856	27301	62.2515	26937	98.6667	26790	99.4543	26790	100
06-008a	39987	24492	61.2499	23589	96.3131	23439	99.3641	23439	100
06-009a	41411	25431	61.4112	25142	98.8636	25081	99.7574	25081	100
08-001a	64898	43044	66.3256	42565	98.8872	42493	99.8308	42493	100
08-002a	55080	27134	49.2629	26975	99.414	25807	95.6701	25807	100
08-007a	46811	28706	61.3232	26122	90.9984	25913	99.1999	25913	100
08-008a	66426	43038	64.7909	40530	94.1726	40453	99.81	40453	100
12-001a	41897	24738	59.0448	24214	97.8818	24026	99.2236	24026	100
13-003a	62900	40572	64.5024	39820	98.1465	39738	99.7941	39731	99.9824
13-005a	63101	40597	64.3365	40010	98.5541	39929	99.7976	39929	100
13-006a	57772	36182	62.629	35530	98.198	34426	96.8928	34426	100
13-007a	53564	34556	64.5135	33223	96.1425	33087	99.5906	33087	100
13-008a	55177	37023	67.0986	36551	98.7251	36489	99.8304	36489	100
13-009a	45755	30230	66.0693	29784	98.5246	29706	99.7381	29705	99.9966
13-010a	42642	27617	64.7648	26627	96.4153	26584	99.8385	26581	99.9887
13-011a	34209	23184	67.7716	22862	98.6111	22809	99.7682	22809	100
13-012a	50018	32947	65.8703	32497	98.6342	31850	98.009	31850	100
13-013a	74048	46227	62.4284	45299	97.9925	45280	99.9581	45280	100
13-014a	136382	87222	63.9542	86460	99.1264	86345	99.867	86345	100
13-016a	49875	30659	61.4717	30382	99.0965	30350	99.8947	30348	99.9934
13-017a	55032	37138	67.4844	36324	97.8082	36087	99.3475	36087	100
13-018a	66218	44251	66.8262	43629	98.5944	43571	99.8671	43571	100
13-020a	57740	37997	65.8071	37353	98.3051	37310	99.8849	37310	100
13-021a	49356	31697	64.2212	30923	97.5581	30807	99.6249	30806	99.9968
13-024a	49504	25093	50.6888	24475	97.5372	24112	98.5169	24102	99.9585
15-001a	35327	15448	43.7286	13068	84.5935	13004	99.5103	13004	100
15-002a	50213	32965	65.6503	31081	94.2848	30988	99.7008	30988	100
15-003a	50228	32898	65.4973	22345	67.9221	22243	99.5435	22233	99.955
15-004a	47066	29124	61.8791	28960	99.4369	28912	99.8343	28912	100
15-005a	48350	28456	58.8542	28367	99.6872	28333	99.8801	28330	99.9894
15-007a	98514	60928	61.847	60398	99.1301	60271	99.7897	60271	100
15-009a	48901	31392	64.195	30460	97.0311	30307	99.4977	30307	100
17-001a	46958	31355	66.7724	30824	98.3065	30741	99.7307	30733	99.974
17-002a	52107	29578	56.764	29361	99.2663	29111	99.1485	29111	100
17-003a	34762	16363	47.0715	16355	99.9511	15995	97.7988	15995	100
01-004a	160194	84929	53.0163	84090	99.0121	83937	99.8181	83936	99.9988
01-004b	73904	44224	59.8398	44119	99.7626	43786	99.2452	43786	100
01-004c	50006	27037	54.0675	26367	97.5219	26340	99.8976	26330	99.962
01-004d	71486	40896	57.2084	40061	97.9582	40047	99.9651	40047	100
01-004e	70398	37868	53.7913	37581	99.2421	37523	99.8457	37523	100
04-001a	75395	40464	53.6693	39023	96.4388	38962	99.8437	38962	100
04-001b	50964	30082	59.026	30005	99.744	29963	99.86	29963	100
04-001c	36526	18750	51.3333	18733	99.9093	18610	99.3434	18610	100
04-001d	41536	22538	54.2614	20634	91.552	20463	99.1713	20463	100
04-001e	39112	20432	52.2397	20323	99.4665	20287	99.8229	20287	100
04-006a	40408	22362	55.3405	22267	99.5752	22250	99.9237	22250	100
04-006b	38773	21817	56.2685	21805	99.945	21795	99.9541	21795	100
04-006c	41067	23466	57.1408	23437	99.8764	23397	99.8293	23397	100
04-006d	30993	16799	54.2026	16775	99.8571	16763	99.9285	16763	100
04-006e	60116	33088	55.0403	32732	98.9241	32699	99.8992	32699	100
05-001a	38918	18476	47.4742	18421	99.7023	18387	99.8154	18387	100
05-001b	36614	17913	48.9239	17853	99.665	17846	99.9608	17846	100
05-001c	43837	22228	50.706	22163	99.7076	22155	99.9639	22155	100
05-001d	39642	19938	50.2951	19901	99.8144	19884	99.9146	19884	100
05-001e	51147	28731	56.1734	28710	99.9269	28647	99.7806	28647	100
05-004a	63000	32220	51.1429	31879	98.9417	31802	99.7585	31802	100
05-004b	55059	30874	56.0744	30768	99.6567	30693	99.7562	30686	99.9772
05-004c	34005	17400	51.1689	14839	85.2816	14776	99.5754	14776	100
05-004d	31261	17496	55.9675	16951	96.885	16910	99.7581	16910	100
05-004e	40601	20989	51.6958	18608	88.656	18369	98.7156	18366	99.9837
05-006a	34583	18284	52.8699	17879	97.7849	17709	99.0492	17708	99.9944
05-006b	27185	10510	38.661	10492	99.8287	10390	99.0278	10390	100
05-006c	32409	14754	45.5244	14714	99.7289	14584	99.1165	14584	100
05-006d	27913	12323	44.1479	12291	99.7403	12211	99.3491	12211	100
05-006e	39662	23234	58.58	23134	99.5696	22957	99.2349	22957	100
05-008a	45053	23588	52.3561	23347	98.9783	23314	99.8587	23314	100
05-008b	29820	14278	47.8806	14233	99.6848	14224	99.9368	14222	99.9859
05-008c	35547	19571	55.0567	19426	99.2591	19283	99.2639	19283	100
05-008d	35628	20059	56.3012	19591	97.6669	19529	99.6835	19519	99.9488
05-008e	45567	20152	44.225	19997	99.2308	19951	99.77	19951	100
05-011a	29195	15282	52.3446	15120	98.9399	15087	99.7817	15087	100
05-011b	21422	11926	55.6717	11853	99.3879	11840	99.8903	11840	100
05-011c	22516	12199	54.1793	12192	99.9426	12149	99.6473	12149	100
05-011d	17371	10229	58.8855	10162	99.345	10155	99.9311	10155	100
05-011e	23947	13285	55.4767	12988	97.7644	12920	99.4764	12920	100
05-012a	28882	15902	55.0585	15494	97.4343	15391	99.3352	15391	100
05-012b	15340	8607	56.1082	8562	99.4772	8526	99.5795	8526	100
05-012c	16296	9111	55.9094	9089	99.7585	9077	99.868	9077	100
05-012d	23903	13429	56.1812	13336	99.3075	13247	99.3326	13247	100
05-012e	23477	14141	60.2334	13986	98.9039	13952	99.7569	13951	99.9928
05-013a	25476	13062	51.2718	12966	99.265	12955	99.9152	12955	100
05-013b	21430	11311	52.7811	11197	98.9921	11186	99.9018	11185	99.9911
05-013c	22144	11672	52.7095	11609	99.4602	11595	99.8794	11589	99.9483
05-013d	32244	17001	52.7261	16944	99.6647	16933	99.9351	16933	100
05-013e	12513	5699	45.5446	5671	99.5087	5662	99.8413	5660	99.9647
05-014a	26796	12213	45.5777	12084	98.9437	12065	99.8428	12060	99.9586
05-014b	20978	12197	58.1419	12183	99.8852	12164	99.844	12164	100
05-014c	25794	15074	58.4399	15057	99.8872	15034	99.8472	15027	99.9534
05-014d	14836	8751	58.9849	8690	99.3029	8680	99.8849	8680	100
05-014e	12739	7637	59.9498	7632	99.9345	7617	99.8035	7617	100
05-017a	29132	13972	47.961	13831	98.9908	13793	99.7253	13793	100
05-017b	23177	13568	58.5408	13504	99.5283	13484	99.8519	13483	99.9926
05-017c	19855	11477	57.8041	11410	99.4162	11298	99.0184	11297	99.9911
05-017d	21357	8963	41.9675	8901	99.3083	8827	99.1686	8827	100
05-017e	23243	11913	51.2541	11853	99.4963	11840	99.8903	11819	99.8226
05-020a	35499	18958	53.4043	18478	97.4681	18410	99.632	18410	100
05-020b	21875	12949	59.1954	12926	99.8224	12894	99.7524	12894	100
05-020c	19040	8136	42.7311	8092	99.4592	7995	98.8013	7995	100
05-020d	12408	4541	36.5974	4449	97.974	4329	97.3028	4329	100
05-020e	29726	17878	60.1426	17485	97.8018	17295	98.9134	17292	99.9827
05-021a	25075	11289	45.0209	11127	98.565	10501	94.374	10501	100
05-021b	16322	8939	54.7666	7269	81.3178	7268	99.9862	7268	100
05-021c	23843	12419	52.0866	12306	99.0901	12280	99.7887	12280	100
05-021d	20789	11474	55.1926	10992	95.7992	10964	99.7453	10963	99.9909
05-021e	45819	27019	58.969	24806	91.8095	24539	98.9236	24539	100
06-001a	31741	16274	51.2712	16092	98.8817	16043	99.6955	16041	99.9875
06-001b	26054	11756	45.1217	11693	99.4641	11676	99.8546	11676	100
06-001c	22536	11225	49.8092	11163	99.4477	11153	99.9104	11153	100
06-001d	20237	9755	48.2038	9672	99.1492	9656	99.8346	9644	99.8757
06-001e	30838	13815	44.7986	13714	99.2689	13682	99.7667	13682	100
06-002a	26324	12822	48.7084	10752	83.8559	10735	99.8419	10715	99.8137
06-002b	19147	10170	53.1154	10133	99.6362	10047	99.1513	10047	100
06-002c	21791	11793	54.1187	11773	99.8304	11712	99.4819	11712	100
06-002d	19658	9579	48.7283	9533	99.5198	9501	99.6643	9501	100
06-004a	30845	14202	46.0431	13639	96.0358	13575	99.5308	13575	100
06-004b	19897	12124	60.9338	12024	99.1752	11982	99.6507	11982	100
06-004c	27675	15238	55.0605	14878	97.6375	14843	99.7648	14843	100
06-004d	20515	12788	62.3349	12442	97.2943	12442	100	12437	99.9598
06-004e	22131	12273	55.4561	11845	96.5127	11654	98.3875	11650	99.9657
06-005a	26364	13171	49.9583	13106	99.5065	13047	99.5498	13046	99.9923
06-005b	29007	16267	56.0796	16028	98.5308	15976	99.6756	15976	100
06-005c	33024	18487	55.9805	18165	98.2582	17983	98.9981	17975	99.9555
06-005d	22263	11133	50.0067	9651	86.6882	9366	97.0469	9366	100
06-005e	22850	10586	46.3282	10400	98.243	10045	96.5865	10045	100
06-010a	27479	13225	48.1277	10947	82.775	10931	99.8538	10931	100
06-010b	18989	11393	59.9979	11131	97.7003	11121	99.9102	11111	99.9101
06-010c	16961	9154	53.9709	4059	44.3413	4081	100.542	4057	99.4119
06-010d	24333	13229	54.3665	7000	52.9141	6984	99.7714	6984	100
06-010e	52992	27845	52.5457	26291	94.4191	26045	99.0643	25956	99.6583
07-001a	24633	11799	47.8992	11741	99.5084	11721	99.8297	11721	100
07-001b	27558	13576	49.2634	13528	99.6464	13519	99.9335	13519	100
07-001c	32006	17404	54.3773	17303	99.4197	17294	99.948	17294	100
07-001d	22677	11064	48.7895	11032	99.7108	11026	99.9456	11026	100
07-001e	24845	11747	47.2811	11721	99.7787	11708	99.8891	11708	100
08-003a	24026	11485	47.8024	11324	98.5982	10777	95.1696	10777	100
08-003b	18316	10044	54.8373	8753	87.1466	8713	99.543	8712	99.9885
08-003c	17652	9885	55.9993	9831	99.4537	9826	99.9491	9826	100
08-003d	18830	10134	53.8184	10083	99.4967	10063	99.8016	10063	100
08-003e	21094	11474	54.3946	11401	99.3638	11394	99.9386	11394	100
08-005a	53928	26963	49.9981	26442	98.0677	26381	99.7693	26373	99.9697
08-005b	15184	7970	52.4895	6514	81.7315	6503	99.8311	6503	100
08-005c	23019	11115	48.2862	10910	98.1556	10883	99.7525	10840	99.6049
08-005d	27862	11680	41.9209	11653	99.7688	11564	99.2362	11564	100
08-006a	25038	13747	54.9045	13618	99.0616	13610	99.9413	13603	99.9486
08-006b	17358	9177	52.869	8547	93.135	8535	99.8596	8534	99.9883
08-006c	16660	8761	52.587	8251	94.1787	8243	99.903	8242	99.9879
08-006d	16087	8568	53.2604	7834	91.4332	7819	99.8085	7819	100
08-006e	22634	11795	52.1119	11340	96.1424	11318	99.806	11318	100
12-002a	20099	9125	45.4003	8927	97.8301	8896	99.6527	8896	100
12-002b	18085	9389	51.916	8376	89.2108	8333	99.4866	8333	100
12-002c	13291	7082	53.2842	7037	99.3646	7026	99.8437	7026	100
12-002d	15029	8207	54.6078	7799	95.0286	7786	99.8333	7786	100
12-002e	13459	7183	53.3695	6890	95.9209	6880	99.8549	6879	99.9855
12-003a	25157	11477	45.6215	11344	98.8412	11318	99.7708	11318	100
12-003b	14570	7088	48.6479	7056	99.5485	7048	99.8866	7048	100
12-003c	40522	13147	32.4441	12978	98.7145	12824	98.8134	12812	99.9064
12-003d	22356	10805	48.3315	10680	98.8431	10622	99.4569	10622	100
12-003e	12467	6016	48.2554	5846	97.1742	5845	99.9829	5845	100
13-001a	25823	13132	50.8539	12976	98.8121	12840	98.9519	12840	100
13-001b	21238	11043	51.9964	9796	88.7078	9790	99.9388	9790	100
13-001c	26490	13398	50.5776	13295	99.2312	13267	99.7894	13265	99.9849
13-001d	30593	13282	43.4152	13215	99.4956	11852	89.686	11852	100
13-001e	21288	11097	52.128	8604	77.5345	8587	99.8024	8587	100
13-004a	23533	11631	49.4242	11503	98.8995	11479	99.7914	11477	99.9826
13-004b	16289	9045	55.5283	4867	53.8087	4862	99.8973	4862	100
13-004c	13523	7584	56.0822	5998	79.0876	5972	99.5665	5972	100
13-004d	20768	11483	55.2918	4670	40.6688	4634	99.2291	4624	99.7842
13-004e	16614	8724	52.5099	7852	90.0046	7878	100.331	7840	99.5176
13-015a	42916	20750	48.3503	20721	99.8602	20665	99.7297	20663	99.9903
13-015b	42400	21625	51.0024	21507	99.4543	21407	99.535	21406	99.9953
13-015c	75545	36793	48.7034	36426	99.0025	36300	99.6541	36293	99.9807
13-015d	29034	15128	52.1044	15118	99.9339	15083	99.7685	15083	100
13-015e	36291	18065	49.7782	17940	99.3081	17871	99.6154	17871	100
13-019a	57345	29367	51.2111	29030	98.8525	28886	99.504	28837	99.8304
13-019b	38102	20908	54.8738	20888	99.9043	20765	99.4111	20765	100
13-019c	39158	20883	53.3301	20870	99.9377	20748	99.4154	20748	100
13-019d	51880	25035	48.2556	25031	99.984	25001	99.8801	24993	99.968
13-019e	66970	38390	57.3242	38382	99.9792	38315	99.8254	38314	99.9974
13-022a	47365	21450	45.2866	19686	91.7762	19622	99.6749	19614	99.9592
13-022b	37294	19527	52.3596	10489	53.7154	10318	98.3697	10318	100
13-022c	42231	20354	48.1968	12139	59.6394	12108	99.7446	12108	100
13-022d	41473	22803	54.9828	15609	68.4515	15564	99.7117	15564	100
13-022e	43551	22510	51.6865	21779	96.7526	21743	99.8347	21742	99.9954
13-023a	59635	25546	42.8373	25266	98.9039	25171	99.624	25171	100
13-023b	53826	27366	50.8416	26874	98.2021	26748	99.5311	26748	100
13-023c	42122	6557	15.5667	6428	98.0326	6420	99.8755	6417	99.9533
13-023d	47170	23410	49.629	22991	98.2102	22944	99.7956	22944	100
13-025a	184656	95526	51.7319	93551	97.9325	93244	99.6718	93244	100
13-025b	148313	78904	53.201	71970	91.2121	71600	99.4859	71600	100
13-025c	144115	75979	52.7211	62915	82.8058	62286	99.0002	62286	100
13-025d	168506	82291	48.8356	70796	86.0313	69930	98.7768	69917	99.9814
13-025e	115385	53881	46.6967	52270	97.0101	52197	99.8603	52156	99.9215
13-026a	188252	73356	38.9669	71693	97.733	71481	99.7043	71316	99.7692
13-026b	145828	68849	47.2125	59682	86.6854	59426	99.5711	59337	99.8502
13-026c	191934	97389	50.7409	82911	85.1338	82091	99.011	82091	100
13-026d	116366	55361	47.5749	27307	49.3253	27179	99.5313	27178	99.9963
13-026e	212266	102889	48.4717	101944	99.0815	101603	99.6655	101600	99.997
13-035a	303559	160922	53.0118	157794	98.0562	157286	99.6781	157286	100
13-035b	123082	54123	43.9731	53983	99.7413	53911	99.8666	53911	100
13-035c	113614	57180	50.3283	56938	99.5768	56602	99.4099	56601	99.9982
13-035d	135683	65937	48.5964	65621	99.5208	65501	99.8171	65501	100
13-035e	51469	33910	65.8843	33506	98.8086	33412	99.7195	33407	99.985
15-006a	183993	98282	53.4162	96893	98.5867	96732	99.8338	96731	99.999
15-006b	119510	60295	50.4518	60141	99.7446	60108	99.9451	60107	99.9983
15-006c	86429	45270	52.3783	45188	99.8189	45093	99.7898	44893	99.5565
15-006d	76917	43231	56.2047	43131	99.7687	43109	99.949	43109	100
15-006e	94162	49488	52.5562	40477	81.7915	40345	99.6739	40322	99.943
17-004a	134397	48838	36.3386	48669	99.654	48534	99.7226	48526	99.9835
17-004b	148300	73590	49.6224	72985	99.1779	72794	99.7383	72792	99.9973
17-004c	101804	39702	38.9985	39595	99.7305	39547	99.8788	39525	99.9444
17-004d	544505	214831	39.4544	214112	99.6653	213795	99.8519	213795	100
1-P	8888	6934	78.0153	6877	99.178	6862	99.7819	5903	86.0245
2-P	47486	38101	80.2363	37908	99.4935	37790	99.6887	36293	96.0386
3-P	25938	20858	80.4148	20784	99.6452	20777	99.9663	19174	92.2847
4-P	54706	40073	73.2516	38989	97.2949	38641	99.1074	33484	86.6541
5-P	39635	31941	80.5879	31828	99.6462	31798	99.9057	29616	93.1379
6-P	42847	26595	62.0697	24407	91.7729	24218	99.2256	24199	99.9215
7-P	15473	10820	69.9283	8645	79.8983	8623	99.7455	2347	27.2179
8-P	25647	20391	79.5064	18296	89.7259	18289	99.9617	17308	94.6361
9-P	70447	55042	78.1325	48976	88.9793	48682	99.3997	46950	96.4422
10-P	52054	36751	70.6017	35940	97.7933	35809	99.6355	25726	71.8423
11-P	11446	8639	75.4761	8448	97.7891	8442	99.929	5979	70.8244
12-P	34802	22776	65.4445	22569	99.0911	22474	99.5791	17478	77.7699
13-P	14005	8983	64.1414	8514	94.779	8457	99.3305	7348	86.8866
14-P	27382	20769	75.8491	20204	97.2796	20169	99.8268	18752	92.9744
15-P	68475	53194	77.6838	52477	98.6521	52315	99.6913	50730	96.9703
16-P	104908	79758	76.0266	77681	97.3959	77548	99.8288	71389	92.0578
17-P	35242	20848	59.1567	20492	98.2924	20363	99.3705	8727	42.8571
18-P	71406	56379	78.9555	54954	97.4725	54916	99.9309	52102	94.8758
19-P	14131	7668	54.2637	7191	93.7793	7098	98.7067	5176	72.9219
20-P	32293	10646	32.9669	10057	94.4674	9907	98.5085	979	9.8819
average	48808.7	26397.8	55.0169	25273	95.2647	25148.5	99.4046	24856.7	98.3276
std. deviation	23983.2	22385.6	18.8857	21944.4	2.21385	21983.8	0.649262	23782.4	36.9427
total	12495036	6757844		6469879		6438017		6363304

## Sheet: raw OTUs after chimera removal
#	OTU ID	sequence	01-001a	01-002a	01-003a	03-002a	03-003a	03-004a	03-005a	03-006a	04-002a	04-003a	04-004a	04-005a	04-007a	04-008a	05-002a	05-003a	05-005a	05-007a	05-009a	05-010a	05-015a	05-016a	05-018a	05-019a	06-003a	06-007a	06-008a	06-009a	08-001a	08-002a	08-007a	08-008a	12-001a	13-003a	13-005a	13-006a	13-007a	13-008a	13-009a	13-010a	13-011a	13-012a	13-013a	13-014a	13-016a	13-017a	13-018a
1	OTU_1	GACGAACGCTGGCGGCGTGCCTAATACATGCAAGTCGAGCGAGTCTGCCTTGAAGATCGGAGTGCTTGCACTCTGTGAAACAAGATACAGGCTAGCGGCGGACGGGTGAGTAACACGTGGGTAACCTGCCCAAGAGATCGGGATAACACCTGGAAACAGATGCTAATACCGGATAACAACAGATGATGCCTATCAACTGTTTAAAAGATGGTTCTGCTATCACTCTTGGATGGACCTGCGGTGCATTAGCTAGTTGGTAGGGTAACGGCCTACCAAGGCGATGATGCATAGCCGAGTTGAGAGACTGATCGGCCACATTGGGACTGAGACACGGCCCAAAC	0	286	6	21	5595	205	1	196	5201	7671	24	17052	6461	5857	3775	773	3106	1287	16	232	83	3064	383	13636	7412	1252	12	749	104	1277	5772	119	49	52	3473	11923	542	89	922	24	436	8552	22602	191	1102	179	2818
3	OTU_3	GACGAACGCTGGCGGCGTGCCTAATACATGCAAGTCGAGCGAGCGGAACTAACAGATTTACTTCGGTAATGACGTTAGGAAAGCGAGCGGCGGATGGGTGAGTAACACGTGGGGAACCTGCCCCATAGTCTGGGATACCACTTGGAAACAGGTGCTAATACCGGATAAGAAAGCAGATCGCATGATCAGCTTTTAAAAGGCGGCGTAAGCTGTCGCTATGGGATGGCCCCGCGGTGCATTAGCTAGTTGGTAAGGTAAAGGCTTACCAAGGCGATGATGCATAGCCGAGTTGAGAGACTGATCGGCCACATTGGGACTGAGACACGGCCCAAAC	111	0	0	1875	12	121	1189	28	2	63	1	3	275	11456	10	19	0	24	2610	8	71	81	1	32	7	638	1	2	2	45	1513	0	154	2	9	4235	23	43	6	0	5	0	16	16	1	0	32
2	OTU_2	GATGAACGCTGGCGGCGCGCCTAACACATGCAAGTCGAACGGTTAAAGCATCTTCGGATGTGTATAAAGTGGCGAACGGCTGAGTAACACGTGGGCAACCTGCCCTTTGCACTGGGATAGCCTCGGGAAACCGAGGTTAATACCGGATACTCCATATTTGTCGCATGGCGAATATGGGAAAGCTCCGGCGGCAAAGGATGGGCCCGCGGCCTGTTAGCTAGTTGGTGGGGTAGTGGCCTACCAAGGCAATGATGGGTAGCCGGGTTGAGAGACCGACCGGCCAGATTGGGACTGAGACACGGCCCAGAC	7928	17	7362	2487	5112	1165	11	157	2127	1266	8057	9339	4615	47	112	4558	3267	4692	8006	1862	198	8325	255	118	2521	1797	1724	4149	5417	2700	523	3775	4965	6028	6876	1	6330	3624	4378	4421	2199	5123	78	6851	7547	4105	7875
4	OTU_4	GATAAACGCTGACAGAATGCTTAACACATGCAAGTCTATGAGGAAGTTTAGCTTGCTAAATGGACTCATGGCGGACGGGTGAGTAACGCGTAAAGAACTTGCCCTTTAGACTGGGATAACAGAGGGAAACTTCTGATAATACTGGATAAGTTAGTATATCGCATGATATGCAAATGAAAGCTACGGCACTAAAGGAGAGCTTTGCGTCCTATTAGCTAGTTGGTAAGGTAAGAGCTTACCAAGGCGATGATAGGTAGCCGGCCTGAGAGGGTGGACGGCCACAAGGGGACTGAGATACGGCCCTTAC	3	4510	521	55	859	302	0	99	165	5	1592	6942	66	25	1370	1662	3666	3768	99	2	2891	230	9931	22	5739	7245	3610	1855	2708	378	13	8920	48	11128	1303	55	0	13016	3826	2861	4694	1018	136	14767	533	6675	13667
6	OTU_6	GACGAACGCTGGCGGCGTGCTTAACACATGCAAGTCGAACGAGAGGACATGGGAAGCTTGCTTCCTATGAAATCGAGTGGCAAACGGGTGAGTAACGCGTAAACAACCTGCCCTTCGGATGGGGATAACAGCCGGAAACGGCTGCTAATACCGAATACGATCTTTTCGTCGCATGACGGAAAGAAGAAAGGATGGCCTCTATACAAAGCTATCGCCGAAGGAGGGGTTTGCGTCTGATTAGCTGGTTGGAGGGGTAACGGCCCAACAAGGCGATGATCAGTAGCCGGTCTGAGAGGATGAACGGCCACATTGGGACTGAGACACGGCCCAGAC	0	784	13	3	3833	10	0	46	3126	4027	3730	57	60	31	3051	4002	2930	4543	19	5	2934	9429	1279	26	1798	1673	4	2468	4182	2822	1	2833	53	3022	57	6019	0	3141	90	4542	34	4025	10887	10060	4861	2359	3561
5	OTU_5	GATGAACGCTGGCGGCGTGCTTAACACATGCAAGTCGAACGGGATCTGACCAGCTTGCTGGTTGGTGAGAGTGGCGAACGGGTGAGTAATGCGTGACCAACCTGCCCCATGCTCCAGAATAGCTCTTGGAAACGGGTGGTAATGCTGGATGCTCCAACTTGACGCATGTCTTGTTGGGAAAGTGTTTAGTGGCATGGGATGGGGTCGCGTCCTATCAGCTTGTAGGCGGGGTAATGGCCCACCTAGGCTTCGACGGGTAGCCGGCCTGAGAGGGCGGACGGCCACATTGGGACTGAGATACGGCCCAGAC	2778	259	3122	189	2043	1792	2217	236	1779	1979	5468	4091	1710	22	2115	2552	2460	3014	4957	8766	759	2063	1833	5153	1980	1866	257	1934	2870	1546	4202	2378	444	1934	3473	2421	2820	2595	1671	2930	846	2240	6986	5325	2334	1603	1922
8	OTU_8	GATGAACGCTAGCTATAGGCTTAACACATGCAAGTCGAGGGGCAGCGAATAGATAGCTTGCTATTTATGTCGGCGACCGGCGCACGGGTGAGTAACGCGTATCCAACCTGCCCATAACTAAGGGATAACCCAGCGAAAGTTGGACTAATACCTTATGTATTCGTTTGATCTCATGAGATTACGAATAAAGATTTATCGGTTATGGATGGGGATGCGTCTGATTAGCTTGTTGGCGGGGTAACGGCCCACCAAGGCAACGATCAGTAGGGGTTCTGAGAGGAAGGTCCCCCACATTGGAACTGAGACACGGTCCAAAC	8	258	0	0	320	1	2283	30	542	603	2	1083	120	25	53	4766	3569	3237	1913	0	853	2	0	22	1	0	0	2	749	5	377	0	19	995	5480	800	1484	3177	2780	316	1799	25	2506	25228	34	14	301
17	OTU_17	GATGAACGCTAGCTACAGGCTTAACACATGCAAGTCGCAGGGTAACATGAGGAAAGCTTGCTTTCCTTGATGACGACTGGCGCACGGGTGAGTAACGCGTATCCAACCTTCCCATAACTACGGGATAACCCGTTGAAAGACGGCCTAATACCGTATGATATCGTTTGCTGACATCAAATAACGATTAAAGGTTTAGCGGTTATGGATGGGGATGCGTCTGATTAGCTTGTTGGCGGGGTAACGGCCCACCAAGGCTACGATCAGTAGGGGTTCTGAGAGGAAGGTCCCCCACATTGGAACTGAGACACGGTCCAAAC	1238	922	16	113	1481	1	356	35	13	15	7371	2551	934	22	16	225	1098	62	129	23	3333	12	5584	7	2476	3077	2250	229	1844	1362	1	1159	2289	84	178	618	6650	1839	2216	6261	2369	1114	35	797	2590	46	4209
10	OTU_10	GATAAACGCTGACAGAATGCTTAACACATGCAAGTCGATGATGGGAGCTAGCTTGCTAGAAGAAGTCATGGCGGACGGGTGAGTAACGTGTAAAGAACTTACCATATAGACTGGGATAACAGAGGGAAACTTCTGATAATACTGGATAAGTTAGAAGTAGCATTACTAAGTAATGAAAGGTAGCAATACGCTATATGAGAGCTTTGCATCCTATTAGCTAGTTGGTGGGGTAAAAGCCTACCAAGGCGATGATAGGTAGCCGGCCTGAGAGGGTGGACGGCCACAAGGGGACTGAGATACGGCCCTTAC	0	881	0	0	1545	123	1	1	2	2	1786	3	67	21	1789	7	0	28	51	1	7466	1992	5883	0	156	657	186	3605	4881	442	3	0	105	0	6216	6476	0	35	1576	5	1303	1626	0	28	15	3008	2
7	OTU_7	GATGAACGCTAGCTATAGGCTTAACACATGCAAGTCGAGGGGCAGCATATAGATTGCTTGCAATTTATGATGGCGACCGGCGCACGGGTGAGTAACGCGTATCCAACCTACCCATTACTAGGGAATAACCCAGCGAAAGTTGGCCTAATGCCCTATGTAGTCGTTTGATCGCCTGAGATTTCGACGAAAGATTTATCGGTATTGGATGGGGATGCGTCTGATTAGCTTGTTGGCGGGGTAAAGGCCCACCAAGGCAACGATCAGTAGGGGTTCTGAGAGGAAGGTCCCCCACATTGGAACTGAGACACGGTCCAAAC	2	1510	2349	1	2	1	0	1	0	3	3	7	13	2	1128	3	1	0	4	3	2	1	50	0	21	726	10	6657	3	0	3	5	1	0	1	5	3	59	0	4	0	3992	1	2	4	6960	1
28	OTU_28	GATGAACGCTAGCTATAGGCTTAACACATGCAAGTCGAGGGGAAACGGCAGAGAGTGCTTGCACACTTTGGACGTCGACCGGCGCACGGGTGAGTAACGCGTATCCAACCTGCCCTTTACTTGGGGATAACCCGTTGAAAGACGGACTAATACCCAATGATATTCATTGATGACATCTGATTTGAATTAAAGATTTATCGGTATAGGATGGGGATGCGTCTGATTAGCTTGTTGGTGAGGTAACGGCTCACCAAGGCAACGATCAGTAGGGGTTCTGAGAGGAAGGTCCCCCACATTGGAACTGAGACACGGTCCAAAC	472	1985	6	90	9	1	690	82	75	0	7872	6779	4943	16	12	5	62	0	108	10	32	0	117	1	0	0	0	0	6024	21	420	8226	2322	7966	3175	32	307	1	941	486	2351	29	8	51	7624	0	2
13	OTU_13	GACGAACGCTGGCGGCGTGCCTAATACATGCAAGTCGAGCGAGCTTGCCTAGATGAATTTGGTGCTTGCACCAAATGAAACTAGATACAAGCGAGCGGCGGACGGGTGAGTAACACGTGGGTAACCTGCCCAAGAGACTGGGATAACACCTGGAAACAGATGCTAATACCGGATAACAACACTAGACGCATGTCTAGAGTTTAAAAGATGGTTCTGCTATCACTCTTGGATGGACCTGCGGTGCATTAGCTAGTTGGTAAGGTAACGGCTTACCAAGGCAATGATGCATAGCCGAGTTGAGAGACTGATCGGCCACATTGGGACTGAGACACGGCCCAAAC	61	4	0	0	0	0	0	4	3	1	0	45	33	26	0	0	74	0	1	16571	0	1	0	13	0	4	0	0	3	0	1520	0	2311	0	1	38	6	5	1	0	0	1	0	0	0	0	0
29	OTU_29	GACGAACGCTGGCGGCGTGCTTAACACATGCAAGTCGAACGAGAGTTAGATCGAATGAGTTTTCGGACAAGTGAGATTTAACGAAAGTGGCGAACGGGTGAGTAACACGTGAGCAACCTGCCTTACACAGGGGGATAGCCATTGGAAACGGTGATTAATACCCCATAAGACCACAATACCGCATGGTAAAAGGGTAAAAGGGATACCGGTGTAAGATGGGCTCGCGTCTGATTAGCTAGTTGGTGGGGTAAAGGCCTACCAAGGCGACGATCAGTAGCCGGTCTGAGAGGATGAACGGCCACATTGGAACTGAGACACGGTCCAAAC	0	294	473	5	31	0	1	64	1454	2	4	2822	6	0	604	352	636	1558	11	0	417	573	1073	29	448	670	377	1031	2936	1013	0	1604	10	2807	1433	0	1621	7	1252	2	1	610	0	1191	9	838	0
20	OTU_20	GATGAACGCTGGCGGCGTGCTTAACACATGCAAGTCGAACGGAGTTAATTTGAGGAAGCAAGCTTGCTTGAAGAATTAAATTAACTTAGTGGCGGACGGGCGAGTAACACGTGAGCAACCTGCCTCTTACAGGGGAATAACAACGGGAAACCGTTGCTAATACCGCATAACATGTTGAAAGGGCATCCTTTTAACATCAAAGGAGCAATCCGGTAAGAGATGGGCTCGCGTCCGATTAGCTAGTTGGTAGGGTAACGGCCTACCAAGGCGACGATCGGTAGCCGGACTGAGAGGTCGAACGGCCGCATTGGGACTGAGACACGGCCCAGAC	0	388	0	1	214	0	3	6	4	0	5	38	0	0	617	3189	0	1	35	0	0	96	4927	1	157	0	0	0	2498	808	0	433	0	0	589	0	2030	8	1711	1	0	730	1	21	1	2219	1
18	OTU_18	GATGAACGCTGGCGGCGTGCCTAACACATGCAAGTCGAACGATTAAAGCACCTTCGGGTGTGTATAGAGTGGCGAACGGGTGAGTAACACGTGACCAACCTGCCTCTTACATTGGGACAACCAAAAGAAATTCTGGCTAATACCAAATACTCCGCACATATCACATGATGTATGCGGGAAAGCTTTTGCGGTAAGAGATGGGGTCGCGGCCCATTAGGTAGACGGCGGGGTAGAAGCCCACCGTGCCGATGATGGGTAGCCGGGTTGAGAGACCGACCGGCCACATTGGGACTGAGATACGGCCCAGAC	2	218	524	0	802	0	1	4	455	196	1338	34	13	7	493	1537	957	1	222	0	261	182	1726	1	150	867	111	428	910	752	1	446	1	457	1064	210	765	2036	866	966	1078	598	11	2784	569	1595	1062
21	OTU_21	GACGAACGCTGGCGGCGTGCCTAATACATGCAAGTCGAGCGAACAGAGAAAGTGCTTGCACTTTCAAAGTTAGCGGCGGACGGGTGAGTAACACGTAAGGAACCTACCGATAAGCGGGGGACAACATCCGGAAACGGGTGCTAATACCGCATAGGAAGTTTGTTCGCATGAACAAACTTAGAAAGATGGCTCTGCTATCACTTATCGATGGCCTTGCGGTGCATTAACTAGTTGGCGAGGTAACGGCTCACCAAGGTGATGATGCATAGCCGACCTGAGAGGGTAATCGGCCACATTGGGACTGAGACACGGCCCAAAC	0	29	3351	0	139	2	0	0	70	935	792	2	13	0	333	73	638	2423	605	0	63	1258	6	15	28	448	7	218	128	385	0	96	3	120	100	786	98	808	87	1481	1009	636	6	74	71	60	257
27	OTU_27	GACGAACGCTGGCGGCGTGCTTAACACATGCAAGTCGAACGGGAAGACATGAAGAGCTTGCTCTTTATGAAATCCAGTGGCAAACGGGTGAGTAACACGTAAACAACCTGCCTTCAGGATGGGGACAACAGACGGAAACGACTGCTAATACCGAATACGATTCTTGAGTCGCATGACACAAGAAAGAAAGGGTGGCCTCTACTTGTAAGCTATCGCCTGAAGAGGGGTTTGCGTCCGATTAGGTAGTTGGTGAGGTAACGGCCCACCAAGCCGACGATCGGTAGCCGGTCTGAGAGGATGAACGGCCACATTGGAACTGAGACACGGTCCAGAC	1294	190	335	226	297	1	198	36	161	6	2222	3333	662	7	325	659	488	469	71	3	93	803	302	8	168	944	918	205	247	873	0	2033	622	110	883	18	3014	592	617	3	194	458	3	1768	224	1041	113
55	OTU_55	GATGAACGCTAGCTACAGGCTTAACACATGCAAGTCGAGGGGAAACGGCATCAAGCGCTTGCGCCTGATGGACGTCGACCGGCGCACGGGTGAGTAACGCGTATCCAACCTGCCCCACACTAAGGGACAACCCGCAGAAATGTGGGCTAATACCTTATATTTTCCACCAAGGGCATCGTCGATGGAACAAAGATTTATCGGTATGGGATGGGGATGCGTCCGATTAGGTTGTTGGCGGGGTAACGGCCCACCAAGCCATCGATCGGTAGGGGTTCTGAGAGGAAGGTCCCCCACATAGGAACTGAGACACGGTCCTAAC	3762	65	2	160	4	0	20	26	1	0	45	1927	24	6	8	6	72	24	4	3	0	2705	281	21	19	0	51	0	230	3740	0	114	1154	14	335	10	166	0	1519	16	32	13	3	105	10	27	400
33	OTU_33	GACGAACGCTGGCGGCGTGCCTAATACATGCAAGTCGAGCGAACTTTAAGAGTGCTTGCACACTTAAAGTTAGCGGCGAACGGGTGAGTAACACGTAAAGAACCTACCTTATAGACAGGGACAACTATTGGAAACGATAGCTAATACCTGATAAGAAAGAAACTCGCATGAGAGAAGTTCGAAAGTCGGAGCAATCTGACACTATAAGATGGCTTTGCGGTGCATTAGCTAGTTGGTAGGGTAAAAGCCTACCAAGGCGACGATGCATAGCCGACCTGAGAGGGTGATCGGCCACATTGGGACTGAGACACGGCCCAGAC	0	103	69	0	16	0	2	1	1	0	935	5	2	0	107	79	362	290	1151	0	143	0	197	0	13	301	2	375	541	239	0	82	5	131	1819	67	657	423	709	2	2320	95	1	436	0	329	89
63	OTU_63	GATGAACGCTGGCGGCGTGCTTAACACATGCAAGTCGAACGAAGTGCTACGACGGAAGTTTTCGGACGGAAGATGTAGTTACTTAGTGGCGGACGGGTGAGTAACGCGTGGGGAACCTGCCCTGTACCGGGGGATAGCAGCCGGAAACGGCTGATAATACCGCATAAGCGCACGAATGTCGCATGACATGGTGTGAAAAACTCCGGTGGTATAGGATGGACCCGCGTCTGATTAGCCGGTTGGTGGGGTAAAAGCCTACCAAAGCGAAGATCAGTAGCCGAGTTGAGAGACTGACCGGCCACATTGGGACTGAGACACGGCCCAGAC	3	0	179	0	2	0	0	0	1	0	2	0	0	0	10	0	0	39	0	0	0	3966	0	0	0	0	0	0	9	2377	0	0	0	0	0	0	0	0	0	0	0	0	1	1	0	0	0
87	OTU_87	GACGAACGCTGGCGGCGTGCCTAATACATGCAAGTAGAACGCTGAAGAGAGGAGCTTGCTCTTCTTGGATGAGTTGCGAACGGGTGAGTAACGCGTAGGTAACCTGCCTTGTAGCGGGGGATAACTATTGGAAACGATAGCTAATACCGCATAACAATAGGTGACACATGTCATTTATTTGAAAGGGGCAATTGCTCCACTACAAGATGGACCTGCGTTGTATTAGCTAGTAGGTGAGGTAACGGCTCACCTAGGCGACGATACATAGCCGACCTGAGAGGGTGATCGGCCACACTGGGACTGAGACACGGCCCAGAC	0	0	0	0	0	1	0	0	0	0	3	0	5	0	0	0	34	47	2	7118	0	1	0	103	1	0	0	0	2	0	11	25	0	0	0	3	1	0	0	0	0	0	0	0	0	0	2
30	OTU_30	GACGAACGCTGGCGGCGTGCTTAACACATGCAAGTCGAACGATGAAGCCGCAGCTTGCTGTGGTGGATTAGTGGCGAACGGGCGAGTAACACGTGAGTAACCTGTCCTTTTCTTTGGGATAACGGCTGGAAACGGCTGCTAATACTGGATATTCAGGCTGCATCGCATGGTGTGGTTTGGAAAGGTTTTTTCTGGAATGGGGTGGGCTCGCGGCCTATCAGCTTGTTGGTGGGGTGATGGCTTACCAAGGCTTTGACGGGTAGCCGGCCTGAGAGGGTGGTCGGTCGCACTGGGACTGAGATACGGCCCAGAC	12	2	0	0	3	0	0	0	0	1	21	2	0	1	2121	1	0	6	1	0	837	466	12	0	1306	0	2904	1	1	2	0	5	10	2	0	0	0	1	0	0	0	12	0	16	7	0	6
34	OTU_34	GATGAACGCTAGCGATAGGCTTAACACATGCAAGTCGAGGGGCAGCGAGATGTAGCAATACGTCGTCGGCGACCGGCGAATGGGTGAGTAACACGTATGCAACTTACCTCTTAGTGGTGAATAACTCGATGAAAGTCGGACTAATACACCATACTCTCCTTAGATCACATGAGAAGAGGAGGAAAGATTAATCGCTAAGAGATAGGCCTGCGTTCCATTAGCTAGTTGGTAAGGTAACGGCTTACCAAGGCAACGATGGATAGGGGGACTGAGAGGTTGACCCCCCACATTGACACTGAGATACGGGTCAAAC	21	1371	0	68	3	1	141	5	0	1	4	222	3	6	0	0	5	0	27	0	6	0	14	0	86	287	1985	0	665	830	4	105	1002	1174	18	11	515	1973	339	20	10	11	14	3126	25	1138	1445
59	OTU_59	GACGAACGCTGGCGGCGCGCTTAACACATGCAAGTCGAGCGATGAAATCTTAACAGAACCCTTCGGGGCGAAGATAAGACGGATTAGCGGCGGACGGGTGAGTAACACGTGAGTAACCTGCCTTTTACACAGGGATAGCCTCGGGAAACCGGGATTAAAACCTGATGAAACTATCAAATCACATGATTAAGAAAGTTAAAACTCCGGTGGTAAAAGATGGACTCGCGTCCCATTAGCTAGTTGGTGAAGGTAACGGCCCACCAAGGCAACGATGGGTAGCCGGCCTGAGAGGGTGAACGGCCACATTGGAACTGAGAAACGGTCCAAAC	272	342	1	191	2	1	275	18	8	1	134	992	1208	1	0	7	15	5	82	17	3	297	4	1	9	331	1091	0	2117	1149	111	1496	43	39	0	10	1024	142	33	280	328	3	5	108	158	56	532
53	OTU_53	GATGAACGCTGGCGGCGTGCCTAACACATGCAAGTCGAGCGCGTCTGATTTGATGCTTGCATTAATGAAAGATGAGCGGCGGACGGGTGAGTAACGCGTGGGTAACCTGCCCTATACACATGGATAACATACTGAAAAGTTTACTAATACATGATAATATATATTTACGGCATCGTAGATATATCAAAGTGTTAGCGGTATAGGATGGACCCGCGTCTGATTAGCTAGTTGGTGAGATAACTGCCCACCAAGGCGACGATCAGTAGCCGACCTGAGAGGGTGATCGGCCACATTGGAACTGAGACACGGTCCAAAC	0	408	1	1	1	0	0	1	11	1	35	67	0	0	0	0	13	0	60	0	58	2	1	0	41	0	2	0	783	0	0	1214	2	1011	571	6	0	7	43	52	14	0	4	10	1190	2	290
15	OTU_15	AACGAACGCTGGCGGCAGGCTTAACACATGCAAGTCGAACGCCCCGCAAGGGGAGTGGCAGACGGGTGAGTAACGCGTGGGAACATACCCTTTCCTGCGGAATAGCTCCGGGAAACTGGAATTAATACCGCATACGCCCTACGGGGGAAAGATTTATCGGGGAAGGATTGGCCCGCGTTGGATTAGCTAGTTGGTGGGGTAAAGGCCTACCAAGGCGACGATCCATAGCTGGTCTGAGAGGATGATCAGCCACATTGGGACTGAGACACGGCCCAAAC	0	0	0	0	0	0	0	0	0	0	0	0	0	0	0	0	0	0	3	0	0	0	0	0	0	0	0	0	0	0	0	0	0	0	0	0	0	0	0	0	0	0	0	0	0	0	0
78	OTU_78	GACGAACGCTGGCGGCGCGCTTAACACATGCAAGTCGAGCGATGAAACCTTAACAGAACCCTTCGGGGCGAAGATAAGATGGATTAGCGGCGGACGGGTGAGTAACACGTGAGTAACCTGCCTTAGACATTGGGATAGCCTCGGGAAACCGGGATTAATACCAAATGAAATCACATATGCACATGCATAAATGATCAAAGCTCCGGCGGTCTAAGATGGACTCGCGTCCCATTAGCTAGTTGGTGAGGTAACGGCCCACCAAGGCGACGATGGGTAGCCGGCCTGAGAGGGTGAACGGCCACATTGGAACTGAGAAACGGTCCAAAC	64	46	1	83	19	0	23	0	18	1	871	0	45	0	127	3	67	98	43	124	2	9	497	18	65	147	31	544	22	129	111	553	1	216	164	6	23	12	835	258	146	33	1	22	295	179	73
84	OTU_84	GATTAACGCTGGCGGCGTGCATAACACATGCAAGTCGAACGATGAAGATATTTAGATTCCTTCGGGATGAAAAATATTGGATTAGTGGCGGACGGGTGAGTAACGCGTGAGTAACCTGCCTTACACAAGGGGATAGCCGTTGGAAACGACGAATAATACCCTATGACATAAACTCTTCGCATGAAGAGCTTATCAAAGATTTATCGGTGTAAGATGGACTCGCGTCTGATTAGCTAGTTGGTGAGGTAACGGCCCACCAAGGCAACGATCAGTAGCCGGCTTGAGAGAGTGTACGGCCACATTGGGACTGAGACACGGCCCAGAC	286	433	0	0	0	0	1	0	256	0	470	0	0	13	0	2	0	1	1	0	162	17	76	1	39	58	0	0	84	22	1	330	5	0	0	64	2137	1	475	0	217	4	1	3	0	279	61
1976	OTU_1976	GACGAACGCTGGCGGCGTGCTTAACACATGCAAGTCGAACGATGAAGCCGCAGCTTGCTGTGGTGGATTAGTGGCGAACGGGCGAGTAACACGTGAGTAACCTGTCCTTTTCTTTGGGATAACGGCTGGAAACGGCTGCTAATACTGGATATTCAGGCGTCACCGCATGGTGGTGTTTGGAAAGGTTTTTTCTGGGATTGGGTGGGCTCGCGGCCTATCAGCTTGTTGGTGGGGTGATGGCTTACCAAGGCTTTGACGGGTAGCCGGCCTGAGAGGGTGGTCGGTCGCATTGGAACTGAGACACGGTCCAAAC	0	0	3	0	2	0	0	10	0	0	159	783	14	3	0	0	2	0	4	0	0	3	43	0	0	0	0	0	500	244	0	1249	0	535	2	1	0	1118	132	14	4	2	11	3308	286	0	1242
47	OTU_47	GACGAACGCTGGCGGCGTGCTTAACACATGCAAGTCGAACGAGAGGACATGAAAAGCTTGCTTTTTATGAAATCTAGTGGCAAACGGGTGAGTAACACGTAAACAACCTGCCTTCAAGATGGGGACAACAGACGGAAACGACTGCTAATACCGAATACGATCCGAAAGTCGCATGACATTTGGATGAAAGGGTGGCCTATCGAAGAAGCTATCGCTTGAAGAGGGGTTTGCGTCCGATTAGGTAGTTGGTGAGGTAACGGCCCACCAAGCCGACGATCGGTAGCCGGTCTGAGAGGATGAACGGCCACACTGGAACTGAGACACGGTCCAGAC	221	66	159	15	73	0	110	5	171	43	450	338	93	6	124	78	79	128	103	23	83	187	159	28	54	90	94	148	597	298	215	176	518	489	384	90	235	418	367	121	340	91	19	735	302	122	189
77	OTU_77	GATGAACGCCGGCGGTGTGCCTAATACATGCAAGTCGAGCGCACTGGCCCAACTGATATGACGTGCTTGCACTGAATTGACGTTGGATTCCCAGTGAGCGGCGGACGGGTGAGTAACACGTGGGCAACCTGCCCTGAAGCGGGGGATAACATCTGGAAACAGGTGCTAATACCGCATAACAACGAAAACCACATGGTTTTCGTTTCAAAGATGGTTTCGGCTATCACTTCAGGATGGGCCCGCGGTGCATTAGCTAGTTGGTAAGGTAACGGCTTACCAAGGCGATGATGCATAGCCGAGTTGAGAGACTGATCGGCCACAATGGAACTGAGACACGGTCCATAC	0	0	0	0	0	0	0	3	1	0	0	283	67	0	0	0	0	0	0	0	0	3	0	0	0	4	0	0	0	0	0	0	0	0	0	88	0	1	0	0	0	0	90	0	0	0	0
585	OTU_585	GATGAACGCTGGCGGCGCGCCTAACACATGCAAGTCGAACGGTTAAAGCATCTTCGGATGTGTATAAAGTGGCGAACGGCTGAGTAACACGTGGGCAACCTGCCCTTTGCACTGGGATAGCCTCGGGAAACCGAGGTTAATACCGGATACTCCATATCCATCGCATGATAGATATGGGAAAGCTCCGGCGGCAAAGGATGGGCCCGCGGCCTGTTAGCTAGTTGGTGGGGTAGTGGCCTACCAAGGCAATGATGGGTAGCCGGGTTGAGAGACCGACCGGCCAGATTGGGACTGAGATACGGCCCTTAC	0	217	0	0	88	0	0	2	0	0	542	3	4	4	507	96	0	381	16	0	0	535	1753	0	0	0	55	80	2	253	1	0	0	131	1	0	0	198	0	13	0	78	0	6158	3	0	0
19	OTU_19	ATTGAACGCTGGCGGCATGCCTTACACATGCAAGTCGAACGGTAACAGGTCTTCGGATGCTGACGAGTGGCGAACGGGTGAGTAATACATCGGAACGTGCCCGAGAGTGGGGGATAACGAAGCGAAAGCTTTGCTAATACCGCATACGATCTCAGGATGAAAGCAGGGGACCGCAAGGCCTTGCGCTCACGGAGCGGCCGATGGCAGATTAGGTAGTTGGTGGGATAAAAGCTTACCAAGCCGACGATCTGTAGCTGGTCTGAGAGGACGACCAGCCACACTGGGACTGAGACACGGCCCAGAC	0	0	0	0	0	0	0	0	0	0	0	0	0	0	1	0	0	0	0	0	0	0	0	0	0	0	0	0	0	0	0	0	0	0	0	0	0	0	0	0	0	0	0	0	0	0	0
67	OTU_67	GACGAACGCTGGCGGCGTGCTTAACACATGCAAGTCGAACGGGATTTAGTAGACAGAAACCTCGGTGGAAGATTACTAATGAGAGTGGCGAACGGGTGAGTAACGCGTGAGCAACCTGCCTATGACAGTGGGATAGCCTCGGGAAACCGGGATTAATACCGCATAAAATCGTAGAAACACATGTTTCAACGGTCAAAGATTTATCGGTCATAGATGGGCTCGCGTCTGATTAGCTAGTTGGTGAGATAACAGCCCACCAAGGCGACGATCAGTAGCCGGTCTGAGAGGATGAACGGCCACATTGGAACTGAGACACGGTCCAAAC	277	16	0	0	17	166	297	5	35	0	52	0	1633	28	15	3	25	9	119	185	1	0	0	2	6	0	2	0	0	0	2797	13	253	0	0	7	19	7	10	292	5	0	1192	1	50	0	12
39	OTU_39	GATGAACGCTAGCTACAGGCTTAACACATGCAAGTCGCAGGGTAACGTGAGGGAAGCTTGCTTTCCTTGACGACGACTGGCGCACGGGTGAGTAACGCGTATCCAACCTTCCCATGACCACGGGATAACCCGTTGAAAGACGGCCTAATACCGTATGACGTCGTTTGCCGACATCGAAAGACGACCAAAGGTTTGGCGGTGATGGATGGGGATGCGTCTGATTAGCTTGTTGGCGGGGTAACGGCCCACCAAGGCGACGATCAGTAGGGGTTCTGAGAGGAAGGTCCCCCACATTGGAACTGAGACACGGTCCAAAC	1	0	0	0	1	0	0	0	3473	0	6	1	0	0	1122	0	0	39	1	1	0	4447	0	0	0	0	0	0	0	284	0	0	0	0	1	0	0	0	9	0	0	0	0	0	7	0	0
51	OTU_51	GATGAACGCTGGCTGTGTGCCTAATACATGCATGTCGAGCGAGGTTAGCAATAACCTAGCGGCGAATGGGTGAGTAACACGTGCTTAATCTACCTTTTAGATTGGAATACCCATTGGAAACAATGGCTAATGCCGGATACGCATGGAACCGCATGGTTCCGTTGTGAAAGGCGCTGTAAGGCGCCACTAAAAGATGAGGGTGCGGAACATTAGTTAGTTGGTGAGGTAATGGCCCACCAAGACTATGATGTTTAGCCGGGTCGAGAGACTGAACGGCCACATTGGGACTGAGATACGGCCCAAAC	0	45	0	0	0	0	0	0	3	0	35	0	0	0	79	0	0	0	6	2	50	0	888	68	0	0	144	0	0	0	0	0	2	0	0	97	0	0	1660	0	0	10	1	1	0	7	0
41	OTU_41	GACGAACGCTGGCGGCGTGCTTAACACATGCAAGTCGAACGAGAGGATATGGAAAGCTTGCTTTCTATAAAATCTAGTGGCAAACGGGTGAGTAACGCGTAAACAACCTGCCCTTCGGATGGGGACAACAGCTGGAAACGGCTGCTAATACCGAATACGTTCTTTTCATCGCATGGTGAGAAGAAGAAAGGACGGCCTCTACACAAAGCGGTCGCCGAAGGAGGGGTTTGCGTCTGATTAGCTAGTTGGAGGGGTAACGGCCCAACAAGGCGACGATCAGTAGCCGGTCTGAGAGGATGAACGGCCACATTGGGACTGAGACACGGCCCAGAC	1	0	3463	0	0	1	0	0	0	0	0	0	0	0	8	3	0	1	6	0	0	2	723	0	3	0	838	107	0	796	0	4	0	0	1	2	0	2	0	2	0	1	0	1	0	2	0
50	OTU_50	GATGAACGCTGGCGGCGCGCCTAACACATGCAAGTCGAACGATTAAAGCACCTTCGGGTGTGTATAAAGTGGCGAACGGCTGAGTAACACGTGGGCAACCTGCCCTTTGCACTGGGATAGCCTCGGGAAACCGAGGTTAATACCGGATACTCCATATATATCGCATGATGTATATGGGAAAGCTCCGACGGCAAAGGATGGGCCCGCGGCCTGTTAGCTAGTTGGTGGGGTAACGGCCTACCAAGGCAATGATGGGTAGCCGGGTTGAGAGACCGACCGGCCAGATTGGGACTGAGACACGGCCCAGAC	0	247	0	0	16	0	0	0	0	0	706	1	0	0	680	16	0	29	10	0	0	207	757	0	117	0	106	0	684	214	3	8	0	169	265	0	0	3	0	0	308	26	0	371	2	981	0
35	OTU_35	GATTAACGCTGGCGGCATGCCTAATACATGCAAATCGAACGAAGCCTTTTAGGCTTAGTGGTGAACGGGTGAGTAACACGTATCCAATCTACCCTTAAGTTGGGGATAACTAGTCGAAAGATTAGCTAATACCGAATAATAACATCAATATCGCATGAGAAGATGTAGAAAGTCGCTCTTTGTGGCGACGCTTTTGGATGAGGGTGCGACGTATCAGATAGTTGGTGAGGTAATGGCTCACCAAGTCAATGACGCGTAGCTGTACTGAGAGGTAGAACAGCCACAATGGGACTGAGACACGGCCCATAC	74	0	156	68	405	103	53	0	23	0	0	66	70	12	1	73	28	127	599	2	0	0	0	319	0	43	0	5	7	0	0	0	1	38	13	15	5	2	6	0	0	49	110	79	1	4	4
112	OTU_112	GACGAACGCTGGCGGCGTGCTTAACACATGCAAGTCGAACGAAGAGACATGGGAGCTTGCTCCTATGAATCTTAGTGGCGAACGGGTGAGTAACGCGTAATCAACCTGCCCTACAATGGGGGACAACAGTTGGAAACGACTGCTAATACCGCATACGACCTACGGTTGGCATCAATCGTAGGTGAAAGGTGGCCTCTACATGTAAGCTATCGTTGTAGGAGGGGATTGCGTCTGATTAGCTAGTTGGAGGGGTAACGGCCCACCAAGGCGATGATCAGTAGCCGGTCTGAGAGGATGAACGGCCACATTGGGACTGAGACACGGCCCAAAC	0	3	8	0	0	0	0	0	0	0	2211	1	0	0	0	0	4	0	0	0	0	0	0	0	1	1	0	1	5	0	1989	0	0	0	0	0	401	0	38	0	4	0	0	0	1	0	0
86	OTU_86	GATGAACGCTGACAGAATGCTTAACACATGCAAGTCAACTTGAATTTGGGTTTTTAACTTAGATTTGGGTGGCGGACGGGTGAGTAACGCGTAAAGAACTTGCCTCACAGCTAGGGACAACATTTAGAAATGAATGCTAATACCTGATATTATGATTTTAAGGCATCTTAGAATTATGAAAGCTATAAGCACTGTGAGAGAGCTTTGCGTCCCATTAGCTAGTTGGAGAGGTAACAGCTCACCAAGGCGATGATGGGTAGCCGGCCTGAGAGGGTGAACGGCCACAAGGGGACTGAGACACGGCCCTTAC	0	340	0	113	18	0	1340	5	3	0	0	310	18	0	3	0	1	7	4	0	1	0	0	0	0	428	0	0	0	0	0	2	0	169	1	3	469	1	0	0	1	13	0	1	18	0	0
38	OTU_38	GATGAACGCTGGCGGCATGCCTAACACATGCAAGTCGATCGGTAAGGCCCTTCGGGGTACACGAGAGGCGGACGGCTGAGTAACGCGTGGGAACGCACCCTACACTGAGGGATAAGATACCGAAAGGTGTTCTAATACCGCATACGGTCTTCGGATTAAAGTCTTCGGACGGTGAAGGAGCGGCCCGCGTCATATTAGGTAGTTGGTGGGGTAATGGCCTACCAAGCCGATGATGTGTAGCTGGTCTGAGAGGATGATCAGCCAGACTGGAACTGAGAACGGTCCAGAC	1	0	0	0	0	0	0	0	0	0	0	0	5	0	5	0	0	12	0	0	0	1862	0	1	0	0	0	0	0	1098	0	0	0	0	0	1021	0	7	0	0	0	614	0	0	0	0	1
125	OTU_125	GATGAACGCTAGCTACAGGCTTAACACATGCAAGTCGCAGGGTAACGTGAGGGAAGCTTGCTTCCCTTGACGACGACTGGCGCACGGGTGAGTAACGCGTATCCAACCTTCCCATGACCACGGGATAACCCGTTGAAAGACGGACTAATACCGTATAACATCGTTTGCTGACATCAAATAACGATTAAAGGTTTGGCGGTGATGGATGGGGATGCGTCTGATTAGCTTGTTGGCGGGGTAACGGCCCACCAAGGCTACGATCAGTAGGGGTTCTGAGAGGAAGGTCCCCCACATTGGAACTGAGACACGGTCCAAAC	73	124	1	518	42	0	37	1	0	1	114	22	0	0	0	2	4	0	5	0	122	0	364	2	0	38	88	0	11	38	14	26	54	0	0	0	0	1	32	400	3	23	26	0	17	596	2802
88	OTU_88	GACGAACGCTGGCGGCGTGCCTAATACATGCAAGTAGAACGCTGAAGGAGGAGCTTGCTTCTCTGGATGAGTTGCGAACGGGTGAGTAACGCGTAGGTAACCTGCCTGGTAGCGGGGGATAACTATTGGAAACGATAGCTAATACCGCATAAGAGTAGATGTTGCATGACATTTGCTTAAAAGGTGCAATTGCATCACTACCAGATGGACCTGCGTTGTATTAGCTAGTTGGTGGGGTAACGGCTCACCAAGGCGACGATACATAGCCGACCTGAGAGGGTGATCGGCCACACTGGGACTGAGACACGGCCCAGAC	0	0	2	0	0	0	0	0	0	0	1	0	1	63	0	0	11	148	0	824	0	3	3	500	7	0	0	1	5	0	9	3	0	0	4	2	0	0	0	0	0	0	0	0	0	0	0
93	OTU_93	GATGAACGCTAGCGATAGGCTTAACACATGCAAGTCGAGGGGCAGCGAGCGAGATAGCAATATCTTGTGTCGGCGACCGGCGCACTGGTGAGTAACACGTATGCAACCTGCCCTCTACAGGGGGATAATCCGGAGAAATTCGGTCTAATATCCCATAGTCCCTGAGTTTGCATGAGCTTAGGGGGAAAGTTCCGGCGGTAGAGGATGGGCATGCGGCGCATTAGCTGGTTGGCGGGGTAACGGCCCACCAAGGCGACGATGCGTAGGGGTTCTGAGAGGAAGGTCCCCCACACTGGTACTGAGACACGGACCAGAC	0	399	5	0	0	0	0	2	0	0	12	157	0	2	0	2	0	0	0	0	0	0	0	0	5	0	271	0	187	0	1	609	102	81	22	3	38	361	109	3	63	6	0	499	153	1092	131
40	OTU_40	ATTGAACGCTGGCGGCATGCCTTACACATGCAAGTCGAACGGCAGCATGATCTAGCTTGCTAGATTGATGGCGAGTGGCGAACGGGTGAGTAATACATCGGAACGTGCCCTGTAGTGGGGGATAACTAGTCGAAAGATTAGCTAATACCGCATACGACCTGAGGGTGAAAGTGGGGGACCGCAAGGCCTCATGCTATAGGAGCGGCCGATGTCTGATTAGCTAGTTGGTGAGGTAAAGGCTCACCAAGGCGACGATCAGTAGCTGGTCTGAGAGGACGATCAGCCACACTGGGACTGAGACACGGCCCAGAC	0	0	0	0	4	0	0	0	0	0	0	0	0	0	0	0	0	0	0	12	0	0	0	0	0	0	0	0	0	0	0	0	0	0	0	0	0	0	0	0	0	0	0	0	0	0	0
95	OTU_95	GATGAACGCTAGCGATAGGCTTAACACATGCAAGTCGAGGGGTAACATGAGAAGAGCTTGCTCTTTTTGATGACGACCGGCGCACGGGTGCGTAACACGTATGCAACCTGCCCTTTATTAGCGGATACCCCGATGAAAGTCGGACTAATACGTTATGCATTGCGAAGTTTGCATGAACTTTGCAATAAAGATTTATCGATAAAGGATGGGCATGCGGTCCATTAGATAGTTGGTAGGGTAAAAGCCTACCAAGTCAATGATGGATAGGGGGACTGAGAGGTTGACCCCCCACACCGGTACTGAGATACGGACCGGAC	0	0	0	0	1	0	0	0	0	0	0	0	0	1	0	0	0	0	0	0	0	0	0	0	0	0	0	0	0	123	0	0	512	0	0	0	203	29	0	0	0	0	0	0	0	0	0
24	OTU_24	AGCGAACGCTGGCGGCAGGCCTAACACATGCAAGTCGAACGGACCCTTCGGGGTTAGTGGCGGACGGGTGAGTAACACGTGGGAACGTGCCCTTTGGTACGGAACAACTCAGGGAAACTTGAGCTAATACCGTATGTGCCCTTCGGGGGAAAGATTTATCGCCATTGGAGCGGCCCGCGTCTGATTAGCTAGTTGGTGAGGTAAAGGCTCACCAAGGCTACGATCAGTAGCTGGTCTGAGAGGATGATCAGCCACACTGGGACTGAGACACGGCCCAGAC	0	0	0	0	0	0	0	0	0	0	0	1	0	0	2	0	0	0	0	0	0	0	0	0	0	0	0	0	0	0	0	0	0	0	0	0	0	0	0	0	0	0	0	0	0	0	0
42	OTU_42	GACGAACGCTGGCGGCGTGCCTAATACATGCAAGTAGGACGCACAGTTTATACCGTAGCTTGCTACACCATAGACTGTGAGTTGCGAACGGGTGAGTAACGCGTAGGTAACCTACCTATTAGAGGGGGATAACTATTGGAAACGATAGCTAATACCGCATAACAGTATGTAACACATGTTAGATGCTTGAAAGATGCAATTGCATCGCTAGTAGATGGACCTGCGTTGTATTAGCTAGTAGGTAGGGTAATGGCCTACCTAGGCAACGATACATAGCCGACCTGAGAGGGTGATCGGCCACACTGGGACTGAGACACGGCCCAGAC	0	1	8	2	8	216	844	0	0	0	163	0	2	0	3	2	0	7	29	0	0	0	0	0	0	0	0	0	0	0	544	0	0	9	4	1	12	0	0	49	1	2	11	2	4	0	0
113	OTU_113	GACGAACGCTGGCGGCGCGCCTAACACATGCAAGTCGAGCGATGAAAGTTGTTCAGATCCTTCGGGTGACGAACTTCTGGATTAGCGGCGAACGGGTGAGTAACGCGTGAGGAACCTGCCTCTCACAACGGGATAGCCTCGGGAAACCGGGATTAATACCGTATGACACTATCAGATGGCATCATCAGGTAGTTAAAGTGCTAGCGGTGAGAGATGGCCTCGCGTCTGATTAGTTAGTTGGTGGGGTAACGGCCTACCAAGACGACGATCAGTAACCGGCCTGAGAGGGTGAACGGTCACATTGGAACTGAGACACGGTCCAAAC	384	9	0	0	2	0	390	0	13	0	5	9	1692	2	0	0	0	4	3	1	0	0	0	2	0	103	439	0	6	0	1116	23	434	0	0	0	450	0	0	14	0	0	1	0	0	0	0
90	OTU_90	GATGAACGCTGGCGGCGTGCTTAACACATGCAAGTCGAACGGAGCTTTGAGGAAGTGCTTGCACAGAATTAAAGCTTAGTGGCGGACGGGTGAGTAACGCGTGAGGAACCTGCCTTTCACAGTGGAATAACAACGGGAAACCGTTGCTAATGGCGCATGACATCGCATTGAGGCATCTCAGAGCGATTAAAGGAGAAATCCGGTGAAAGATGGACTCGCGTCCGATTAGCTAGTTGGTGAGGTAACGGCCCACCAAGGCGACGATCGGTAGCCGAACTGAGAGGTTGATCGGCCACATTGGGACTGAGACACGGCCCAGAC	0	101	0	0	0	0	0	1	0	0	1	4	0	0	40	227	0	2	3	0	53	396	390	0	0	0	0	0	0	0	0	0	1	0	0	0	193	0	67	0	0	6	1	0	1	1	0
22	OTU_22	GACGAACGCTGGCGGCGTGCCTAATACATGCAAGTAGAACGCTGAGGTTTGGTGTTTACACTAGACTGATGAGTTGCGAACGGGTGAGTAACGCGTAGGTAACCTGCCTCATAGCGGGGGATAACTATTGGAAACGATAGCTAATACCGCATAAGAGTAATTAACACATGTTAGTTATTTAAAAGGAGCAATTGCTTCACTGTGAGATGGACCTGCGTTGTATTAGCTAGTTGGTGAGGTAAAGGCTCACCAAGGCGACGATACATAGCCGACCTGAGAGGGTGATCGGCCACACTGGGACTGAGACACGGCCCAGAC	0	12	0	1	0	0	0	0	0	1	0	0	22	3	0	0	2	6	0	11	0	0	9	1281	0	0	0	0	0	0	0	0	0	0	0	0	0	0	0	226	0	0	29	8	0	0	0
703	OTU_703	GACGAACGCTGGCGGCGTGCTTAACACATGCAAGTCGAACGAGAGTTACTTTGAATGAGTTTTCGGACGAATGAAAAGTAACGAAAGTGGCGAACGGGTGAGTAACACGTGAGCAACCTGCCTTACACAGGGGGATAGCCATTGGAAACGGTGATTAATACCCCATAAGACCACAATACCGCATGGTAAAAGGGTAAAAGGGATACCGGTGTAAGATGGGCTCACGTCTGATTAGCTAGTTGGTGGGGTAAAGGCCTACCAAGGCGACGATCAGTAGCCGGTCTGAGAGGATGAACGGCCACATTGGAACTAAGACACGGTCCAAAC	0	0	242	0	0	0	0	0	0	0	0	0	0	0	0	0	0	0	0	0	0	0	0	0	0	0	0	0	0	0	0	918	0	0	0	0	0	3	0	0	0	286	0	0	0	0	0
79	OTU_79	GATAAACGCTGACAGAATGCTTAACACATGCAAGTCGATGATGAGCTATAGCTTGCTATAGTAAGTCATGGCGGACGGGTGAGTAACGCGTAAAGAACTTACCTCATAGACTGGGATAACAGAGGGAAACTTCTGATAAGACTGGATAAGTTGGTTATTAGCATTAATAACGAATGAAAGGGGACACTATGAGAGAGCTTTGCGTCCTATTAGCTAGTTGGTGGGGTAAAGGCCTACCAAGGCGATGATAGGTAGCCGGCCTGAGAGGGTGGACGGCCACAAGGGGACTGAGATACGGCCCTTAC	0	0	0	0	0	0	0	0	0	0	0	0	0	0	0	0	0	0	0	0	6	0	0	0	0	0	0	0	0	0	0	0	0	0	0	0	0	0	0	0	17	0	0	0	0	0	0
104	OTU_104	GATGAACGCTGGCGGCGTGCTTAACACATGCAAGTCGAACGAGAGATCCGGACGGAAGTTTTCGGACGGAAGAGCGGATTTCGAGTGGCGGACGGGTGAGTAACGCGTGGGGAACCTGCCTCATACAGGGGGATACCAGCCGGAAACGGCTGTTAAAACCGCATAAGACCACAGAGCCGCATGGCTCAGGGGTAAAAACTCCGGTGGTATGAGATGGACCCGCGTTCGATTAGCCAGTTGGCGGGGTAACGGCCCACCAAAGCGACGATCGATAGCCGATCTGAGAGGATGACCGGCCACATTGGGACTGAGACACGGCCCAAAC	29	343	0	0	0	0	28	0	0	0	0	0	0	0	0	0	0	0	0	0	4	8	0	0	44	0	100	0	82	18	0	674	1	373	6	0	0	163	3	3	0	0	0	1426	0	0	0
126	OTU_126	GATGAACGCTGGCGGCGTGCCTAACACATGCAAGTCGAACGAACGATATTGAATGAAAACCTCGGTTAGATTTTAATAAAGTTAGTGGCGGACGGGTGAGTAACACGTAAGTAATCAACCCATGACAGAAGAATAACTAAGAGAAATTTTAGCTAAAACTTCATAAATTAAGACTACGGGAGTAGACTTAAAGAAAACTGAGGTGGTCATGGACGAGCTTGCGACTGATTAGCCAGTTGGTGAGGTAACGGCCCACCAAAGCAACGATCAGTAGCCGACCTGAGAGGGTGATCGGCCACATTGGTACTGAGAACGGACCAAAC	0	188	0	0	0	0	0	0	0	0	0	0	0	1	0	0	0	0	0	0	0	0	0	0	0	0	0	0	0	0	0	0	153	0	0	0	34	0	0	0	0	0	0	0	0	0	0
101	OTU_101	GATTAACGCTGGCGGCGTGCATAACACATGCAAGTCGAACGATGAAACTTAAATGAACTCTTCGGAGTGATTTTAAGTGGATTAGTGGCGGACGGGTGAGTAACGCGTGAGTAACCTGCCTTAGAGAAGGGGATAGCCTTTGGAAACGAAGAATAATACCCTATAACACCAACACCTCGCATGAAGAGTTGGTCAAAGATTTATCGCTCTAAGATGGACTTGCGTCTGATTAGTTAGTTGGTGAGGTAACGGCCCACCAAGACAGCGATCAGTAGCCGGCTTGAGAGAGTGTACGGCCACATTGGGACTGAGACACGGCCCAGAC	18	219	0	2397	18	0	26	0	11	1	126	0	0	3	0	1	0	0	0	5	3	0	0	0	1	7	0	0	10	0	1	20	813	6	239	0	0	0	0	0	1	0	0	55	40	6	3
1249	OTU_1249	GACGAACGCTGGCGGCGCGCTTAACACATGCAAGTCGAGCGATGAAATTTCGACAGATCCCTTCGGGGTGAAGATGAAATGGATTAGCGGCGGACGGGTGAGTAACACGTGAGTAACCTGCCTTAGACATTGGGATAGCCTCGGGAAACCGGGATTAATACCAAATGAAATCACATATGCACATGCATAAATGATCAAAGCTCTTGCGGTCTAAGATGGACTCGCGTCCCATTAGCTAGTTGGTGAGGTAACGGCCCACCAAGGCGACGATGGGTAGCCGGCCTGAGAGGGTGAACGGCCACATTGGAACTGAGAAACGGTCCAAAC	94	25	0	0	8	128	41	0	27	0	25	0	14	2	0	1	45	106	24	0	5	0	0	1	3	1	0	0	148	0	178	29	223	0	285	7	33	0	0	77	116	1	1	1	3	68	55
114	OTU_114	GATGAACGCTGGCGGCGTGCTTAACACATGCAAGTCGAACGGAGTTGATTTAAGGAAGCAAGCTTGCTTGAAGAATTGAATTAACTTAGTGGCGGACGGGCGAGTAACACGTGAGCAACCTACCTCTTACAGGGGAATAACAACGGGAAACCGTTGCTAATACCGCATGATATGTGCTGAAGGCATCTTTGGCACATCAAAAGAGCAATCTGGTGAGAGATGGGCTCGCGTCTGATTAGCTAGTTGGTAAGGTAACGGCCTACCAAGGCGACGATCAGTAGCCGGACTGAGAGGTCGAACGGCCGCATTGGGACTGAGACACGGCCCAGAC	474	0	0	0	0	0	0	0	0	0	0	0	0	0	0	0	0	0	0	1	0	0	0	4	0	0	0	0	8	5	0	0	0	8	1	0	0	18	0	1	233	0	0	82	0	0	0
123	OTU_123	GATAAACGCTGGCGGCGTGCATAACACATGCAAGTCGAACGATGAAACTTAGATGATTTCTTCGGAATGAACTTAAGCGGATTAGTGGCGAACGGGTGAGTAACACGTGAGTAACCTGCCTTACACAAGGGGATAGCCTTTGGAAACGAAGAATAATACCCTATAACGTCAATTTATCGCATGATAGAATGACCAAAGATTTATCGGTGTAAGATGGACTTGCGTCTGATTAGCTAGTTGGTGAGATAAAGGCCCACCAAGGCAACGATCAGTAGCCGGCTTGAGAGAGTGTACGGCCACATTGGGACTGAGACACGGCCCAAAC	762	92	0	295	4	0	467	0	8	0	10	8	230	1	0	0	11	13	34	0	0	0	0	6	0	5	141	1	0	2	1	64	120	1	0	0	31	26	0	1	0	0	0	45	0	0	0
99	OTU_99	GATGAACGCTAGCTACAGGCTTAACACATGCAAGTCGAGGGGAAACGGCGTCAAGCGCTTGCGCTTGTCGGACGTCGACCGGCGCACGGGTGAGTAACGCGTATCCAACCTGCCCCACACCAAGGGACAACCCGCAGAAATGTGGACTAATACCTTATGTTTTCCATCGGGGGCATTTTCGGTGGAACAAAGATTTATCGGTATGGGATGGGGATGCGTCCGATTAGGTTGTTGGCGGGGTAACGGCCCACCAAGCCCTCGATCGGTAGGGGTTCTGAGAGGAAGGTCCCCCACATAGGAACTGAGACACGGTCCTAAC	0	0	0	0	0	0	0	0	0	0	4	0	5	0	760	0	1	0	0	0	2	0	0	0	0	2219	0	0	3	0	0	0	2	0	0	0	0	0	0	0	1	0	0	0	1	0	0
128	OTU_128	GATGAACGCTAGCTACAGGCTTAACACATGCAAGTCGAGGGGAAACGGCATTAAGTGCTTGCACTTTTTGGACGTCGACCGGCGCACGGGTGAGTAACGCGTATCCAACCTGCCCCTTACCAGGGAATAACCCGTTGAAAGACGGACTAATGCCCTATGCAGTCCTTTGACGGCATCAGATTAGGACTAAAGATTCATCGGTATGGGATGGGGATGCGTCTGATTAGCTTGTTGGCGGGGTAACGGCCCACCAAGGCATCGATCAGTAGGGGTTCTGAGAGGAAGGTCCCCCACATAGGAACTGAGACACGGTCCTAAC	0	58	0	0	32	0	0	0	0	0	2	0	0	0	0	0	0	0	53	0	0	2	1	0	53	0	2990	0	0	0	0	0	0	0	0	7	0	0	0	0	0	0	0	0	0	0	0
281	OTU_281	ATTGAACGCTGGCGGCAGGCCTAACACATGCAAGTCGAACGGTAACAGGAAACAGCTTGCTGTTTCGCTGACGAGTGGCGGACGGGTGAGTAATGTCTGGGAAACTGCCTGATGGAGGGGGATAACTACTGGAAACGGTAGCTAATACCGCATAACGTCGCAAGACCAAAGAGGGGGACCCTCGGGCCTCTTGCCATCGGATGTGCCCAGATGGGATTAGCTTGTTGGTGGGGTAATGGCTCACCAAGGCGACGATCCCTAGCTGGTCTGAGAGGATGACCAGCCACACTGGAACTGAGACACGGTCCAGAC	0	0	0	0	0	0	0	0	2	0	2	5	403	0	0	2	0	1	1	0	0	1	17	0	5	41	0	0	2	0	0	0	0	0	0	0	0	0	0	1	1	1	0	0	1	2	0
2941	OTU_2941	ATTGAACGCTGGCGGCAGGCCTAACACATGCAAGTCGAACGGTAACAGAAAGCAGCTTGCTGCTTTGCTGACGAGTGGCGGACGGGTGAGTAATGTCTGGGAAACTGCCCGATGGAGGGGGATAACTACTGGAAACGGTAGCTAATACCGCATAACGTCGCAAGACCAAAGAGGGGGACCTTAGGGCCTCTTGCCATCGGATGTGCCCAGATGGGATTAGCTAGTAGGTGGGGTAAAGGCTCACCTAGGCGACGATCCCTAGCTGGTCTGAGAGGATGACCAGCCACACTGGAACTGAGATACGGCCCTTAC	0	3	0	2	0	0	0	0	4	0	1	5	2	0	0	0	0	0	0	0	0	8	16	0	0	0	0	0	3	0	5	0	0	3	1	0	0	0	13	0	2	4	0	0	0	1	0
96	OTU_96	GATGAACGCTAGCTACAGGCTTAACACATGCAAGTCGAGGGGCAGCGGGTCGAAAGCTTGCTTTCGATGCCGGCGACCGGCGCACGGGTGCGTAACGCGTATCAAACCTGCCTCATACTCGGGGATAGCCTTGCGAAAGTAAGATTAATACCCGATGTTGTTGCTTTCTCGCATGGGAGAGTAACCAAAGATTTATCGGTATGAGATGGTGATGCGTCCGATTAGGTAGTAGGCGGGGTAACGGCCCACCTAGCCTTCGATCGGTAGGGGTTCTGAGAGGAAGGTCCCCCACACTGGAACTGAGATACGGTCCAGAC	1	0	0	0	0	0	0	0	0	1	38	0	0	0	1	0	0	12	0	0	0	0	0	0	0	0	0	0	0	0	215	5	0	0	0	0	0	0	0	0	0	2	0	0	0	1	0
116	OTU_116	GACGAACGCTGGCGGCGTGCTTAACACATGCAAGTCGAACGATGAAAGAGAATCCGATCTCTTCGGAGTGAAGAATCTCTGGATTAGTGGCGGACGGGTGAGTAACGCGTGAGCAATCTGCCTTACACAAAGGGATAGCCTCGGGAAACCGGGATTAATACCATATGATATCTATTAACCGCATGGTTTATAGATTAAAGAATTTCGGTGTAAGATGAGCTCGCGTCCCATTAATTAGTTGGTGAGGGTAACGGCCCACCAAGATAGCGATGGGTAGCCGATCTAAGAGGATGACCGGCCACATTGGAACTGAGAAACGGTCCAAAC	55	346	0	0	0	0	98	0	0	0	0	0	0	0	0	0	4	0	1	21	1	0	1	0	35	0	553	0	0	0	1	0	145	0	0	5	0	0	4	0	0	0	0	0	0	0	0
180	OTU_180	GATGAACGCTGGCTACAGGCTTAACACATGCAAGTCGAGGGGAAACGGCATTGAGTGCTTGCACTGAATGGACGTCGACCGGCGCACGGGTGAGTAACGCGTATCCAACCTTCCCGTTACTGCGGGATAACCTGCCGAAAGGCAGACTAATACCGCATGTTCTTCGATGACGGCATCAGATTCGAAGCAAAGACTCGTCGGTAACGGAGGGGGATGCGTCTGATTAGCTGGTTGGCGGGGCGACGGCCCACCAAGGCGACGATCAGTAGGGGTTCTGAGAGGAAGGTCCCCCACATTGGAACTGAGACACGGTCCAAAC	0	0	0	0	2	0	0	0	0	0	0	12	0	0	0	0	0	0	0	2	0	0	0	0	0	0	0	0	10	0	0	0	0	0	1286	0	0	0	0	0	0	0	1	4	0	0	3
120	OTU_120	GACGAACGCTGGCGGCGCGCTTAACACATGCAAGTCGAGCGATGAAATTTCGACAGATCCCTTCGGGGTGAAGATGAAATGGATTAGCGGCGGACGGGTGAGTAACACGTGAGTAACCTGCCTTTGACATTGGGATAGCCTCGGGAAACTGGGATTAATACCAAATGACACTAACTGATCACATGATCAATTAGTCAAAGAAATTCGGTCAAAGATGGACTCGCGGCTGATTAGCTAGTTGGTGAGGTAACGGCCCACCAAGGCGACGATCAGTAGCCGGCCTGAGAGGGTGATCGGCCACATTGGAACTGAGACACGGTCCAAAC	37	151	0	92	2	0	25	0	1	2	3	0	0	12	0	1	1	4	2	4	2	0	0	0	15	0	17	0	7	0	0	101	1125	0	0	0	17	0	4	24	9	0	0	0	2	0	0
135	OTU_135	GATAAACGCTGGCGGCGTGCCTAATACATGCAAGTCGGACGCTGGAAACCTAGCTTGCTAGGTGGAAGGAGTGGCGAACGGGTGAGTAATACATGAGCAATCTGCCCACAAAGACTGGGATAATTTCTGGAAACGGGGACTAATACCGGATAGGTAGAGAAGAGGCATCTTTTTTCTATTAAAGATTAAAAGCACTAGTGGATGAGCTTATGGCGCATTAGTTAGTTGGTGAGGTAACGGCTCACCAAGACGATGATGCGTAGCCGGCCTGAGAGGGTGAACGGCCACATTGGGACTGAGACACGGCCCAGAC	0	17	24	0	1	0	0	0	0	0	66	0	7	0	21	0	0	1	2	0	0	11	140	0	0	54	0	0	0	34	0	0	0	0	0	13	0	1	39	31	0	14	0	0	0	0	0
142	OTU_142	GACGAACGCTGGCGGCGCGCTTAACACATGCAAGTCGAGCGATGAAATTTTAACAGATCCTTTCGGGGAGAAGATAAGATGGATTAGCGGCGGACGGGTGAGTAACACGTGAGTAACCTGCCTTTGACACAGGGATAGCCTCGGGAAACCGGGATTAATACCAGATAACATTATCAGATCGCATGAGAAGATAATCAAAGCTGAGGCGGTCAAAGATGGACTCGCGTCCCATTAGCTAGTTGGTAGAGTAATAGCCTACCAAGGCAACGATGGGTAGCCGGCCTGAGAGGGTGAACGGCCACATTGGAACTGAGAAACGGTCCAAAC	65	5	0	0	0	0	21	0	0	0	0	0	0	3	0	0	0	0	0	0	0	11	0	0	11	88	387	0	14	394	0	0	232	0	0	0	217	0	22	0	0	0	0	0	0	0	1
208	OTU_208	GATGAACGCTGGCTACAGGCTTAACACATGCAAGTCGAGGGGAAACGACGGGGAAGCTTGCTTCCCCGGGCGTCGACCGGCGCACGGGTGAGTAACGCGTATCCAACCTGCCTCTGACTGAGGGATAACCCGTCGAAAGTCGGCCTAATACCTCATGGCATCGTCTGCGGGCATCCAACGACGATTAAAGATTTCATCGGTCAGGGATGGGGATGCGTCTGATTAGCTTGTTGGCGGGGTAACGGCCCACCAAGGCGACGATCAGTAGGGGTTCTGAGAGGAAGGTCCCCCACATTGGAACTGAGACACGGTCCAAAC	0	0	0	0	0	0	0	0	0	0	0	38	0	0	0	0	0	0	0	0	1	2	0	0	0	0	0	0	11	0	234	0	0	0	3	0	0	0	0	0	0	0	5	0	0	0	3
44	OTU_44	AACGAACGCTGGCGGCATGCCTAACACATGCAAGTCGAACGAACCCTTCGGGGTTAGTGGCGCACGGGTGCGTAACGCGTGGGAATCTGCCCTTTGCTTCGGAATAACTCAGGGAAACTTGTGCTAATACCGGATGATGTCTTCGGACCAAAGATTTATCGGCAAGGGATGAGCCCGCGTAGGATTAGGTAGTTGGTGGGGTAAAGGCCTACCAAGCCGACGATCCTTAGCTGGTCTGAGAGGATGATCAGCCACACTGGGACTGAGACACGGCCCAGAC	9	0	3	0	1	137	57	40	0	4	0	4	11	46	2	2	0	2	1	13	1	1	1	8	2	0	2	2	6	0	14	0	5	0	0	8	1	3	3	3	3	0	1	0	3	4	0
106	OTU_106	ATTGAACGCTGGCGGCAGGCTTAACACATGCAAGTCGAACGATGACTCTCTAGCTTGCTAGAGATGATTAGTGGCGGACGGGTGAGTAACATTTAGGAATCTACCTAGTAGTGGGGGATAGCTCGGGGAAACTCGAATTAATACCGCATACGACCTACGGGTGAAAGGGGGCGCAAGCTCTTGCTATTAGATGAGCCTAAATCAGATTAGCTAGTTGGTGGGGTAAAGGCCCACCAAGGCGACGATCTGTAACTGGTCTGAGAGGATGATCAGTCACACCGGAACTGAGACACGGTCCGGAC	0	0	0	0	1	0	0	0	0	0	0	0	0	23	2	4	0	1	0	6	2	0	0	0	4	0	1	10	0	0	0	0	0	1	0	0	0	1	0	3	1	0	0	0	8	0	1
129	OTU_129	AGTGAACGCTGGCGGCGTGCCTAATACATGCAAGTCGAACGATGAAGTCCTAGCTTGCTAGGATGGATTAGTGGCGCACGGGTGAGTAATATATAGTTAATCTGCCCTACACAGAGGAACAACAGTTGGAAACGGCTGCTAATACCTCATACTCCTATTTGACATAAGTTAAATAGGGAAAGTCTTTTCGGTGTAGGATGAGACTATATCGTATCAGCTAGTTGGTAAGGTAATGGCTTACCAAGGCTATGACGCGTAACTGGTCTGAGAGGATGATCAGTCACATTGGAACTGAGACACGGTCCAAAC	27	1129	0	63	2	0	0	0	0	0	0	0	0	1	2	0	1	0	0	0	14	0	0	0	5	306	129	0	0	0	2	12	234	0	0	2	33	1	0	0	0	0	0	0	0	0	0
32	OTU_32	AGCGAACGCTGGCGGCAGGCTTAACACATGCAAGTCGAGCGGGCGTAGCAATACGTCAGCGGCAGACGGGTGAGTAACGCGTGGGAACGTACCTTTTGGTTCGGAACAACACAGGGAAACTTGTGCTAATACCGGATAAGCCCTTACGGGGAAAGATTTATCGCCGAAAGATCGGCCCGCGTCTGATTAGCTAGTTGGTAGGGTAATGGCCTACCAAGGCGACGATCAGTAGCTGGTCTGAGAGGATGATCAGCCACATTGGGACTGAGACACGGCCCAAAC	0	0	0	0	0	11	0	2	0	2	3	0	3	14	0	2	1	1	1	3	0	1	1	1	0	0	0	0	0	11	0	0	0	1	0	3	1	1	1	5	0	0	0	0	0	0	3
56	OTU_56	AGCGAACGCTGGCGGCAGGCTTAACACATGCAAGTCGAACGCTCGTCTTCGGACGGGAGTGGCAGACGGGTGAGTAACACGTGGGAACGTACCCTTTGGTTCGGAATAACGCAGGGAAACTTGCGCTAATACCGGATACGCCCTTTTGGGGAAAGGTTTACTGCCGAAGGATCGGCCCGCGTCTGATTAGCTAGTTGGTGGGGTAACGGCCTACCAAGGCGACGATCAGTAGCTGGTCTGAGAGGATGATCAGCCACACTGGGACTGAGACACGGCCCAGAC	0	0	0	30	1	149	10	0	1	3	0	0	0	23	1	1	1	1	0	0	1	0	1	6	0	0	0	2	0	4	3	0	8	1	2	1	0	4	6	5	2	1	0	27	12	1	9
1180	OTU_1180	GACGAACGCTGACGGCGTGCTTAACACATGCAAGTCGAACGGGATCCATTAGCGCTTTTGTGTTTTTGGTGAGAGTGGCGAACGGGTGAGTAACACGTGAGTAACCTGCCCTTTTCTTTGGGATAAGCCTGGGAAACTGGGTCTAATACTGGATGTTCCGGCTTCCTCGCATGGGGTTGTTGGGAAAGGTTTTTTCTGGATTGGGATGGGCTCGCGGCTTATCAGCTTGTTGGTGGGGTGATGGCTTACCAAGGCTTTGACGGGTAGCCGGCCTGAGAGGGTGGTCGGTCACACTGGGACTGAGATACGGCCCTTAC	14	1	0	0	2	0	0	0	0	0	0	64	9	0	0	0	0	0	0	29	0	0	0	0	0	0	0	0	1	0	408	0	0	0	0	0	0	0	1	0	0	0	48	0	0	0	0
108	OTU_108	GATGAACGCTGGCGGCGCGCCTAACACATGCAAGTCGAACGATTAAAGCACCTTCGGGTGTGTATAAAGTGGCGAACGGCTGAGTAACACGTGGGCAACCTGCCTTTTACTTTGGGATAGCCTCGGGAAACCGAGGATAATACCGAATACTTTGTATGTATCGCATGGTATATACAAGAAAGCTTTTGCGGTAAAAGATGGGCCCGCGGCCTGTTAGCTTGTTGGTGAGGTAACGGCTCACCAAGGCAATGATGGGTAGCCGGGTTGAGAGACCGACCGGCCAGATTGGGACTGAGACACGGCCCAGAC	16	1	0	0	0	141	17	0	0	0	0	0	0	2	0	0	0	0	0	0	0	0	0	0	0	0	0	0	0	0	78	0	105	0	0	17	11	0	15	0	5	0	1	0	0	0	31
31	OTU_31	GATGAACGCTGGCGGCGTGCCTAATACATGCAAGTCGAGCGAACGGACGAGAAGCTTGCTTCTCTGATGTTAGCGGCGGACGGGTGAGTAACACGTGGATAACCTACCTATAAGACTGGGATAACTTCGGGAAACCGGAGCTAATACCGGATAATATTTTGAACCGCATGGTTCAAAAGTGAAAGACGGTCTTGCTGTCACTTATAGATGGATCCGCGCTGCATTAGCTAGTTGGTAAGGTAACGGCTTACCAAGGCAACGATGCATAGCCGACCTGAGAGGGTGATCGGCCACACTGGAACTGAGACACGGTCCAGAC	2	0	10	1	0	1	0	2	1	8	1	0	0	0	0	0	0	0	0	14	0	0	0	0	0	1	4	3	2	1	0	13	3	2	3	2	2	0	1	25	4	2	0	0	3	0	1
138	OTU_138	GATGAACGCTAGCTACAGGCTTAACACATGCAAGTCGAGGGGAAACGACATTGAAGCTTGCTTCGATGGGCGTCGACCGGCGCACGGGTGAGTAACGCGTATCCAACCTGCCTCTGACTAAGGGATAACCCGGCGAAAGTCGGACTAATACCTTATGAGGTTTTCTGCAGACATCTAACGAAAACGAAAGATTTATCGGTCAGTGATGGGGATGCGTCTGATTAGCTTGTTGGCGGGGTAACGGCCCACCAAGGCAACGATCAGTAGGGGTTCTGAGAGGAAGGTCCCCCACATTGGAACTGAGACACGGTCCAAAC	0	1	0	0	0	0	0	0	0	0	0	16	0	0	0	0	0	9	0	0	0	0	0	0	0	0	0	0	1	0	1781	0	0	0	2	0	0	0	0	0	0	0	0	0	0	0	0
391	OTU_391	GATGAACGCTGGCGGCGTGCTTAACACATGCAAGTCGAACGGGATCTAGTCAGCTTGCTGACTGGTGAGAGTGGCGAACGGGTGAGTAATGCGTGACCAACCTGCCCCATGCTCCAGAATAGCTCTTGGAAACGGGTGGTAATGCTGGATGCTCCAACTTGACGCATGTCTTGTTGGGAAAGTGTTTAGTGGCATGGGATGGGGTCGCGTCCTATCAGCTTGTAGGCGGGGTAATGGCCCACCTAGGCTTCGACGGGTAGCCGGCCTGAGAGGGTGGACGGCCACAAGGGGACTGAGATACGGCCCTTAC	0	0	0	0	27	0	0	0	0	0	100	0	0	0	0	0	0	0	0	0	0	15	0	0	112	49	10	35	1	2	83	0	1	0	1	3	13	137	36	0	0	31	97	0	3	0	42
151	OTU_151	GATGAACGCTGACAGAATGCTTAACACATGCAAGTCTACTTGAATTTGGGTTTTTAACTTAGATTTGGGTGGCGGACGGGTGAGTAACGCGTAAAGAACTTGCCTCACAGCTAGGGACAACATTTAGAAATGAATGCTAATACCTAATATTATGATAATAGGGCATCCTATAATTATGAAAGCTATATGCGCTGTGAGAGAGCTTTGCGTCCCATTAGCTAGTTGGAGAGGTAACGGCTCACCAAGGCGATGATGGGTAGCCGGCCTGAGAGGGTGATCGGCCACAAGGGGACTGAGACACGGCCCTTAC	0	0	0	0	0	0	0	0	0	0	0	5	0	0	0	0	0	0	0	2	0	0	0	0	0	0	0	0	0	0	0	0	15	0	0	0	0	0	0	0	0	0	3	0	0	0	4
195	OTU_195	GACGAACGCTGGCGGCGCGCCTAACACATGCAAGTCGAGCGATGAACATTGAATGATCCCTTCGGGGTGATTTCGATCGGATTAGCGGCGAACGGGTGAGTAACGCGTGAGGAACCTGCCTCTTACAACGGGATAGCCTCGGGAAACCGGGATTAATACCGTATAAGACTCCGACACCTCCTGGTGATGAAGTCAAAGCGTTAGCGGTAAGAGATGGCCTCGCGTCTGATTAGTTAGTTGGCGGGGTAACGGCCCACCAAGACGACGATCAGTAACCGGCCTGAGAGGGTGAACGGTCACATTGGAACTGAGACACGGTCCAAAC	0	51	0	0	0	0	1	0	0	0	0	0	0	0	0	0	1	0	0	0	0	0	0	0	0	0	0	0	0	0	0	270	0	0	0	5	0	0	0	0	0	0	0	0	0	0	0
60	OTU_60	GACGAACGCTGGCGGCGTGCTTAACACATGCAAGTCGAACGATGATGCTCCAGCTTTGTTGGGGTGGATTAGTGGCGAACGGGTGAGTAACACGTGAGTAACCTGCCCTCTTCTTTGGGATAACGGTCGGAAACGGCTGCTAATACTGGATATTCACTCATTGGCGCATGTTGGTGGGTGGAAAGGTTTTTTCTGGTGGGGGATGGGCTCGCGGCCTATCAGCTTGTTGGTGGGGTGATGGCCTACCAAGGCTTTGACGGGTAACCGGCCTGAGAGGGTGACCGGTCACATTGGGACTGAGATACGGCCCAGAC	40	277	0	0	1	0	0	0	0	1	35	7	0	1	0	2	2	0	0	11	0	0	0	1	0	0	0	2	0	0	13	0	192	0	0	0	5	0	1	6	6	0	0	0	4	3	9
102	OTU_102	GACGAACGCTGGCGGCGTGCTTAACACATGCAAGTCGAACGGGATCCATTGGTGCTTGCACTTTTGGTGAGAGTGGCGAACGGGTGAGTAACACGTGAGTAACCTGCCCTTTTCTTTGGGATAAGCCTGGGAAACTGGGTCTAATACTGGATGTTCCGGCTTCCTCGCATGGGGTTGTTGGGAAAGGTTTTTTCTGGATTGGGATGGGCTCGCGGCTTATCAGCTTGTTGGTGGGGTGATGGCTTACCAAGGCTTTGACGGGTAGCCGGCCTGAGAGGGTGGTCGGTCACACTGGGACTGAGATACGGCCCAGAC	8	2	0	0	0	0	0	0	0	0	0	0	0	0	0	0	0	0	0	3	0	0	0	0	0	0	0	0	1	0	424	0	0	0	37	0	0	0	0	0	3	0	0	0	0	0	0
328	OTU_328	GACGAACGCTGGCGGCGTGCTTAACACATGCAAGTCGAACGAGAGGACATGGGAAGCTTGCTTCCTATGAAATCGAGTGGCAAACGGGTGAGTAACGCGTAAACAACCTGCCCTTCGGATGGGGATAACAGCCGGAAACGGCTGCTAATACCGAATACGATCTTTTCGTCGCATGACGGAAAGAAGAAAGGATGGCCTCTATACAAAGCTATCGCCGAAGGAGGGGTTTGCGTCTGATTAGCTGGTTGGAGGGGTAACGGCCCAACAAGGCGATGATGCATAGCCGAGTTGAGAGACTGATCGGCCACATTGGGACTGAGACACGGCCCAAAC	0	0	0	0	38	0	0	0	12	72	1	0	3	1	11	3	11	5	0	0	0	60	0	2	35	2	0	0	0	8	0	0	0	0	1	137	0	2	7	0	0	53	268	1	2	2	2
155	OTU_155	GATGAACGCTGGCGGCGCGCCTAACACATGCAAGTCGAACGATTAAAGCATCTTTTAGATGTGTATAAAGTGGCGAACGGCTGAGTAACACGTGGGCAACCTGCCCTTTTCTTTGGGATAGCTACGGGAAACCGTGGGTAATACCGAATATTTCTTGAGTGTCGCATGGCACACAAGACAAAGCGTCTAGCGGAAAAGGATGGGCCCGCGGCCTGTTAGCTTGTTGGTGGGGTAATGGCCTACCAAGGCAGTTATGGGTAGCCGGGTTGAGAGACCGACCGGCCAGATTGGGACTGAGACACGGCCCAGAC	0	5	0	0	1	0	0	0	0	0	0	0	0	0	2	0	0	0	1	0	0	0	0	0	0	2	0	0	0	0	0	0	0	0	12	0	0	0	0	0	0	0	0	0	1	0	0
299	OTU_299	GACGAACGCTGGCGGCGTGCCTAATACATGCAAGTCGAACGAAACTTTCTTACACCGAATGCTTGCATTCACCGTAAGAAGTTGAGTGGCGGACGGGTGAGTAACACGTGGGTAACCTGCCTAAAAGAAGGGGATAACACTTGGAAACAGGTGCTAATACCGTATATCTCTAAGGATCGCATGATTCTTAGATGAAAGATGGTTCTGCTATCGCTTTTAGATGGACCCGCGGCGTATTAACTAGTTGGTGGGGTAACGGCCTACCAAGGTGATGATACGTAGCCGAACTGAGAGGTTGATCGGCCACATTGGGACTGAGACACGGCCCAAAC	0	0	0	0	0	0	0	0	0	0	0	0	0	0	0	0	0	0	0	3	0	0	0	0	0	0	0	0	0	0	0	0	0	0	0	0	0	0	0	0	0	0	0	0	0	0	0
49	OTU_49	GACGAACGCTGGCGGCGTGCTTAACACATGCAAGTCGAACGATGAAGCCTGCAACTTGTTGTGGGTGGATTAGTGGCGAACGGGTGAGTAATACGTGGGTAACCTGCCCTCCTTTTTGGGATAAGCCTTGGAAACGGGGTCTAATACCGAATATTCTGGCGCTCTCGCATGGGGGTGTTGGGAAAGCTTTTGTGTGAAGGGGGATGGGCTCGCGGCCTATCAGCTTGTTGGTGGGGTGATGGCCTACCAAGGCGGTGACGGGTAGCCGGCCTGAGAGGGTGACCGGCCACATTGGGACTGAGATACGGCCCAGAC	0	2	0	0	0	0	0	0	0	9	0	19	0	0	0	0	0	0	0	8	2	0	0	0	0	0	1	1	0	0	35	0	0	1	0	0	0	0	1	10	0	0	0	2	0	0	0
748	OTU_748	GACGAACGCTGGCGGCGTGCCTAATACATGCAAATCGAACGAAGCCTTTTAGGCTTAGTGGTGAACGGGTGAGTAACACGTATCCAACCTACCCTTAAGTTGGGGATAACTAGTCGAAAGATTAGCTAATACCGAATAATAACATCAATATCGCATGAGAAGATGTAGAAAGTCGCGTTTGCGACGCTTTTGGATGGGGGTGCGACGTATCAGATAGTTGGTGAGGTAATGGCTCACCAAGTCAATGACGCGTAGCTGTACTGAGAGGTAGAACAGCCACAATGGGACTGAGACACGGCCCATAC	0	1	0	0	0	0	0	0	0	0	1	0	0	0	10	0	0	286	0	0	0	0	0	0	0	0	0	0	0	0	128	0	0	0	0	0	0	0	0	0	0	0	0	0	0	0	0
115	OTU_115	ATTGAACGCTGGCGGCAGGCCTAACACATGCAAGTCGAGCGGATGACGGGAGCTTGCTCCTTGATTCAGCGGCGGACGGGTGAGTAATGCCTAGGAATCTGCCTGGTAGTGGGGGACAACGTTTCGAAAGGAACGCTAATACCGCATACGTCCTACGGGAGAAAGCAGGGGACCTTCGGGCCTTGCGCTATCAGATGAGCCTAGGTCGGATTAGCTAGTTGGTGGGGTAATGGCTCACCAAGGCGACGATCCGTAACTGGTCTGAGAGGATGATCAGTCACACTGGAACTGAGACACGGTCCAGAC	19	2	1	28	10	151	0	23	1	0	0	4	10	33	0	0	0	8	9	6	8	5	4	0	1	1	0	4	1	4	0	3	0	0	2	1	1	3	4	2	1	3	0	0	4	0	0
117	OTU_117	GACGAACGCTGGCGGCGTGCTTAACACATGCAAGTCGAACGGAAAGGCCTCAGCTTGCTGGGGTACTCGAGTGGCGAACGGGTGAGTAACACGTGGGTGATCTGCCTTGCACTTCGGGATAAGCTTGGGAAACTGGGTCTAATACCGGATAGGACAGCTGTTTAGTGTCAGTTGTGGAAAGTTTTTTCGGTGCAAGATGAGCTCGCGGCCTATCAGCTTGTTGGTGGGGTAATGGCCTACCAAGGCGTCGACGGGTAGCCGGCCTGAGAGGGTGGACGGCCACATTGGGACTGAGATACGGCCCAGAC	0	1	3	0	0	0	0	0	0	0	0	0	0	24	0	0	0	0	0	8	0	0	0	5	1	0	0	0	0	0	0	0	0	0	0	0	0	0	0	0	0	1	0	0	0	0	0
161	OTU_161	GACGAACGCTGGCGGCGTGCTTAACACATGCAAGTCGAACGATGAAGAAAAGAATTGAAGCTTCGGCAGAAATTCATTTCGGATTAGTGGCAGACGGGTGAGTAACGCGTGAGCAACCTACCTCTTACAAAGGGATAGCCTCGGGAAACCGGGATTAATACCATATAACATTGCGACGAAGCATTTCGATGCAATCAAAGCTACGGCGGTAAGAGATGGGCTCGCGTCCCATTAACCAGATGGTGAGGTAACGGCTCACCATAGTAACGATGGGTAACCGGCCTGAGAGGGTGAACGGTCACACTGGAACTGAGACACGGTCCAGAC	0	150	0	35	1	0	0	0	0	0	0	0	0	8	0	0	4	0	0	0	2	0	0	0	14	0	0	0	0	0	0	4	841	0	0	1	0	0	0	10	0	0	0	0	0	0	0
573	OTU_573	GACGAACGCTGGCGGCGTGCTTAACACATGCAAGTCGAACGAGAGGACATGGGAAGCTTGCTTCCTATGAAATCGAGTGGCAAACGGGTGAGTAACGCGTAAACAACCTGCCCTTCGGATGGGGATAACAGCCGGAAACGGCTGCTAATACCGAATACGATCTTTTCGTCGCATGACGGAAAGAAGAAAGGATGGCCTCTATACAAAGCTATCGCCGAAGGAGGGGTTTGCGTCTGATTAGCTGGTTGGAGGGGTAACGGCCCAACAAGGCGATGATCAGTAGGGGTTCTGAGAGGAAGGTCCCCCACATTGGAACTGAGACACGGTCCAAAC	0	3	0	0	4	0	0	0	39	0	46	1	2	0	9	52	30	16	0	0	9	43	8	0	2	9	0	27	13	2	0	6	0	28	1	3	0	17	0	49	0	17	9	85	26	36	33
194	OTU_194	GATGAACGCTAGCGGCAGGCCTAACACATGCAAGTCGAGGGGCAGCGAGGTGGTAGCAATACCACTGTCGGCGACCGGCAAAGGGGTGCGTAACGCGTGAGCAACTTACCTGTCACAGGGGGATAATCGCCGGAAACGGTGTCTAATACCCCGTAATATATAAGATGGCATCATTGAATATTGAAAGTCGAGAGACGGTGATAGATAGGCTCGCGAGACATTAGCTAGTTGGAGAGGCAACGGCTCACCAAGGCTACGATGTCTAGGGGTTCTGAGAGGAAGATCCCCCACACTGGGACTGAGACACGGCCCAGAC	0	0	0	0	0	0	0	0	0	0	0	0	0	0	1	0	0	0	0	0	0	132	188	0	0	0	86	0	0	0	0	0	0	0	0	1	0	0	0	0	0	0	0	0	0	0	0
100	OTU_100	GATGAACGCTGGCGGCGTGCCTAACACATGCAAGTCGAACGGAGATTATTCGCTGCGGAGCCTTCGGGCGAAGCTTGAATGATCTTAGTGGCGGACGGGTGAGTAACGCGTGGGCAACCTGCCTTGCACAGGGGGATAGCAGTTGGAAACGACTGGTAATACCGCATATCTTAGAGAGACCGCATGATCTTTTTAAGAAAACGTTAGTGGTGCAAGATGGGCCCGCGTCCGATTAGATAGTTGGTGGGGTAACGGCCTACCAAGTCGACGATCGGTAGCCGACCTAAGAGGGCGGACGGCCACATTGGGACTGAGACACGGCCCAGAC	69	6	0	0	0	0	0	0	9	0	7	7	0	0	4	0	0	0	0	0	4	1	0	3	4	2	4	0	17	0	24	5	22	0	17	1	46	1	8	0	10	0	0	30	11	0	2
210	OTU_210	GATAAACGCTGGCGGCGTGCATAACACATGCAAGTCGAACGATGAAGCTTAGATGATTTCTTCGGAATGAACTTAAGTGGATTAGTGGCGAACGGGTGAGTAACACGTGAGTAACCTGCCTTACACAAGGGGATAGCCTCTGGAAACGGAGAATAATACCCTATAAAGTCTAATCAGCCCATGCTGGAAAGACCAAAGATTTATCGGTGTAAGATGGACTTGCGTCTGATTAGCTAGTTGGTGAGATAAAAGCTCACCAAGGCGACGATCAGTAGCCGGCTTGAGAGAGTGTACGGCCACATTGGGACTGAGACACGGCCCAAAC	0	0	0	0	0	0	32	0	3	0	3	0	503	0	2	0	17	0	0	15	0	0	0	0	8	0	1	0	0	0	204	4	0	0	0	0	32	0	0	10	0	0	0	0	0	0	0
149	OTU_149	GACGAACGCTGGCGGTATGCTTAACACATGCAAGTCGAACGAGAAGTCTTTTATTGAACCTTCGGGGGATATAAGAGACAGACAGTGGCGAACGGGTGAGTAACGCGTGGGCAACCTACCTATCGGAGCGGGATAGCCTCGAGAAATCGGGAGTAAAACCGCATAACACGGATATATCGCATGATGAATCCGTCAAAACTCCGGTGCCGATAGATGGGCCCGCGTCTGATTAGCTAGTTGGTAAGGTAAGGGCTTACCAAGGCAACGATCAGTAGCCGGTCTGAGAGGGCGAACGGCCACACTGGAACTGAGACACGGTCCAGAC	0	0	0	0	0	0	0	17	0	0	0	1299	0	0	0	0	0	0	0	0	0	0	0	0	0	0	0	0	0	0	0	0	0	0	0	0	0	0	0	0	0	1	0	0	0	0	0
183	OTU_183	GACGAACGCTGGCGGCGTGCCTAATACATGCAAGTAGAACGCTGAGAACTGGTGCTTGCACCGGTTCAAGGAGTTGCGAACGGGTGAGTAACGCGTAGGTAACCTACCTCATAGCGGGGGATAACTATTGGAAACGATAGCTAATACCGCATAAGAGAGACTAACGCATGTTAGTAATTTAAAAGGGGCAATTGCTCCACTATGAGATGGACCTGCGTTGTATTAGCTAGTTGGTGAGGTAAAGGCTCACCAAGGCGACGATACATAGCCGACCTGAGAGGGTGATCGGCCACACTGGGACTGAGACACGGCCCAGAC	2	0	0	0	0	0	0	0	0	0	0	0	0	0	0	0	0	0	0	0	0	0	0	0	0	0	0	0	0	0	0	0	0	0	0	0	0	0	2	0	0	0	0	0	0	0	0
317	OTU_317	GACGAACGCTGGCGGCGTGCGTAACACATGCAAGTCGAACGAGAGAGTGAGAGAAGCTTGCTTTTCTTACGATCGAGTGGCAAACGGGTGAGTAACGCGTAAACAACCTGCCCCGCAGATGGGGACAACAGCTGGAAACGGCTGCTAATACCGAATACGGTCCTCTTAGCGCATGGTAAGAGGAAGAAAGGGTGGCCTCTGGAACAAGCTACCGCTGCGGGAGGGGTTTGCGTCTGATTAGCTGGTTGGAGGGGTAACGGCCCACCAAGGCGACGATCAGTAGCCGGTCTGAGAGGATGAACGGCCACATTGGAACTGAGACACGGTCCAGAC	0	0	0	0	1	0	0	9	0	0	0	581	0	5	0	0	0	0	0	0	0	0	0	0	0	15	39	0	0	0	0	0	444	0	0	0	0	0	0	0	0	1	0	0	0	0	1
271	OTU_271	GATGAACGCTAGCTACAGGCTTAACACATGCAAGTCGAGGGGAAACGGCATTTGGTGCTTGCACCATTTGGACGTCGACCGGCGCACGGGTGAGTAACGCGTATCCAACCTGCCCATAAGTAGGGTATAACCCGCAGAAATGCGGACTAATCCCCTATGTTGTTCAAAGACGGCATCAGATTTGAACCAAAGGCTTGCCGCTTATGGATGGGGATGCGTCCGATTAGCTTGTTGGTGAGGTAACGGCCCACCAAGGCTTCGATCGGTAGGGGTTCTGAGAGGAAGGCCCCCCACATAGGAACTGAGACACGGTCCTAAC	0	62	0	0	0	0	72	0	0	1	7	67	0	1	0	0	0	0	0	0	0	0	0	0	0	11	15	0	14	0	0	12	129	0	0	0	28	52	2	2	8	0	0	9	2	0	0
276	OTU_276	GATAAACGCTGACAGAATGCTTAACACATGCAAGTCTATGAGGAAGTTTAGCTTGCTAAATGGACTCATGGCGGACGGGTGAGTAACGCGTAAAGAACTTGCCCTTTAGACTGGGATAACAGAGGGAAACTTCTGATAATACTGGATAAGTTAGTATATCGCATGATATGCAAATGAAAGCTACGGCACTAAAGGAGAGCTTTGCGTCCTATTAGCTAGTTGGTAAGGTAAGAGCTTACCAAGGCGATGATAGGTAGCCGGCCTGAGAGGAAGGTCCCCCACATTGGAACTGAGACACGGTCCAAAC	0	14	0	0	3	0	0	0	1	0	11	30	1	0	2	2	6	9	0	0	4	0	18	0	10	20	15	10	12	0	0	25	0	59	2	0	0	20	11	6	28	0	0	48	2	30	20
358	OTU_358	GATGAACGCCGGCGGTGTGCCTAATACATGCAAGTCGAACGCGTTGGCCCGACTGATTGATGATGCTTGCATCAGATTGACGACGGTTTACCAACGAGTGGCGGACGGGTGAGTAACACGTAGGCAACCTGCCCAGAAGCGGGGGACAACATTTGGAAACAAGTGCTAATACCGCATAACAACGAAAACCGCCTGGTTTTCGTTTGAAAGATGGTTTCGGCTATCACTTCTGGATGGGCCTGCGGCGCATTAGCTAGTTGGTAAGGCAACGGCTTACCAAGGCAGTGATGCGTAGCCGAGTTGAGAGACTGATCGGCCACAATGGAACTGAGACACGGTCCATAC	0	0	0	0	0	0	0	0	0	0	0	0	0	0	0	0	0	0	0	0	0	0	0	0	0	0	0	0	0	0	0	0	0	0	0	4	0	0	0	0	0	0	0	0	0	0	0
146	OTU_146	GATGAACGCTAGCTACAGGCTTAACACATGCAAGTCGAGGGGAAACGGCATTAAGTGCTTGCACTTTTTGGACGTCGACCGGCGCACGGGTGAGTAACGCGTATCCAACCTTCCCATGACTAAGGGATAACCTGCCGAAAGGCAGACTAATACCTTATGGTCTTCACTGACGGCATCAGATGTGAAGTAAAGATTTATCGGTTATGGATGGGGATGCGTCTGATTAGCTTGTTGGCGGGGTAACGGCCCACCAAGGCAACGATCAGTAGGGGTTCTGAGAGGAAGGTCCCCCACATTGGAACTGAGACACGGTCCAAAC	0	1	0	0	1	0	29	0	1	0	0	1	0	0	0	0	0	13	0	0	0	0	0	0	0	0	0	0	0	0	395	0	0	0	0	0	0	0	0	0	0	0	0	0	0	0	0
4525	OTU_4525	GACGAACGCTGGCGGCGTGCTTAACACATGCAAGTCGAACGAAGAGCGATGGAAGCTTGCTTCTATCAATCTTAGTGGCGAACGGGTGAGTAACGCGTAATCAACCTGCCCTTCAGAGGGGGACAACAGTTGGAAACGACTGCTAATACCGCATACGATCTAATCTCGGCATCGAGGATAGATGAAAGGTGGCCTCTACATGTAAGCTATCACTGAAGGAGGGGATTGCGTCTGATTAGCTAGTTGGAGGGGTAACGGCCCACCAAGGCGATGATCAGTAGCCGGTCTGAGAGGATGAACGGCCACACTGGAACTGAGACACGGTCCAGAC	0	0	0	0	0	0	0	0	0	0	0	0	0	0	0	0	0	0	0	0	0	0	0	0	0	0	0	0	0	0	0	0	0	0	0	0	0	0	0	0	0	0	0	0	2	0	0
204	OTU_204	GACGAACGCTGGCGGCGTGCTTAACACATGCAAGTCGAACGAGAGATGAAAAGAAGCTTGCTTCTTTTGAGATCGAGTGGCAAACGGGTGAGTAACGCGTAAACAACCTGCCCTACGGATGGGGACAACAGTTGGAAACGACTGCTAATACCGAATACGCTCATAGAGCCGCATGACTTTATGAGGAAAGGATGGCCTCTACATTATGCTATCGCCGGAGGAGGGGTTTGCGTCTGATTAGCTAGTTGGAGGGGTAACGGCCCACCAAGGCGACGATCAGTAGCCGGTCTGAGAGGATGAACGGCCACATTGGAACTGAGACACGGTCCAGAC	0	0	0	0	0	0	572	0	0	0	0	0	0	0	0	0	0	0	0	0	0	0	0	0	0	0	0	0	0	0	0	0	13	0	0	0	12	0	7	0	0	0	0	0	0	0	0
150	OTU_150	GACGAACGCTGGCGGCGTGCTTAACACATGCAAGTCGAACGATGAAGCGGGGACTTTTTGTTTTCGTGGATTAGTGGCGAACGGGTGAGTAACACGTGAGTAACCTGCCCCCTTCTTTGGGATAACTGTCGGAAACGGTGGCTAATACTGGATATTCAGGTCGCACCGCATGGTGTGGTTTGGAAAGGTTTTTTCTGGTGGGGGATGGGCTCGCGGCCTATCAGCTTGTTGGTGGGGTGATGGCCTACCAAGGCTTTGACGGGTAACCGGCCTGAGAGGGTGACCGGTCACACTGGGACTGAGATACGGCCCAGAC	0	9	0	0	0	0	0	0	0	0	0	0	0	0	20	0	0	0	0	0	15	42	41	0	19	50	16	0	0	4	0	0	0	0	27	0	0	0	38	0	0	34	0	0	0	0	0
25	OTU_25	AGCGAACGCTGGCGGCAGGCTTAACACATGCAAGTCGAACGGGCACTTCGGTGCTAGTGGCAGACGGGTGAGTAACACGTGGGAACGTACCTTTCGGTTCGGAATAATCCAGGGAAACTTGGACTAATACCGGATACGCCCTTCGGGGGAAAGATTTATCGCCGATAGATCGGCCCGCGTCTGATTAGCTAGTTGGTGAGGTAATGGCTCACCAAGGCGACGATCAGTAGCTGGTCTGAGAGGATGATCAGCCACATTGGGACTGAGACACGGCCCAAAC	0	0	0	0	0	0	0	58	0	0	0	0	0	0	0	0	0	0	0	6	0	1	0	0	0	0	0	0	0	0	0	0	0	0	0	0	0	0	1	0	0	0	0	0	2	0	0
212	OTU_212	GACGAACGCTGGCGGCGTGCTTAACACATGCAAGTCGAACGAAGAGCGATGGAAGCTTGCTTCTATCAATCTTAGTGGCGAACGGGTGAGTAACGCGTAATCAACCTGCCCTTCAGAGGGGGACAACAGTTGGAAACGACTGCTAATACCGCATACGATCCAATCTCGGCATCGAGACTGGATGAAAGGTGGCCTCTATTTATAAGCTATCACTGAAGGAGGGGATTGCGTCTGATTAGCTAGTTGGAGGGGTAACGGCCCACCAAGGCGATGATCAGTAGCCGGTCTGAGAGGATGAACGGCCACATTGGGACTGAGACACGGCCCAGAC	0	0	0	0	0	0	0	0	0	0	0	1	1	0	0	0	0	8	0	142	0	0	0	16	1	0	0	0	0	0	50	0	0	0	0	0	0	0	0	0	0	0	0	0	0	0	0
3099	OTU_3099	GACGAACGCTGGCGGCGTGCTTAACACATGCAAGTCGAACGATGAAGCGGGTGCTTGCACTCGTGGATTAGTGGCGAACGGGCGAGTAACACGTGAGTAACCTGTCCTTTTCTTTGGGATAACGGCTGGAAACGGCTGCTAATACTGGATATTCAGGCTGCATCGCATGGTGTGGTTTGGAAAGGTTTTTTCTGGGATTGGGTGGGCTCGCGGCCTATCAGCTTGTTGGTGGGGTGATGGCTTACCAAGGCTTTGACGGGTAGCCGGCCTGAGAGGGTGGACGGCCACAAGGGGACTGAGATACGGCCCTTAC	11	1	2	0	0	0	0	0	0	0	0	0	0	0	0	0	2	0	0	0	0	0	1	0	6	0	0	0	0	0	0	0	137	0	0	0	2	0	0	0	0	0	0	0	0	0	0
289	OTU_289	GACGAACGCTGGCGGCGTGCCTAATACATGCAAGTCGAGCGAAGTTTTTCTGGTGCTTGCACCGGAAAAACTTAGCGGCGAACGGGTGAGTAACACGTAAAGAACCTGCCTCATAGACTGGGACAACTATTGGAAACGATAGCTAATACCGGATAACAGCATTAACTGCATGGTTGATGTTTAAAAGTTGGTTTTGCTAACACTATGAGATGGCTTTGCGGTGCATTAGCTAGTTGGTGGGGTAAAGGCCTACCAAGGCGACGATGCATAGCCGACCTGAGAGGGTGATCGGCCACACTGGGACTGAGACACGGCCCAGAC	0	0	0	0	0	0	0	0	0	0	0	0	0	0	0	0	2	23	0	566	0	0	0	57	0	0	0	0	0	0	16	0	0	0	0	0	0	0	0	0	0	0	0	0	0	0	0
206	OTU_206	GCTCCAAAATTCCCTATTCCCTTCTCTCTCTCTGTGTTTTTATTTTCTTAAATTTAAACCGCTTTGTTTCTAAACCTCAGATACACTTAGCTGCAGCAAAGAATGAGGGAAAAGACATTCATTCAACACTATGTGTTAATGGCTGATAGCAATTTAACATATTACCTTTCAAGCAGTAGTGAATATTTTATACTGAAATTGGAGGTCTAGTAACAGTGAGGCATTAGTCAAAAGAATCAATACCAGCAGCATAATCTGGTTAGTAAAAGTCAGAGAGGTAATGGTTCCAGAGGATTAGGAGGACACAATATGAATGCCCCTAATACCAGTTTTATGGTCCAC	0	0	1	0	0	0	0	0	0	2	0	0	0	0	0	0	0	0	0	0	0	0	0	0	1	0	0	0	0	0	0	0	0	0	0	0	0	0	0	0	0	0	0	0	0	0	0
65	OTU_65	ATTGAACGCTGGCGGCAGGCCTAACACATGCAAGTCGAGCGGTAGAGAGAAGCTTGCTTCTCTTGAGAGCGGCGGACGGGTGAGTAATGCCTAGGAATCTGCCTGGTAGTGGGGGATAACGTTCGGAAACGGACGCTAATACCGCATACGTCCTACGGGAGAAAGCAGGGGACCTTCGGGCCTTGCGCTATCAGATGAGCCTAGGTCGGATTAGCTAGTTGGTGGGGTAATGGCTCACCAAGGCGACGATCCGTAACTGGTCTGAGAGGATGATCAGTCACACTGGAACTGAGACACGGTCCAGAC	0	0	0	0	0	0	0	0	0	15	0	0	19	1	0	0	0	0	0	0	0	1	0	0	0	2	0	0	0	1	3	0	0	0	12	1	0	0	0	20	0	0	1	0	1	0	13
203	OTU_203	ATTGAACGCTGGCGGCATGCTTTACACATGCAAGTCGAACGGCAGCACAGGGAGCTTGCTCCTGGGTGGCGAGTGGCGCACGGGTGAGTAATACATCGGAACGTGTCCTATCGTGGGGGATAACTGATCGAAAGATCAGCTAATACCGCATAAGACCTGAGGGTGAAAGTGGGGGATCGCAAGACCTCACGCGATTGGAGCGGCCGATGCCCGATTAGCTAGTTGGTGAGGTAAAGGCTCACCAAGGCGACGATCGGTAGCTGGTCTGAGAGGACGACCAGCCACACTGGGACTGAGACACGGCCCAGAC	0	18	0	0	0	0	25	0	3	0	0	0	0	1	1	0	0	0	59	0	0	0	0	0	0	0	112	0	0	0	0	0	27	0	0	0	116	0	24	35	0	2	0	0	0	0	9
326	OTU_326	CAAGCTCCGCCTCCTGGGTTCATGCCATTCTCCTGCCTCAGCCTCCCGGTAGCTGGGACTACAGGCGCCTGCCACCACGCCTGGCTAATTTTTTGTATTTTTAGGAGAGATGGGGTTTCACAGTGTTAGCCAGGATGGTCTCGATCTCCTGACCTCGTGATCCGCCCGCCTTGGCCTCCCAAAGTGCTGGGATTACAGGCGTGAGCCACCGCACCTGGCCCCCACTGCCCTTTTAAAAAATATACTTAACAATGAAAACAAAACAATATTAATGCTATAATTTTTGCTGCTGGAGAAGGTATAGGAACACAGCTCACATACAATTGGTCAGAGTATAAACGACTGTAA	0	0	0	0	0	12	0	0	0	1	0	0	0	1	0	0	0	1	0	1	0	0	0	2	0	0	0	1	0	0	6	0	0	2	1	0	0	0	1	0	0	2	0	1	0	3	0
61	OTU_61	GACGAACGCTGGCGGCGTGCCTAATACATGCAAGTGGGACGCAAGGAAACACACTGTGCTTGCACACCGTGTTTTCTTGAGTCGCGAACGGGTGAGTAACGCGTAGGTAACCTGCCTATTAGCGGGGGATAACTATTGGAAACGATAGCTAATACCGCATAATATTAATTATTGCATGATAATTGATTGAAAGATGCAAGCGCATCACTAGTAGATGGACCTGCGTTGTATTAGCTAGTTGGTAAGGTAAGAGCTTACCAAGGCGACGATACATAGCCGACCTGAGAGGGTGATCGGCCACACTGGGACTGAGACACGGCCCAGAC	0	0	0	1	0	0	1	15	0	2	0	0	1	0	0	0	0	0	0	0	1	0	0	2	0	0	0	0	0	0	0	0	0	7	0	0	0	0	0	3	0	0	0	0	0	0	0
109	OTU_109	GATGAACGCTGGCGGCGTGCCTAATACATGCAAGTCGAGCGAACAGACGAGGAGCTTGCTCCTCTAACGTTAGCGGCGGACGGGTGAGTAACACGTGGATAACCTACCTATAAGACTGGGATAACTTCGGGAAACCGGAGCTAATACCGGATAATATATTGAACCGCATGGTTCAATAGTGAAAGACGGTTTTGCTGTCACTTATAGATGGATCCGCGCCGCATTAGCTAGTTGGTAAGGTAACAGCTTACCAAGGCAACGATGCGTAGCCGACCTGAGAGGGTGATCGGCCACACTGGAACTGAGACACGGTCCAGAC	2	0	6	0	0	2	0	0	0	0	0	2	0	85	8	1	0	12	0	122	0	0	0	0	7	0	0	4	0	0	0	2	3	0	0	4	0	0	0	7	0	0	0	1	0	0	0
236	OTU_236	GATAAACGCTGGCGGCGTGCGTAACACATGCAAGTCGAACGAGAATGTACTGACGGATCCTTCGGGTGAAGATAGTACAGGACAGTGGCGGATGGGTGAGTAACGCGTAAGAAACCTGCCTTTCACACCGGGATAGCAGCTGGAAACGGCTATTAATACCGGATGACACTTTTTCCCCGCATGAGGAAGAGGTTAAAGAATTTCGGTGAAAGATGGTCTTGCGTCTGATTAGCTAGTTGGTGGGGTAACGGCCTACCAAGGCGACGATCAGTAGCCGGCCTGAGAGGGTGTACGGCCACATTGGGACTGAGACACGGCCCAAAC	10	2	0	0	0	0	0	0	0	0	0	0	0	5	0	0	0	0	4	0	0	0	0	0	1	0	157	0	1	0	1	0	739	0	0	0	0	0	0	0	0	0	0	0	0	0	3
3966	OTU_3966	GATGAACGCTAGCTATAGGCTTAACACATGCAAGTCTATGAGGAAGTTTAGCTTGCTAAATGGACTCATGGCGGACGGGTGAGTAACGCGTAAAGAACTTGCCCTTTAGACTGGGATAACAGAGGGAAACTTCTGATAATACTGGATAAGTTAGTATATCGCATGATATGCAAATGAAAGCTACGGCACTAAAGGAGAGCTTTGCGTCCTATTAGCTAGTTGGTAAGGTAAGAGCTTACCAAGGCGATGATAGGTAGCCGGCCTGAGAGGGTGGACGGCCACATTGGGACTGAGACACGGCCCAGAC	0	10	0	0	0	0	0	0	0	0	7	9	0	0	3	5	3	5	0	0	2	0	10	0	2	16	6	6	6	1	0	15	0	27	3	0	0	12	5	14	23	4	1	53	1	39	24
76	OTU_76	GACGAACGCTGGCGGCGTGCTTAACACATGCAAGTCGAACGATGAAGCCTAGCAATCTTTGGTTGTTGGGTGGATTAGTGGCGAACGGGTGAGTAATACGTGGGTAACCTGCCCTCCTTTTTGGGATAAGCCTTGGAAACGGGGTCTAATACCGAATATTCTGGCGCTCTCGCATGGGGGTGTTGGGAAAGCTTTTGTGTGAAGGGGGATGGGCTCGCGGCCTATCAGCTTGTTGGTGGGGTGATGGCCTACCAAGGCGGTGACGGGTAGCCGGCCTGAGAGGGTGACCGGCCACATTGGGACTGAGATACGGCCCAGAC	0	2	0	0	0	0	0	0	0	0	0	0	0	0	0	0	0	0	0	5	0	0	0	0	0	0	0	0	0	0	17	0	0	0	0	0	0	0	0	2	0	0	0	0	0	0	0
182	OTU_182	GACGAACGCTGGCGGCGTGCTTAACACATGCAAGTCGAACGGAAAGGCTCCAGCTTGCTGGAGTACTCGAGTGGCGAACGGGTGAGTAACACGTGGGCAATCTGCCCTGCACTCTGGGATAAGCCTGGGAAACTGGGTCTAATACTGGATAGGACCTTTCTCCTCATGGGGTTTGGTGGAAAGTTTTTCGGTGCAGGATGAGCCCGCGGCCTATCAGCTTGTTGGTGGGGTAATGGCCTACCAAGGCGACGACGGGTAGCCGGCCTGAGAGGGTGATCGGCCACATTGGGACTGAGATACGGCCCAGAC	7	40	0	58	4	0	0	4	7	0	0	0	1	0	0	0	0	0	0	1	5	0	1	0	0	30	68	0	0	60	0	0	0	0	0	5	1	2	1	0	1	0	0	0	0	0	0
207	OTU_207	GATGAACGCTAGCTATAGGCTTAACACATGCAAGTCGAGGGGAAACGGCATTATGTGCTTGCACATTTTGGACGTCGACCGGCGCACGGGTGAGTATCGCGTATCCAACCTTCCCTCCACTCGGGGATACCCCGTTGAAAGACGGCCTAATACCCGATGTTGTCCACATATGGCATCTGACGTGGACCAAAGATTCATCGGTGGAGGATGGGGATGCGTCTGATTAGCTTGTTGGTGCGGGTAACGGCCCACCAAGGCGACGATCAGTAGGGGTTCTGAGAGGAAGGTCCCCCACATTGGAACTGAGACACGGTCCAAAC	0	0	0	0	0	0	0	0	0	0	0	0	0	0	0	0	0	0	0	0	0	0	0	0	0	0	0	0	0	0	0	0	0	0	0	0	0	0	0	0	0	0	0	0	0	0	8
216	OTU_216	GATGAACGCTAGCTACAGGCTTAACACATGCAAGTCGAGGGGAAACGGCAATGAATGCTTGCATTTATTGGACGTCGACCGGCGCACGGGTGAGTATCGCGTATCCAACCTGCCTATTACTTGAGAATACCCCGTTGAAAGGCGGTCTAATACTCAATACTTTCATAAATTGGCATCATATTATGAAAAAAGATTTATCGGTAATAGATGGGGATGCGTCTGATTAGTTAGTTGGTGAGGTAACGGCTCACCAAGGCAACGATCAGTAGGGGTTCTGAGAGGAAGGTCCCCCACATTGGAACTGAGACACGGTCCAAAC	0	0	891	0	0	0	0	0	0	0	0	0	0	0	0	0	0	0	0	0	0	0	0	0	0	0	0	0	0	0	0	1	0	0	0	0	0	0	0	0	0	0	0	0	0	0	0
288	OTU_288	GATAAACGCTGACAGAATGCTTAACACATGCAAGTCTATGAGGAAGTTTAGCTTGCTAAATGGACTCATGGCGGACGGGTGAGTAACGCGTAAAGAACTTGCCCTTTAGACTGGGATAACAGAGGGAAACTTCTGATAATACTGGATAAGTTAGAAGTAGCATTACTAAGTAATGAAAGGTAGCAATACGCTATATGAGAGCTTTGCATCCTATTAGCTAGTTGGTGGGGTAAAAGCCTACCAAGGCGATGATAGGTAGCCGGCCTGAGAGGGTGGACGGCCACAAGGGGACTGAGATACGGCCCTTAC	0	18	0	0	5	0	0	0	0	0	3	0	0	0	8	0	0	0	1	0	20	0	117	0	2	27	3	18	13	0	0	0	0	0	10	0	0	0	10	0	22	4	0	0	0	109	0
421	OTU_421	GATGAACGCTGGCGGCGTGCCTAATACATGCAAGTAGAACGCTGAAGCTTGGTGCTTGCACCGAGCGGAAGAGTTGCGAACGGGTGAGTAACGCGTAGGTAACCTGCCTCTTAGCGGGGGATAACTATTGGAAACGATAGCTAATACCGCATAAAAGTCGGCATTGCATGATGTTGACTTGAAAGGTGCAACTGCATCACTAAGAGATGGACCTGCGTTGTATTAGCTAGTTGGTGAGGTAACGGCTCACCAAGGCGACGATACATAGCCGACCTGAGAGGGTGATCGGCCACACTGGGACTGAGACACGGCCCAGAC	0	0	0	0	0	0	0	0	0	0	0	0	0	0	1	0	2	22	0	244	0	0	0	12	1	0	0	0	0	0	0	0	0	0	0	0	0	0	0	0	0	0	0	0	0	0	0
306	OTU_306	GATAAACGCTGGCGGCGTGCATAACACATGCAAGTCGAACGATGAAACTTAGCTGATTTCTTCGGAATGAAATTAAGTGGATTAGTGGCGAACGGGTGAGTAACACGTGAGTAACCTGCCTTACGCAAGGGGATAGCCTTTGGAAACGAAGAATAATACCCTATAAAGTTAGTCAATCGCATGGTAGACTAACCAAAGATTTATCGGTGTAAGATGGACTTGCGTCTGATTAGCTAGTTGGTGAGATAAAAGCCCACCAAGGCGACGATCAGTAGCCGGCTTGAGAGAGTGTACGGCCACATTGGGACTGAGACACGGCCCAAAC	0	12	0	0	0	0	0	0	0	0	0	0	0	0	0	0	0	0	0	0	0	1	0	0	0	0	0	0	0	0	0	0	0	0	0	0	0	0	0	0	0	0	0	0	1	0	0
222	OTU_222	GACGAACGCTGGCGGCGTGCTTAACACATGCAAGTCGAACGGGATCCGGAATGCTTTTTGTGTTTTGGTGAGAGTGGCGAACGGGTGAGTAACACGTGAGTAACCTGCCCCCTTCTTTTGGATAACCGCATGAAAGTGTGGCTAATACAGGATATTCCAGGCTGGTCGCATGATTGGTTTGGGAAATGGTTTGGTCTGGTGGGGGATGGGCTCGCGGCCTATCAGCTTGTTGGTGGGGTGATGGCCTACCAAGGCGGTGACGGGTAGCCGGCCTGAGAGGGTGGGCGGTCACACTGGGACTGAGATACGGCCCAGAC	0	785	0	0	0	0	0	0	0	0	0	0	0	0	0	0	0	0	0	0	0	0	0	0	3	0	0	0	1	0	1	0	0	0	0	0	0	0	0	0	0	0	0	0	0	0	0
98	OTU_98	GACGAACGCTGGCGGCGTGCTTAACACATGCAAGTCGAACGGAAAGGCCCTGCTTGCAGGGTACTCGAGTGGCGAACGGGTGAGTAACACGTGGGTGATCTGCCCTGCACTTCGGGATAAGCCTGGGAAACTGGGTCTAATACCGGATAGGAGCCATTTTTAGTGTGATGGTTGGAAAGTTTTTTCGGTGTAGGATGAGCTCGCGGCCTATCAGCTTGTTGGTGGGGTAATGGCCTACCAAGGCGGCGACGGGTAGCCGGCCTGAGAGGGTGGACGGCCACATTGGGACTGAGATACGGCCCAGAC	7	3	0	0	1	248	0	0	3	0	0	0	2	42	0	0	0	0	2	13	0	0	0	13	8	0	0	4	0	0	0	0	0	0	0	2	1	0	0	2	0	0	0	0	1	0	0
188	OTU_188	GACGAACGCTGGCGGCGTGCTTAACACATGCAAGTCGAACGTGATTTTTGTGGAAATTCTTTCGGGAATGGAAATGAAATGAAAGTGGCGAACGGGTGAGTAACACGTGAGCAACCTACCTTACACAGGGGGATAGCCGTTGGAAACGACGATTAATACCGCATGAGACCACAGAATCGCATGATATAGGGGTCAAAGATTTATCGGTGTAAGAAGGGCTCGCGTCTGATTAGCTAGTTGGAAGGGTAAAGGCCTACCAAGGCGACGATCAGTAGCCGGTCTGAGAGGATGAACGGCCACATTGGAACTGAGACACGGTCCAAAC	0	0	0	0	0	0	0	0	0	0	0	0	0	0	0	0	0	0	0	0	0	0	0	0	0	0	0	0	0	0	0	0	0	0	0	0	0	0	0	0	0	0	0	0	0	0	3
265	OTU_265	GATGAACGCTAGCTACAGGCTTAACACATGCAAGTCGAGGGGAAACGACATCGAAAGCTTGCTTTTGATGGGCGTCGACCGGCGCACGGGTGAGTAACGCGTATCCAACCTGCCCACCACTTGGGGATAACCTTGCGAAAGTAAGACTAATACCCAATGATATCTCTAGAAGACATCTGAAAGAGATTAAAGATTTATCGGTGATGGATGGGGATGCGTCTGATTAGCTTGTTGGCGGGGTAACGGCCCACCAAGGCGACGATCAGTAGGGGTTCTGAGAGGAAGGTCCCCCACATTGGAACTGAGACACGGTCCAAAC	0	0	0	0	0	390	0	0	0	0	0	0	0	0	0	0	0	0	0	0	0	0	0	0	0	0	0	0	0	0	0	0	0	1	0	7	0	0	0	0	0	0	0	0	0	0	0
217	OTU_217	GATTAACGCTGGCGGCGTGCATAACACATGCAAGTCGAACGATGAAGATTAAAGGATTTCTTCGGAATGACATTAATTGGATTAGTGGCGGACGGGTGAGTAACGCGTGAGTAACCTGCCTTACACAAGGGGATAGCCGTTGGAAACGACGAATAATACCCTATAACATTAACCTATCGCATGATAGGTTAATCAAAGATTTATCGGTGTAAGATGGACTCGCGTCTGATTAGCTAGTTGGTGGGGTAACAGCCTACCAAGGCAACGATCAGTAGCCGGCTTGAGAGAGTGTACGGCCACATTGGGACTGAGACACGGCCCAGAC	91	0	0	0	0	0	0	0	0	0	0	3	0	0	0	2	0	0	0	0	0	0	0	0	0	0	0	0	0	0	0	0	0	0	0	0	0	0	0	0	0	0	0	0	6	0	0
66	OTU_66	GACGAACGCTGGCGGCGTGCTTAACACATGCAAGTCGAACGGAAAGGCCCTGCTTTTGTGGGGTGCTCGAGTGGCGAACGGGTGAGTAACACGTGAGTAACCTGCCCTTGACTTTGGGATAACTTCAGGAAACTGGGGCTAATACCGGATAGGAGCTCCTGCTGCATGGTGGGGGTTGGAAAGTTTCGGCGGTTGGGGATGGACTCGCGGCTTATCAGCTTGTTGGTGGGGTAGTGGCTTACCAAGGCTTTGACGGGTAGCCGGCCTGAGAGGGTGACCGGCCACATTGGGACTGAGATACGGCCCAGAC	0	0	0	28	2	1	0	0	0	4	0	0	9	102	0	1	0	1	0	2	3	0	4	35	0	0	0	3	0	4	0	0	0	0	2	1	0	1	2	12	0	2	3	0	0	0	0
4409	OTU_4409	GATGAACGCTAGCTATAGGCTTAACACATGCAAGTCGAACGAGAGGACATGGGAAGCTTGCTTCCTATGAAATCGAGTGGCAAACGGGTGAGTAACGCGTAAACAACCTGCCCTTCGGATGGGGATAACAGCCGGAAACGGCTGCTAATACCGAATACGATCTTTTCGTCGCATGACGGAAAGAAGAAAGGATGGCCTCTATACAAAGCTATCGCCGAAGGAGGGGTTTGCGTCTGATTAGCTGGTTGGAGGGGTAACGGCCCAACAAGGCGATGATCAGTAGCCGGTCTGAGAGGATGAACGGCCACATTGGGACTGAGATACGGCCCTTAC	0	2	0	0	3	0	0	0	13	0	26	1	0	0	9	20	11	8	0	0	0	23	2	0	0	7	0	21	5	1	0	6	0	13	0	2	0	3	0	17	0	4	2	55	18	23	8
254	OTU_254	ATTGAACGCTGGCGGCATGCTTTACACATGCAAGTCGGACGGCAGCACAGAGAAGCTTGCTTCTTGGGTGGCGAGTGGCGAACGGGTGAGTAACATATCGGAACGTACCGAGTAGTGGGGGATAACTGATCGAAAGATCAGCTAATACCGCATACGTCTTGAGAGGGAAAGCAGGGGACCTTCGGGCCTTGCGCTATTCGAGCGGCCGATATCTGATTAGCTAGTTGGTGGGGTAAAGGCCCACCAAGGCGACGATCAGTAGCGGGTCTGAGAGGATGATCCGCCACACTGGGACTGAGACACGGCCCAGAC	0	0	0	0	0	517	0	0	0	0	0	0	0	0	0	0	0	0	0	0	0	0	0	0	0	0	0	0	0	0	0	0	0	0	0	0	0	0	0	0	0	0	0	0	0	0	0
741	OTU_741	GATGAACGCTAGCTATAGGCTTAACACATGCAAGTCGAACGATGAAGCCGCAGCTTGCTGTGGTGGATTAGTGGCGAACGGGCGAGTAACACGTGAGTAACCTGTCCTTTTCTTTGGGATAACGGCTGGAAACGGCTGCTAATACTGGATATTCAGGCGTCACCGCATGGTGGTGTTTGGAAAGGTTTTTTCTGGGATTGGGTGGGCTCGCGGCCTATCAGCTTGTTGGTGGGGTGATGGCTTACCAAGGCTTTGACGGGTAGCCGGCCTGAGAGGGTGGTCGGTCGCACTGGGACTGAGATACGGCCCAGAC	0	0	0	0	0	0	0	0	0	0	7	19	1	1	0	0	0	0	0	0	0	0	1	0	0	0	0	0	12	10	0	23	0	25	1	0	0	37	3	0	0	0	0	97	10	0	43
485	OTU_485	GACGAACGCTGGCGGCGTGCCTAATACATGCAAGTAGAACGCTGAAGGAGGAGCTTGCTCTTCTGGATGAGTTGCGAACGGGTGAGTAACGCGTAGGTAACCTGCCTGGTAGTGGGGGATAACTATTGGAAACGATAGCTAATACCGCATAATAACAGTTGTTGCATGACAACTGTTTGAAAGGTGCAATTGCATCACTACCAGATGGACCTGCGTTGTATTAGCTAGTTGGTGGGGTAACGGCTCACCAAGGCGACGATACATAGCCGACCTGAGAGGGTGATCGGCCACACTGGGACTGAGACACGGCCCAGAC	0	0	0	0	0	0	0	0	0	0	0	0	0	0	2	1	1	117	5	207	0	0	0	153	0	0	0	0	0	0	0	0	0	0	0	0	0	0	0	0	0	0	0	0	0	0	0
245	OTU_245	GATGAACGCTAGCGATAGGCTTAACACATGCAAGTCGAGGGGCAGCGCGAGGTAGCAATACTTTGGCGGCGACCGGCGCACGGGTGCGTAACACGTATGTAACTTACCTCTTACAACCGGATAACACGGTGAAAGTCGTGCTAATATGGTATAGTTTCACATTTTTGCATGAGAAGGTGAATAAAGATTTATCGGTAAGAGATAGACATGCGGTCCATTAGATAGTTGGTGAGGTAACGGCTCACCAAGTCGACGATGGATAGGGGGACTGAGAGGTTGACCCCCCACACTGGTACTGAGACACGGACCAGAC	0	25	0	0	0	0	78	0	0	0	0	0	0	0	0	0	0	0	0	0	0	0	0	0	0	0	469	0	0	0	0	0	0	0	0	0	1	0	0	0	0	0	0	0	0	0	0
462	OTU_462	GACGAACGCTGGCGGCGTGCTTAACACATGCAAGTCGAACGAGAGGACATGGGAAGCTTGCTTCCTATGAAATCGAGTGGCAAACGGGTGAGTAACGCGTAAACAACCTGCCCTTCGGATGGGGATAACAGCCGGAAACGGCTGCTAATACCGAATACGATCTTTTCGTCGCATGACGGAAAGAAGAAAGGATGGCCTCTATACAAAGCTATCGCCGAAGGAGGGGTTTGCGTCTGATTAGCTGGTTGGAGGGGTAACGGCCCAACAAGGCGATGATAGGTAGCCGGCCTGAGAGGGTGGACGGCCACAAGGGGACTGAGATACGGCCCTTAC	0	6	0	0	2	0	0	0	0	0	5	0	0	0	6	1	7	7	0	0	17	2	12	0	2	19	0	10	6	0	0	8	0	23	0	16	0	44	0	3	0	5	1	20	0	21	26
45	OTU_45	GACGAACGCTGGCGGCGTGCTTAACACATGCAAGTCGAACGATGAAACCTAGCAATCTTTGGTTGTTGGGTGGATTAGTGGCGAACGGGTGAGTAATACGTGGGTAACCTGCCCTCCTTTTTGGGATAAGCCTTGGAAACGGGGTCTAATACCGAATATTCTGGATGATTCGCATGGATTGTTTGGGAAAGCTTTTGTGAAGGGGGATGGGCTCGCGGCCTATCAGCTTGTTGGTGGGGTGATGGCCTACCAAGGCGGTGACGGGTAGCCGGCCTGAGAGGGTGACCGGCCACATTGGGACTGAGATACGGCCCAGAC	0	0	0	0	0	0	0	0	0	4	0	0	0	0	0	0	1	0	0	0	0	0	0	0	0	0	0	0	1	0	0	0	45	0	0	0	0	0	0	6	0	0	0	0	0	0	1
3379	OTU_3379	GATTAACGCTGGCGGCGTGCATAACACATGCAAGTCGAACGATGAAACCCAACTGATTTCTTCGGAATGATTTTGGGTGGATTAGTGGCGGACGGGTGAGTAACGCGTGAGTAACCTGCCTTAGAGAAGGGGATAGCCTTTGGAAACGAAGAATAATACCCTATGACACCAACACCTCGCATGAAGAGTTGGTCAAAGATTTATCGCTCTAAGATGGACTTGCGTCTGATTAGTTAGTTGGTGAGGTAACGGCTCACCAAGACAGCGATCAGTAGCCGGCTTGAGAGAGTGTACGGCCACAAGGGGACTGAGATACGGCCCTTAC	335	246	0	0	0	0	0	0	0	0	0	0	0	0	0	0	0	0	0	0	0	0	0	1	0	0	1	0	0	0	0	0	0	0	0	0	0	0	0	0	0	0	0	0	0	0	1
174	OTU_174	GACGAACGCTGGCGGCGTGCTTAACACATGCAAGTCGAACGGAGAACTTATTTCGGTAAGTTCTTAGTGGCGAACGGGTGAGTAACGCGTGGGCAACCTGCCCTCCAGTTGGGGACAACATTCCGAAAGGGATGCTAATACCGAATGTGCTCCCTCCTCCGCATGGAGGAGGGAGGAAAGATGGCCTCTGCTTGCAAGCTATCGCTGGAAGATGGGCCCGCGTCTGATTAGCTAGTTGGTGGGGTAACGGCTCACCAAGGCGATGATCAGTAGCCGGTCTGAGAGGATGAACGGCCACATTGGGACTGAGACACGGCCCAAAC	0	0	0	0	0	0	0	7	0	0	0	569	0	0	0	0	0	0	0	0	0	0	0	0	0	0	0	0	0	0	0	0	0	0	0	0	0	0	0	0	0	0	0	0	0	0	0
110	OTU_110	GACGAACGCTGGCGGCGTGCTTAACACATGCAAGTCGAACGTGATTTTTATGGAATAGCCTTCGGGATAGGAAATAGAATGAAAGTGGCGAACGGGTGAGTAACACGTGAGCAACCTACCTTATACAGGGGGATAGCCGTTGGAAACGACGATTAATACCGCATGAGACCACAGAACCGCATGGTAAAGGGGTCAAAGATTTATCGGTGTAAGATGGGCTCGCGTCTGATTAGCTAGTTGGAAGGGTAAAGGCCTACCAAGGCGACGATCAGTAGCCGGTCTGAGAGGATGAACGGCCACATTGGAACTGAGACACGGTCCAAAC	46	1	0	0	0	0	0	0	0	0	3	0	0	0	0	0	0	0	0	0	0	0	0	0	0	0	0	0	0	0	0	0	0	0	0	4	0	0	0	0	120	0	0	0	0	0	0
186	OTU_186	GACGAACGCTGGCGGCGTGCTTAACACATGCAAGTCGAACGATGAAAGAGAATCCGATCTCTTCGGAGTGAAGAATCTCTGGATTAGTGGCGGACGGGTGAGTAACGCGTGAGCAATCTGCCTTACACAAAGGGATAGCCTCGGGAAACCGGGATTAATACCATATGATATCTCAACTTCGCATGAAGATGAGATTAAAGAATTTCGGTGTAAGATGAGCTCGCGTCCCATTAATTAGTTGGTGAGGGTAACGGCCCACCAAGATAGCGATGGGTAGCCGATCTAAGAGGATGACCGGCCACATTGGAACTGAGAAACGGTCCAAAC	0	190	0	0	0	0	0	0	0	0	0	0	0	3	0	0	0	0	0	0	1	0	0	0	8	0	206	0	0	0	0	0	82	0	0	0	0	0	0	0	0	0	0	0	0	0	0
144	OTU_144	ATTGAACGCTGGCGGCAGGCTTAACACATGCAAGTCGAACGGTAACATAAAGGAGCTTGCTTCTTTGATGACGAGTGGCGGACGGGTGAGTAATGCTTGGGAATCTAGCTTATGGAGGGGGATAACTACGGGAAACTGTAGCTAATACCGCGTAGAATCGAGAGATGAAAGTGTGGGACCTTCGGGCCACATGCCATAGGATGAGCCCAAGTGGGATTAGGTAGTTGGTGAGGTAAAGGCTCACCAAGCCGACGATCTCTAGCTGGTCTGAGAGGATGACCAGCCACACTGGGACTGAGACACGGCCCAGAC	0	0	0	0	0	0	0	0	0	0	1	0	0	0	1	0	0	14	0	49	0	0	0	15	0	0	0	0	0	0	0	0	0	0	3	0	0	0	0	0	0	0	0	0	0	0	0
618	OTU_618	GATGAACGCTGGCGGCGTGCCTAACACATGCAAGTCGAGCGAGGGCTTACTCGGAATTGAGTATTCTATCAGCGTTTTTTCGTTTCTGACCCTGGTAGTCAGATTGGAAGAAACGAAACACGCACTATAAAGTGCCGGTAAAGTAGAGTATTGAATTCTGAGTAAGACCAAGCGGCGGACGGGTGAGTAACGCGTGGGTAACCTGCCCTATACACATGGATAACATACTGAAAAGTTTACTAATACATGATAATATATATTTACGGCATCGTAGATATATCAAAGTGTTAGCGGTATAGGATGGACCCGCGTCTGATTAGCTAGTTGGTGAGATAACTGCTCACCAAGGCGACGATCAGTAGCCGACCTGAGAGGGTGATCGGCCACATTGGAACTGAG…	0	50	0	0	0	0	0	0	0	0	0	0	0	0	0	0	0	0	6	0	4	0	0	0	0	0	0	0	0	0	0	15	26	33	0	0	0	0	6	0	0	0	0	0	46	0	0
438	OTU_438	GATGAACGTTGGCGACGTGCCTAACACATGCAAGTCGAGCGGTGAAGAAGAAAGTGAACTTTTCGGAGTGACCTTTTTTCGGATCAGCGGCGGACGGGTGAGTAATACATGAGGAACCTGCCCTCTACAAGGGGATAGCCGGGGGAAACCGCGATTAATACCCTATGAGACCACGAATGCACATGCATTTGAGGTTAAAGATTTATCGGTAGAAGATGGCCTCATGACCCATTAGCTAGTTGGTGAGATAACAGCCCACCAAGGCGACGATGGGTAGCCGGCTTGAGAGAGTGAACGGCCACATTGGAACTGAGACACGGTCCAGAC	0	171	0	102	1	0	0	0	0	0	0	0	0	0	0	0	0	0	0	0	0	0	1	0	5	0	0	0	0	0	0	0	0	0	0	0	4	0	0	0	0	0	0	0	0	0	0
3251	OTU_3251	GACGAACGCTGGCGGCGTGCCTAATACATGCAAGTCTATGAGGAAGTTTAGCTTGCTAAATGGACTCATGGCGGACGGGTGAGTAACGCGTAAAGAACTTGCCCTTTAGACTGGGATAACAGAGGGAAACTTCTGATAATACTGGATAAGTTAGTATATCGCATGATATGCAAATGAAAGCTACGGCACTAAAGGAGAGCTTTGCGTCCTATTAGCTAGTTGGTAAGGTAAGAGCTTACCAAGGCGATGATAGGTAGCCGGCCTGAGAGGGTGGACGGCCACAAGGGGACTGAGACACGGCCCAAAC	0	8	2	0	2	0	0	0	0	0	1	18	0	0	4	7	10	14	0	0	1	0	18	0	14	10	6	3	8	0	0	5	0	16	4	0	0	8	11	3	6	2	0	22	1	17	15
247	OTU_247	GATGAACGCTAGCGATAGGCTTAACACATGCAAGTCGAGGGGTAACGTGTTGGAAGCTTGCTTCCGATGACGACGACCGGCGGATGGGTGCGTAACGCGTATGCAACTTGCCTCACAGAGGAGAATAACCCGGAGAAATCCGGACTAATGCTCCATACACTCTTTAGCACGCCTGTGCGTAAGAGGAAAGATTTATCGCTGTGAGATAGGCATGCGTCCTATTAGGTAGTTGGTGAGGTAACGGCTCACCAAGCCGACGATAGGTAGGGGTGCTGAGAGGCAGATCCCCCACATTGGGACTGAGACACGGCCCAAAC	0	58	0	0	0	0	0	0	0	0	2	0	0	3	0	0	6	0	1	4	0	0	0	0	2	0	38	0	0	0	0	0	316	0	0	0	0	0	0	0	0	0	0	0	0	0	0
329	OTU_329	GATGAACGCTAGCTACAGGCTTAACACATGCAAGTCGAGGGGAAACGGCGTTGAGTGCTTGCACTCTTCGGACGTCGACCGGCGCACGGGTGAGTAACGCGTATCCAACTTTCCCATAACTAAGGGATAACCTGCCGAAAGGCAGACTAATACCTTATGTAATCCTTTGACGGCATCAGATTAGGATTAAAGATTTATCGGTTATGGATGGGGATGCGTCTGATTAGCTTGTTGGCGGGGTAACAGCCCACCAAGGCAACGATCAGTAGGGGTTCTGAGAGGAAGGTCCCCCACATTGGAACTGAGACACGGTCCAAAC	0	0	0	0	0	0	0	8	0	0	0	501	0	0	0	0	0	0	0	0	0	0	0	0	0	0	0	0	0	0	0	0	0	0	0	0	0	0	0	0	0	1	0	0	0	0	0
416	OTU_416	GACGAACGCTGGCGGCGTGCCTAACACATGCAAGTCGAACGGAACTGTTTTGAAAGACTTCTTCGGAATGAATTTGATTTAGTTTAGTGGCGGACGGGTGAGTAACGCGTGAGTAACCTGCCTTCAAGAGGGGGATAACATTCTGAAAAGAATGCTAATACCGCATGATATATCGGAACCACATGGTTCTGATATCAAAGATTTTATCGCTTGAAGATGGACTCGCGTCCGATTAGTTAGTTGGTGAGGTAACGGCTCACCAAGACCGCGATCGGTAGCCGGACTGAGAGGTTGAACGGCCACATTGGGACTGAGACACGGCCCAGAC	0	0	0	0	0	499	0	0	0	0	0	0	0	0	0	0	0	0	0	0	0	0	0	0	0	0	0	0	0	0	0	0	0	0	0	0	0	0	0	0	0	0	0	0	0	0	0
232	OTU_232	GATGAACGCTGGCGGCGCGCCTAACACATGCAAGTCGAACGATTAAAGCACCTTCGGGTGTGTATAAAGTGGCGAACGGCTGAGTAACACGTGGGCAACCTGCCCCTCTCATTGGGATAGCCACGGGAAACCGTGGATAATACCGAATACTTCGGGACTTCCGCATGGAAGACTCGAGAAAGCTCCGGCGGAGAGGGATGGGCCCGCGGCCTGTTAGCTTGTTGGTGGGGTAACGGCCTACCAAGGCAATGATGGGTAGCTGGGTTGAGAGACCGACCAGCCAGATTGGGACTGAGACACGGCCCAGAC	0	0	0	0	0	0	0	0	0	0	0	21	40	0	0	0	0	1	0	103	0	1	0	0	0	0	0	0	3	0	16	0	0	1	0	0	0	0	0	0	0	0	0	0	0	0	0
12	OTU_12	GATGAACGCTAGCGGCAGGCTTAATACATGCAAGTCGTGGGGCAGCGCAGTGTAGCAATACATGGGCGGCGACCGGCAAACGGGTGCGGAACACGTACACAACCTTCCTACAAGTGGGGAATAGCCCAGAGAAATTTGGATTAATACCCCGTAACATATAGAGATGGCATCATTTTTATATTATAGCTACGGCGCTTGTTGATGGGTGTGCGGCTGATTAGGTAGTTGGCGGGGTAACGGCCCACCAAGCCTTCGATCAGTAGCTGATGTGAGAGCATGATCAGCCACACGGGCACTGAGACACGGGCCCGAC	0	0	0	0	0	2	0	73	1	3	6	6	7	0	0	2	2	0	0	2	1	0	0	28	0	0	0	1	0	1	0	4	0	0	0	0	0	4	0	0	2	0	0	0	5	0	2
251	OTU_251	GACGAACGCTGGCGGCGCGCTTAACACATGCAAGTCGAGCGATGAAATTTTGACAGATCCCTTCGGGGTGAAGATGAAATGGATTAGCGGCGGACGGGTGAGTAACACGTGAGTAACCTGCCTTTGACATTGGGATAGCCTCGGGAAACTGGGATTAATACCAAATGACACTGTTTTGCCACATGGTAGAATAGTCAAAGAAATTCGGTCAAAGATGGACTCGCGGCTGATTAGCTAGTTGGTGAGGTAACGGCCCACCAAGGCGACGATCAGTAGCCGGCCTGAGAGGGTGACCGGCCACATTGGAACTGAGACACGGTCCAAAC	0	34	0	0	0	0	0	0	0	0	0	0	0	0	0	0	0	0	19	0	0	0	0	0	0	0	0	0	0	0	0	0	0	0	0	0	0	0	0	0	0	0	0	0	0	0	0
431	OTU_431	GACGAACGCTGGCGGCGTGCTTAACACATGCAAGTCGAACGAGAGCGTAGAGAAAGCTTGCTTTTTCTACAATCTAGTGGCAAACGGGTGAGTAACGCGTAAACAACCTGCCCTACGGATGGGGACAACAGCTGGAAACGGCTGCTAATACCGAATACGTTCCGAAAGTCGCATGACTGTCGGAAGAAAGGATGGCCTCTATTTATAAGCTATCGCCGGAGGAGGGGTTTGCGTCTGATTAGCTAGTTGGAGGGGTAACGGCCCACCAAGGCGACGATCAGTAGCCGGTCTGAGAGGATGAACGGCCACATTGGAACTGAGACACGGTCCAGAC	0	0	0	0	0	0	0	0	0	0	0	0	0	0	0	0	0	0	0	0	0	0	0	0	0	0	0	0	0	0	61	0	0	0	0	0	0	0	0	0	0	0	0	0	0	0	0
9	OTU_9	GACGAACGCTGGCGGCGTGCCTAATACATGCAAGTCGAACGCTTCTTTCCTCCCGAGTGCTTGCACTCAATTGGAAAGAGGAGTGGCGGACGGGTGAGTAACACGTGGGTAACCTACCCATCAGAGGGGGATAACACTTGGAAACAGGTGCTAATACCGCATAACAGTTTATGCCGCATGGCATAAGAGTGAAAGGCGCTTTCGGGTGTCGCTGATGGATGGACCCGCGGTGCATTAGCTAGTTGGTGAGGTAACGGCTCACCAAGGCCACGATGCATAGCCGACCTGAGAGGGTGATCGGCCACACTGGGACTGAGACACGGCCCAGAC	0	0	4	0	0	0	15	7	0	9	2	33	0	0	2	0	0	35	0	1	1	11	0	0	0	0	0	5	0	0	1	2	0	0	0	0	27	17	0	17	4	59	0	0	2	0	0
80	OTU_80	GATGAACGCTGGCGGCGTGCCTAATACATGCAAGTCGAGCGAACAGACAAGGAGCTTGCTCCTTTGACGTTAGCGGCGGACGGGTGAGTAACACGTGGGTAACCTACCTATAAGACTGGGATAACTTCGGGAAACCGGAGCTAATACCGGATAATATTTCGAACCGCATGGTTCGATAGTGAAAGATGGTTTTGCTATCACTTATAGATGGACCCGCGCCGTATTAGCTAGTTGGTAAGGTAACGGCTTACCAAGGCGACGATACGTAGCCGACCTGAGAGGGTGATCGGCCACACTGGAACTGAGACACGGTCCAGAC	2	0	23	0	1	0	1	0	0	0	0	0	0	104	2	0	0	2	1	0	0	0	0	0	7	0	0	1	0	1	0	29	0	0	0	0	0	0	0	0	0	0	0	0	1	0	0
168	OTU_168	GATGAACGCTGGCGGCGTGCCTAACACATGCAAGTCGAACGGTTAAGACGGCTTCGGCCGTGAATAGAGTGGCGAACGGGTGAGTAACACGTGACCAACCTGCCCTCCGCACCGGGACAACCGGGGGAAACCCCGGCTAATACCGGACGATCCCGGCCCCCCGCATGGGGGGCCGGGCGAAGCCCAGGCGGCGGGGGATGGGGTCGCGGCCCATTAGGTAGACGGCGGGGCAACGGCCCACCGTGCCGACGATGGGTAGCCGGGTTGAGAGACCGACCGGCCACATTGGGACTGAGATACGGCCCAGAC	0	0	0	0	0	0	0	0	0	0	0	4	0	0	0	0	5	0	3	0	0	0	0	0	0	0	0	0	2	0	0	5	26	0	0	0	1	0	2	3	12	0	0	0	0	39	0
133	OTU_133	AATGAACGCTGGCGGCATGCCTAACACATGCAAGTCGAACGAAGGCTTCGGCCTTAGTGGCGCACGGGTGCGTAACGCGTGGGAATCTGCCCTCAGGTTCGGAATAACAGCGAGAAATTGCTGCTAATACCGGATGATATCGCGAGATCAAAGATTTATCGCCTGAGGATGAGCCCGCGTAGGATTAGCTAGTTGGTGTGGTAAAGGCGCACCAAGGCGACGATCCTTAGCTGGTCTGAGAGGATGATCAGCCACACTGGGACTGAGACACGGCCCAGAC	0	0	0	0	0	0	0	0	0	0	0	0	0	0	0	0	0	0	0	0	0	0	0	0	0	0	0	0	0	0	0	0	0	0	0	0	0	0	0	0	0	0	0	0	0	0	0
85	OTU_85	GACGAACGCTGGCGGCGTGCCTAATACATGCAAGTGGAACGCATTGGTAACACCGGACTTGCTCCAGTGTTACTAATGAGTCGCGAACGGGTGAGTAACGCGTAGGTAACCTGCCTGATAGCGGGGGATAACTATTGGAAACGATAGCTAATACCGCATAAGAGGAGTTAACTCATGTTAACTGTTTAAAAGAAGCCATTGCTTCACTATCAGATGGACCTGCGTTGTATTAGCTAGTAGGTAGGGTAACGGCCTACCTAGGCAACGATACATAGCCGACCTGAGAGGGTGAACGGCCACACTGGGACTGAGACACGGCCCAGAC	0	0	0	0	1	96	0	0	4	0	0	1	0	0	0	0	0	0	5	0	0	0	0	28	0	0	0	16	2	1	0	0	0	5	1	0	3	0	0	4	0	0	0	0	0	1	0
58	OTU_58	GACGAACGCTGGCGGCGTGCCTAATACATGCAAGTCGAGCGAACCGACGAAGTGCTTGCACTTCTGACGTTAGCGGCGGACGGGTGAGTAACACGTAAGGAACCTACCGATAAGCGGGGGACAACATCCGGAAACGGGTGCTAATACCGCATAGGAAACACCACCTCATGGTGGTGTTTGGAAAGACGGCTTTGCTGTCACTTATCGATGGCCTTGCGGTGCATTAGCTCGTTGGTGGGGTAACGGCCTACCAAGGCAATGATGCATAGCCGACCTGAGAGGGTAATCGGCCACATTGGGACTGAGACACGGCCCAAAC	4	0	0	0	0	0	0	0	0	4	0	0	0	2	0	0	1	0	0	0	6	0	0	0	0	0	2	0	0	0	0	0	0	0	0	0	0	0	0	4	0	0	0	17	0	0	2
187	OTU_187	GATGAACGCTAGCGATAGGCTTAACACATGCAAGTCGAGGGGTAACATGGAGAGAAGCTTGCTTCACTCTGATGACGACCGGCGGATGGGTGAGTAACGCGTATGCAACTTGCCTCTTAGTGGGGGATAACCCGGAGAAATCCGGACTAATACCGCATATTCTTAATTTCTCGCATGAGTTGTTAAGGAAAGATTTATTGCTAAGAGATAGGCATGCGTTCCATTAGTTAGTTGGTGAGGTAACGGCTCACCAAGGCATCGATGGATAGGGGAGCTGAGAGGCTGATCCCCCACATTGGGACTGAGACACGGCCCAAAC	0	366	0	0	0	0	0	0	0	0	0	0	0	0	0	0	0	0	0	0	2	0	0	0	3	0	0	0	0	0	0	0	0	0	0	0	0	0	0	0	0	0	0	0	0	0	0
461	OTU_461	GATGAACGCTGGCGGCGTGCTTAACACATGCAAGTCGAACGGGATCTAGTCAGCTTGCTGACTGGTGAGAGTGGCGAACGGGTGAGTAATGCGTGACCAACCTGCCCCATGCTCCAGAATAGCTCTTGGAAACGGGTGGTAATGCTGGATGCTCCAACTTGACGCATGTCTTGTTGGGAAAGTGTTTAGTGGCATGGGATGGGGTCGCGTCCTATCAGCTTGTAGGCGGGGTAATGGCCCACCTAGGCTTCGACGGGTAGCCGGCCTGAGAGGAAGGTCCCCCACATTGGAACTGAGACACGGTCCAAAC	0	0	0	0	1	0	0	0	1	0	56	3	0	0	1	0	6	0	1	0	0	3	0	1	3	7	1	19	3	1	12	1	1	3	1	0	23	7	18	3	2	3	2	0	3	3	7
398	OTU_398	GATGAACGCTGGCGGCGTGCCTAACACATGCAAGTCGAGCGATGAAGTTTCCTTCGGGAAATGGATTAGCGGCGGACGGGTGAGTAACACGTGGGTAACCTGCCTCATAGTGGGGGATAGCCTTCCGAAAGGGAGATTAATACCGCATAACATCATTAGATGGCATCATTTAGTGATCAAAGGATTTATTCGCTATGAGATGGACCCGCGTCGCATTAGCTAGTTGGTAGGGTAATGGCTTACCAAGGCGACGATGCGTAGCCGACCTGAGAGGGTGATCGGCCACATTGGGACTGAGACACGGCCCAGAC	0	0	0	0	0	0	0	0	0	0	0	0	0	0	0	0	0	0	0	0	0	0	0	0	0	0	0	0	0	0	0	0	0	0	0	0	0	0	0	0	0	0	0	0	0	0	0
477	OTU_477	GACGAACGCTGGCGGCGTGCTTAACACATGCAAGTCGAACGAAAATACCAAGCTTGCTTGGTTGATTAGTGGCGAACGGGTGAGTAACACGTGAGTAACCTGCCCCTTACTTTCTGGATAACTGCTCGAAAGGGTAGCTAATACGGGATATTCTGGCCTTCCTGCATGGGTTGGTTTGGAAAGGTTTTTTCTGGTGAGGGATGGGCTCGCGGCCTATCAGCTTGTTGGTGGGGTGATGGCCTACCAAGGCTTTGACGGGTAGCCGGCCTGAGAGGGTGGACGGTCACACTGGGACTGAGATACGGCCCAGAC	0	0	0	0	0	0	0	0	0	0	0	0	0	0	0	0	0	0	0	0	0	0	0	0	0	0	0	0	0	0	13	0	0	0	0	0	0	0	0	0	0	0	0	0	0	0	0
283	OTU_283	AGAAAGCAAGGCAGTTTGGAGAGCTGACTGTTTATAAAAGTTATACATGTGAGGAAACATCCTCGTGAGAGACTCACTAGACAGAGTCCACCACAATTCGGTTTTGAGTTAAAGAACATACAGCTCAAAATGGTGATGGAATTTCAGAGGGAAAGACCCTAAGAGGGAGTATCCACCTGCAACTGTCTAAATCTTGCAAAAAGTCAGGATAATCCCAAATGCTAC	0	0	0	0	0	8	0	0	2	0	0	0	0	0	0	1	0	0	1	1	0	0	1	12	0	0	0	0	0	0	2	0	0	1	4	0	0	1	0	3	0	0	0	0	0	1	0
154	OTU_154	GACGAACGCTGGCGGTGTGCTTCACACATGCAAGTCGAACGAGGTAGCAATACCTAGTGGCGGACGGGTGAGTAACGCGTGGGAATCTGCCTTTAGATGGGGGATAACGGGCCGAAAGGTCCGCTAATACCGCATATGCCGAGAGGTGAAAGGAGTAATCCGTCTAAAGATGAGCCCGCGTCCGATTAGCTAGTTGGTAGAGTAAGAGCCTACCAAGGCGACGATCGGTAGCTGGTCTGAGAGGATGATCAGCCACAATGGGACTGAGACACGGCCCATAC	0	0	0	33	0	1	0	0	3	0	0	0	1	0	1	0	0	0	0	5	0	0	2	0	1	0	0	3	0	0	0	0	1	0	0	2	0	0	0	3	0	0	0	0	0	0	0
973	OTU_973	GACGAACGCTGGCGGCGTGCTTAACACATGCAAGTCGAACGAGAGGACATGGGAAGCTTGCTTCCTATGAAATCGAGTGGCAAACGGGTGAGTAACGCGTAAACAACCTGCCCTTCGGATGGGGATAACAGCCGGAAACGGCTGCTAATACCGAATACGATTCTTGAGTCGCATGACACAAGAAAGAAAGGGTGGCCTCTACTTGTAAGCTATCGCCTGAAGAGGGGTTTGCGTCCGATTAGGTAGTTGGTGAGGTAACGGCCCACCAAGCCGACGATCGGTAGCCGGTCTGAGAGGATGAACGGCCACATTGGAACTGAGACACGGTCCAGAC	0	1	0	0	4	0	0	0	2	0	18	0	0	0	4	25	4	9	0	0	1	9	1	0	1	8	1	0	3	1	0	9	0	3	0	0	0	3	0	0	0	3	0	11	2	9	0
3987	OTU_3987	GATGAACGCTGGCGGCGTGCCTAATACATGCAAGTAGAACGCTGAAGCTTGGTGCTTGCACCGAGCGGATGAGTTGCGAACGGGTGAGTAACGCGTAGGTAACCTGCCTCTTAGCGGGGGATAACTATTGGAAACGATAGCTAATACCGCATAAAAGTCGATATCGCATGATGTTGATTTGAAAGGTGCAATTGCATCACTAAGAGATGGACCTGCGTTGTATTAGCTAGTTGGTGAGGTAACGGCTCACCAAGGCGACGATACATAGCCGACCTGAGAGACTGATCGGCCACATTGGGACTGAGACACGGCCCAAAC	0	0	0	0	0	0	0	0	0	0	0	0	0	0	0	0	1	1	0	27	0	0	0	29	0	0	0	0	0	0	1	0	0	0	0	0	0	0	1	0	0	0	0	0	0	0	0
4108	OTU_4108	GACGAACGCTGGCGGCGCGCTTAACACATGCAAGTCGAGCGATGAAATTTCGACAGATCCCTTCGGGGTGAAGATGGAATGGATTAGCGGCGGACGGGTGAGTAACACGTGAGTAACCTGCCTTTGACATTGGGATAGCCTCGGGAAACTGGGATTAATACCAAATGATACTATTTAACCACATGGTTGGATAGTCAAAGAAATTCGGTCAAAGATGGACTCGCGGCTGAGTAGCTAGTTGGTGAGGTAACGGCCCACCAAGGCGACGATCAGTAGCCGGCCTGAGAGGGTGACCGGCCACATTGGAACTAAGACACGGTCCAAAC	0	38	0	0	0	0	0	0	0	0	0	0	0	0	0	0	0	0	0	0	0	0	0	0	0	0	0	0	0	0	0	0	0	0	0	0	2	0	0	0	0	0	0	0	0	0	0
4413	OTU_4413	GACGAACGCTGGCGGCGTGCCTAATACATGCAAGTAGAACGCTGAAGGAGGAGCTTGCTTCTCCGGATGAGTTGCGAACGGGTGAGTAACGCGTAGGTAACCTGCCTGGTAGCGGGGGATAACTATTGGAAACGATAGCTAATACCGCATAACAGTAGATATTGCATGATATCTGCTTGAAAGGTGCAATTGCATCACTACCAGATGGACCTGCGTTGTATTAGCTAGTTGGTGAGGTAACGGCTCACCAAGGCGACGATACATAGCCGACCTGAGAGGGTAATCGGCCACATTGGGACTGAGACACGGCCCAAAC	0	0	0	0	0	0	0	0	0	0	0	0	0	0	1	0	0	59	0	83	0	0	0	0	0	0	0	3	1	0	0	6	0	0	0	0	0	0	0	0	0	0	0	0	0	0	0
248	OTU_248	ATTGAACGCTGGCGGCAGGCCTAACACATGCAAGTCGAGCGGATGAGAGGAGCTTGCTCCTTGATTTAGCGGCGGACGGGTGAGTAATGCCTAGGAATCTGCCTGGTAGTGGGGGATAACGTCCGGAAACGGGCGCTAATACCGCATACGTCCTACGGGAGAAAGCAGGGGACCTTCGGGCCTTGCGCTATCAGATGAGCCTAGGTCGGATTAGCTAGTTGGTGAGGTAATGGCTCACCAAGGCGACGATCCGTAACTGGTCTGAGAGGATGATCAGTCACACTGGAACTGAGACACGGTCCAGAC	0	0	0	1	1	0	0	0	6	0	0	5	9	0	0	1	0	1	6	0	0	0	1	8	0	0	0	0	4	0	0	0	0	0	0	0	0	0	0	0	2	2	2	2	0	0	0
466	OTU_466	GATTAACGCTGGCGGCGTGCATAACACATGCAAGTCGAACGATGAAACTTAAATGATCTCTTCGGAGTGAATTTAAGTGGATTAGTGGCGGACGGGTGAGTAACGCGTGAGTAACCTGCCTTAGAGAAGGGGATAGCCTTTGGAAACGAAGAATAATACCCTATGAAACCATAACCTCGCATGAGGCCTTGGTCAAAGATTTATCGCTCTAAGATGGACTTGCGTCTGATTAGTTAGTTGGTGGGGTAACGGCCCACCAAGACAGCGATCAGTAGCCGGCTTGAGAGAGTGTACGGCCACATTGGGACTGAGACACGGCCCAGAC	0	123	0	0	0	0	0	0	0	0	0	0	0	0	0	0	0	0	0	0	0	0	0	0	0	0	0	0	0	0	33	0	0	0	0	0	1	2	0	0	0	0	0	0	0	0	2
309	OTU_309	AGTGAACGCTGGCGGCGTGCTTAACACATGCAAGTCGAACGATGAAGCTTCTAGCTTGCTAGAAGTGGATTAGTGGCGAATGGGTGAGTAATATATAGCTAACCTGCCCCTTAGAAGAGAACAACAGTTGGAAACGACTGCTAATACTCTATACTCCTTTTATACATAAGTATAAATGGGAAAGATTTATCGCTAAGGGATGGGGCTATACTGTATCAGCTAGTTGGTAAGGTAATGGCTTACCAAGGCTATGACGCATAACTGGTCTGAGAGGATGATCAGTCACATTGGAACTGAGACACGGTCCAAAC	0	0	0	344	2	0	0	0	0	0	0	0	0	0	0	0	0	0	0	0	0	0	0	0	0	0	0	0	0	0	0	0	0	0	0	0	0	0	0	0	0	0	0	0	0	0	0
23	OTU_23	GACGAACGCTGGCGGCGTGCTTAACACATGCAAGTCGAGCGGTAAGGCCCTTTCGGGGGTACACGAGCGGCGAACGGGTGAGTAACGCGTGAGTAACCTGCCCCCCTCTCTGGGATAACAGTTGGAAACGGCTGCTAATACCGGATATTCAGACCTTTAGGCATCTTTTGGTTTGGAAAGTTCTGGCGGTGGGGGATGGACTCGCGTCCTATCAGCTTGTTGGTGGGGTAGTGGCCTACCAAGGCGACGACGGGTAGCCGGCCTGAGAGGGCGACCGGCCACATTGGGACTGAGATACGGCCCAAAC	35	8	0	134	7	0	0	0	0	0	3	0	0	14	1	0	4	0	0	10	2	0	0	0	0	0	0	0	0	0	26	0	0	1	0	0	0	0	0	0	0	0	0	17	8	0	1
3791	OTU_3791	GACGAACGCTGGCGGCAGGCTTAACACATGCAAGTCGAACGGTAACATAGAGAAGCTTGCTTCTTTGATGACGAGTGGCGGACGGGTGAGTAATGCTTGGGAATCTGGCTTATGGAGGGGGATAACTATGGGAAACTGTAGCTAATACCGCGTAATATCGAAAGATTAAAGTGTGGGACCTTCGGGCCACATGCCATAGGATGAGCCCAAGTGGGATTAGGTAGTTGGTGAGGTAAAGGCTCACCAAGCCGACGATCTCTAGCTGGTCTGAGAGGATGACCAGCCACACTGGGACTGAGACACGGCCCAGAC	0	0	0	0	0	0	0	0	0	0	0	0	0	0	0	0	0	0	0	0	0	0	0	0	0	0	0	0	0	0	0	8	0	0	0	0	0	0	0	0	0	1	12	0	0	0	0
82	OTU_82	GACGAACGCTGGCGGCGTGCTTAACACATGCAAGTCGAACGGTGAAGCTCCAGCTTGCTGGGGTGGATGAGTGGCGAACGGGTGAGTAACACGTGAGTAACCTGCCCCCTTCTTCTGGATAACTGCTTGAAAGGGTAGCTAATACGGGATATTCTGGCCTGCTCGCATGGGTGGGTTTGGAAAGGTTTTTTCTGGTGGGGGATGGGCTCGCGGCCTATCAGCTTGTTGGTGGGGTGATGGCCTACCAAGGCGGTGACGGGTAGCCGGCCTGAGAGGGTGGACGGCCACACTGGGACTGAGACACGGCCCAGAC	15	2	0	21	0	0	15	0	2	0	0	4	0	5	0	0	0	0	0	0	1	0	0	0	4	3	0	0	4	19	0	2	0	0	0	0	0	0	0	0	0	0	0	7	2	0	2
396	OTU_396	GACGAACGCTGGCGGCGTGCCTAATACATGCAAGTCGAACGAACGGATAAAGAGCTTGCTCTTTTGAAGTTAGTGGCGGACGGGTGAGTAACACGTGGGTAACCTGCCTCACAGCTGGGGATAACATCGAGAAATCGATGCTAATACCGAATGTGCTGAACATCATAAGATGTTCAAGTGAAAGACGGTTTCGGCTGTCACTGTGAGATGGACCCGCGCTGGATTAGCTAGTTGGTAAGGTAATGGCTTACCAAGGCGACGATCCATAGCCGACCTGAGAGGGTGATCGGCCACATTGGGACTGAGACACGGCCCAAAC	0	0	0	0	0	0	0	0	0	0	0	0	0	0	0	0	0	0	0	0	0	0	0	0	0	0	0	0	0	0	0	0	0	0	0	0	0	0	0	0	0	0	0	0	0	0	0
395	OTU_395	GTAACCATGTTAGTTACAAAGAGCTTAAGCTCTCCCTGACCCCAAACTCAATTTTTATGTCTCACATTTCTCTTTCATTACTCTTCTCACTGCTGCCAAGGGCTGGAAATTGAAGAACTTTTATCTTGGTGATTGTAGGTCTGTCTTAGACTCCATAAGGTAGATGGGCTTGGTCAGTCATGGGGTCCCTCTGGTTAAGAGTATAAGGATTTCCATGGGGATATGGTCACAGAGAACCACAAGGACACCACCAATGCTGACTCGGAGACTTTCCTCTTATGCTATGTGGGGCTCAAGGCCAGATGAGACATGCAGTAGCTCTCAGGGTCCCCTCAAAGACACAGTGAAC	0	0	0	0	0	0	0	0	1	1	0	0	0	0	0	0	0	0	0	1	0	0	2	1	0	0	0	0	0	0	1	0	0	0	0	2	0	1	0	0	0	0	0	0	0	0	0
572	OTU_572	GATGAACGCTGGCGGCGTGCCTAATACATGCAAGTAGAACGCTGAAGAGAGGAGCTTGCTCTTTTTGGATGAGTTGCGAACGGGTGAGTAACGCGTAGGTAACCTACCTGGTAGCGGGGGATAACTATTGGAAACGATAGCTAATACCGCATAAAATGGATTATCGCATGATAATCCATTGAAAGGTGCAAATGCATCACTACCAGATGGATCTGCGTTGTATTAGCTAGTTGGTGAGGTAACGGCTCACCAAGGCGACGATACATAGCCGACCTGAGAGGGTGATCGGCCACACTGGGACTGAGACACGGCCCAGAC	0	0	0	0	0	0	0	0	0	0	0	0	0	0	0	0	0	1	0	0	0	0	0	0	0	0	0	0	0	0	0	0	0	0	0	0	0	0	0	0	0	0	0	0	0	0	0
97	OTU_97	ATTGAACGCTGGCGGCAGGCCTAACACATGCAAGTCGAGCGGTAGCACAGGAGAGCTTGCTCTCTGGGTGACGAGCGGCGGACGGGTGAGTAATGTCTGGGAAACTGCCTGATGGAGGGGGATAACTACTGGAAACGGTAGCTAATACCGCATAACGTCTTCGGACCAAAGTGGGGGACCTTCGGGCCTCATGCCATCAGATGTGCCCAGATGGGATTAGCTAGTAGGTGGGGTAATGGCTCACCTAGGCGACGATCCCTAGCTGGTCTGAGAGGATGACCAGCCACACTGGAACTGAGACACGGTCCAGAC	0	0	0	0	0	0	0	0	0	0	0	0	0	0	0	0	0	0	2	0	0	0	0	0	0	0	0	0	0	0	0	0	0	0	0	0	0	0	0	0	0	0	0	0	0	0	0
131	OTU_131	GATGAACGCTGGCGGCGTGCTTAACACATGCAAGTCGAACGGGATCCAAGGGGTGCTTGCACTTTTTGGTGAGAGTGGCGAACGGGTGAGTAACACGTGAGTAACCTGTCCTTTTCTTTGGGATAAGCATTCGAAAGGGTGTTTAATACCTTATGTTCTGTCTGCCTCGCATGGGGTGGGTGGGAAAGGCTTTGGCCGGATTTGGGTGGGCTCGCGGTCTATCAGCTTGTTGGTGGGGTGATGGCTTACCAAGGCTTTGACGGGTAGCCGGCCTGAGAGGGTGGTCGGTCACATTGGGACTGAGATACGGCCCAGAC	46	2	0	203	1	0	0	0	0	0	0	0	0	0	0	0	0	0	0	1	0	0	0	0	0	2	0	4	0	0	0	0	0	2	0	0	0	0	0	0	0	0	0	0	0	0	0
447	OTU_447	TAGGACCAGCATCCAGGAAAGTCTGAGCCCCGGACAAAGAAAGCAGCCACCTTTTAAGTAGTCGGTGGCCGGGAGCTACATGATGCAGGAAGTGTACTTACAGAATCGAGAACGAAGGCAGTTGATGAGTCTTTTACATTTATCTATACTGTATGTTCCACATCCCTGGGAAACCATGTTTCTGTATCAACCTTGTAACTTTGCAGCTGAGCTAGGGGGGTGAAGCAGGAACTCGCTGAGCCTCAGGGAGGGTGAAACTGGGGAGTACAGATAGGGCTCGCTGACACAGAAGGAAAAACAGGCAGTTAGTATTCTTCTCCAGCTTAGACTACGGGAGGCAGCA	0	0	0	0	0	0	0	0	0	1	0	0	0	0	0	0	0	0	0	1	0	0	0	6	0	0	0	0	0	0	2	0	0	0	0	0	0	0	0	0	0	0	0	0	0	0	0
794	OTU_794	GATTAACGCTGGCGGCGTGCATAACACATGCAAGTCGAACGATGAAACTTTTTTGATTTCTTCGGAATGAAAAAAAGTGGATTAGTGGCGGACGGGTGAGTAACGCGTGAGTAACCTGCCTTAGAGAAGGGGATAGCCTTTGGAAACGAAGAATAATACCCTATGAAACCATAACCTCGCATGAGGTCTTGGTCAAAGATTTATCGCTTTAAGATGGACTTGCGTCTGATTAGTTAGTTGGTGGGGTAACGGCCTACCAAGACAGCGATCAGTAGCCGGCTTGAGAGAGTGTACGGCCACATTGGGACTGAGACACGGCCCAGAC	0	166	0	0	0	0	0	0	0	0	0	0	0	0	0	0	1	0	3	6	0	0	0	0	0	0	0	0	0	0	1	2	16	0	0	0	0	2	1	0	0	0	0	0	2	0	0
323	OTU_323	GACGAACGCTGGCGGCGTGCTTAACACATGCAAGTCGAACGGAAAGAGATGAAAGAGCTTGCTCTTTTATTAATTTCAGTGGCAAACGGGTGAGTAACACGTAAACAACCTGCCTTAAGGATGGGGATAACAGACGGAAACGACTGCTAATACCGAATACGTTCTAAGCATCGCATGGTGCATAGAAGAAAGGGTGGCCTCTACAAGAAAGCTATCGCCTTAAGAGGGGTTTGCGACTGATTAGGTAGTTGGTGAGGTAACGGCTCACCAAGCCGACGATCAGTAGCCGGTCTGAGAGGATGAACGGCCACACTGGAACTGAGACACGGTCCAGAC	0	0	0	0	0	0	0	0	0	0	0	0	0	0	0	0	0	0	0	0	0	0	0	0	0	0	0	0	0	0	0	0	0	0	0	0	0	0	0	0	0	0	0	0	0	0	0
312	OTU_312	CCTCCCGAGTAGCTAGGACTACAGGCGTGCGCCACCACGCCCCGCTAATTTTGTATTTTTAGCAGAGACGGGGTTTCTCCATGTTGGTCAGGCTGGTCTCGAAACACCGACCTCAGGTAATCCGCCCACCTCAGCCTCCCAAAGTGCTGGGATTACAGGCGTGAGCCACCGCGCCCGACCAACACTTGAATTTTAATACTTACTTTGCTACTAACTGTGTCGTTGAAACAGTATGTTGCTTTCCTTCTCTGGCCCTTAGCTTAACTATCTGTACAGCGGGAACATTGGCAAAC	0	0	0	0	1	6	0	0	0	1	0	0	0	0	0	0	0	1	0	0	1	0	1	0	0	0	0	0	1	0	0	0	1	1	0	7	2	0	0	0	0	0	0	0	0	0	0
252	OTU_252	ATTGAACGCTGGCGGCATGCCTTACACATGCAAGTCGAACGGCAGCACGGGAGCAATCCTGGTGGCGAGTGGCGAACGGGTGAGTAATACATCGGAACGTGCCCAGTAGTGGGGGATAGCCCGGCGAAAGCCGGATTAATACCGCATACGACCTACGGGTGAAAGCGGGGGATCGAAAGACCTCGCGCTATTGGAGCGGCCGATGTCGGATTAGCTAGTTGGTGGGGTAAAAGCCTACCAAGGCTACGATCCGTAGCTGGTCTGAGAGGACGACCAGCCACACTGGGACTGAGACACGGCCCAGAC	0	0	0	0	0	0	0	0	0	0	0	0	0	0	0	0	0	0	0	0	0	0	0	0	0	0	0	0	0	0	0	0	0	0	0	0	0	0	0	0	0	0	0	0	0	0	0
302	OTU_302	CTTGAGGAAGCAGAATAGTTTCCAATGATGATTTTGGGCGTTGACCCCGGGCTTACTCGCTGCGGGGTCGGCGTGATTGAAGCCGGCGTTTCTCGTCGGCTTTCTTTTATTCACGTCGATGTTTTAAGAAGCAATCCAAAAACTTCTCAAGATTTAAGATTGCTAGAAATTTACAATGGTCTTGTGGAGAAAATCGAGAGGTTTTCGCCAGATGTTGTTTCGATTGAGCGCGTGTTTGCTCAAGAAAATCGAAATACGGTGCTTGGAACTGCTCAAGTTGCAGGAATCGCTATGCTTGTTGCAGCTCAAAGGGGTATTCCTGTTGCTTTGCACAC	0	0	0	0	0	0	0	0	26	0	0	0	0	0	0	0	0	0	0	0	0	0	0	0	0	0	0	0	0	0	0	3	0	0	0	0	0	0	0	0	0	0	0	0	0	0	0
909	OTU_909	GATGAACGCTGGCGGCGTGCTTAACACATGCAAGTCGAACGGGATCTAGTCAGCTTGCTGACTGGTGAGAGTGGCGAACGGGTGAGTAATGCGTGACCAACCTGCCCCATGCTCCAGAATAGCTCTTGGAAACGGGTGGTAATGCTGGATGCTCCAACTTGACGCATGTCTTGTTGGGAAAGTGTTTAGTGGCATGGGATGGGGTCGCGTCCTATCAGCTTGTAGGCGGGGTAATGGCCCACCTAGGCTTCGACGGGTAGCCGGGTTGAGAGACCGACCGGCCAGATTGGGACTGAGACACGGCCCAGAC	3	0	3	0	19	0	0	0	0	1	9	4	0	0	0	3	3	5	12	0	0	8	0	0	5	1	0	0	2	0	2	0	0	5	5	0	9	6	2	1	0	5	3	1	2	2	7
475	OTU_475	GATGAACGCTGGCGGCGTGCTTAACACATGCAAGTCGAACGAAGCACTTTATTTGATTTCCTTCGGGACTGATTATTTTGTGACTGAGTGGCGGACGGGTGAGTAACGCGTGGGTAACCTGCCTTGTACAGGGGGATAACAGTTGGAAACGGCTGCTAATACCGCATAAGCGCACGGCATCGCATGATGCAGTGTGAAAAACTCCGGTGGTATAAGATGGACCCGCGTTGGATTAGCTAGTTGGTGAGGTAACGGCCCACCAAGGCGACGATCCATAGCCGACCTGAGAGGGTGACCGGCCACATTGGGACTGAGACACGGCCCAAAC	0	0	0	0	0	149	0	0	0	0	0	0	0	0	0	0	0	0	0	19	0	0	0	0	0	0	0	0	0	0	0	0	0	0	0	0	0	0	0	0	0	0	0	0	0	0	0
390	OTU_390	GATGAACGCTAGCGATAGGCTTAACACATGCAAGTCGAGGGGCAGCGCGAGGTAGCAATACTTTGGCGGCGACCGGCGCACGGGTGCGTAACACGTATGTAACTTACCTCTTACAATCGGATAACACGGTGAAAGTCGTGCTAATACGGTATAGTTTCGCAAGCTCGCATGGGCATGCGAATAAAGATTCATCGGTAGGAGATAGACATGCGGTCCATTAGATAGTTGGTGAGGTAACGGCTCACCAAGTCGACGATGGATAGGGGGACTGAGAGGTTGACCCCCCACACTGGTACTGAGACACGGACCAGAC	0	22	0	0	0	0	0	0	0	0	1	0	0	0	0	0	0	0	0	0	0	0	0	0	0	0	243	0	0	0	0	0	0	0	0	0	0	0	0	0	0	0	0	0	0	0	0
311	OTU_311	GACGAACGCTGGCGGCGTGCTTAACACATGCAAGTCGAACGGAAAGGCCTGCAGCTTGCTGCGGGTACTCGAGTGGCGAACGGGTGAGTAACACGTGGGTGATCTGCCCTCAACTTTGGGATAAGCCTGGGAAACTGGGTCTAATACCGGATATGACCTTTCTTTAGTGTGGAAGGTGGAAAGCTTTTGCGGTTGGGGATGAGCTCGCGGCCTATCAGCTTGTTGGTGGGGTAATGGCCTACCAAGGCGTCGACGGGTAGCCGGCCTGAGAGGGTGTACGGCCACATTGGGACTGAGATACGGCCCAGAC	0	0	0	0	0	0	0	0	0	0	0	0	0	0	0	0	0	0	0	0	0	0	0	0	0	0	0	0	0	0	0	0	0	0	0	0	0	0	0	0	0	0	0	0	0	0	0
3858	OTU_3858	GATAAACGCTGACAGAATGCTTAACACATGCAAGTCGAACGGTTAAAGCATCTTCGGATGTGTATAAAGTGGCGAACGGCTGAGTAACACGTGGGCAACCTGCCCTTTGCACTGGGATAGCCTCGGGAAACCGAGGTTAATACCGGATACTCCATATTTGTCGCATGGCGAATATGGGAAAGCTCCGGCGGCAAAGGATGGGCCCGCGGCCTGTTAGCTAGTTGGTGGGGTAGTGGCCTACCAAGGCAATGATGGGTAGCCGGGTTGAGAGACCGACCGGCCAGATTGGGACTGAGATACGGCCCTTAC	0	0	0	0	0	0	0	0	0	0	2	4	0	0	0	0	1	4	0	0	0	0	0	0	2	1	2	4	0	0	0	1	0	22	5	0	0	12	7	0	4	0	0	4	0	10	11
4785	OTU_4785	GATAAACGCTGGCGGCGTGCATAACACATGCAAGTCGAACGATGAAACTTGTTTGATTTCTTCGGAATGATTTTAAGCGGATTAGTGGCGAACGGGTGAGTAACACGTGAGTAACCTGCCTTACACAAGGGGATAGCCTTTGGAAACGAAGAATAATACCCTATAAAGTCAAACTATCGCATGATAGAATGACCAAAGATTTATCGGTGTAAGATGGACTTGCGTCTGATTAGCTAGTTGGTGAGATAAAGGCCCACCAAGGCAACGATCAGTAGCCGGCTTGAGAGAGTGTACGGCCACATTGGGACTGAGATACGGCCCAGAC	0	0	0	0	0	0	0	0	2	0	0	0	0	0	0	0	0	0	0	0	0	0	0	0	3	0	0	0	0	0	0	0	0	0	0	0	0	0	2	0	0	0	0	0	0	0	0
270	OTU_270	GACGAACGCTGGCGGCGTGCTTAACACATGCAAGTCGAACGATGAAGCCTAGCTTGCTAGGTGGATTAGTGGCGAACGGGTGAGTAATACGTGAGTAACCTACCTTTAACTCTGGGATAAGCCTGGGAAACTGGGTCTAATACCGGATACGACCAATCTCCGCATGGGGTGTTGGTGGAAAGCGTTATGTAGTGGTTATAGATGGGCTCACGGCCTATCAGCTTGTTGGTGAGGTAACGGCTCACCAAGGCGACGACGGGTAGCCGGCCTGAGAGGGTGACCGGCCACACTGGGACTGAGACACGGCCCAGAC	0	0	0	0	0	0	0	0	0	0	0	0	0	0	0	0	0	2	0	64	0	0	0	39	0	0	0	0	0	0	0	0	0	0	0	0	0	0	0	0	0	0	0	0	0	0	0
467	OTU_467	GACGAACGCTGGCGGCGCGCCTAACACATGCAAGTCGAGCGATGAAAGTTGTTTTGATCCTTCGGGTGACGAACTTCTGGATTAGCGGCGAACGGGTGAGTAACGCGTGAGGAACCTGCCTCTTACAACGGGATAGCCTCGGGAAACCGGGATTAATACCGTATAAGACTCCGACATCTCATGATGATGAAGTCAAAGCGTTAGCGGTAAGAGATGGCCTCGCGTCTGATTAGCTGGTTGGCGGGGTAACGGCCCACCAAGGCGACGATCAGTAACCGGCCTGAGAGGGTGAACGGTCACATTGGAACTGAGACACGGTCCAAAC	0	35	0	0	0	0	0	0	0	0	0	0	0	0	0	1	0	0	13	0	0	0	0	0	1	0	0	0	0	0	0	10	0	0	0	1	0	0	0	17	0	0	0	0	0	0	0
1337	OTU_1337	GATGAACGCTAGCTACAGGCTTAACACATGCAAGTCGAGGGGAAACGGCATCAAGCGCTTGCGCCTGATGGACGTCGACCGGCGCACGGGTGAGTAACGCGTATCCAACCTGCCCCACACTAAGGGACAACCCGCAGAAATGTGGGCTAATACCTTATATTTTCCACCAAGGGCATCGTCGATGGAACAAAGATTTATCGGTATTGGATGGGGATGCGTCTGATTAGCTTGTTGGCGGGGTAAAGGCCCACCAAGGCGACGATCAGTAGGGGTTCTGAGAGGAAGGTCCCCCACATTGGAACTGAGACACGGTCCAAAC	2	1	0	0	0	0	0	0	0	0	0	10	0	0	0	0	2	0	0	0	0	8	1	0	0	0	1	0	5	2	0	0	4	0	3	0	2	0	14	0	0	0	0	2	0	1	4
617	OTU_617	GATGAACGCCGGCGGTGTGCCTAATACATGCAAGTCGAGCGCACTGGCCCAACAGAAATGACGTGCTTGCACTGATTTGACGTTGGATTCCCAGTGAGCGGCGGACGGGTGAGTAACACGTGGGCAACCTGCCCCAAAGCGGGGGATAACATTTGGAAACAGGTGCTAATACCGCATAACTTGGAAAACCACATGGTTTTCCAATAAAAGATGGTTTCGGCTATCACTTTGGGATGGGCCCGCGGTGCATTAGCTAGTTGGTAAGGTAACGGCTTACCAAGGCGATGATGCATAGCCGAGTTGAGAGACTGATCGGCCACAATGGAACTGAGACACGGTCCATAC	0	0	0	0	0	0	0	0	0	0	0	0	0	0	0	0	0	0	0	0	0	0	0	0	0	0	0	0	0	0	0	0	15	0	0	0	0	0	0	0	0	0	0	0	0	0	0
2426	OTU_2426	GATAAACGCTGACAGAATGCTTAACACATGCAAGTCGAGGGGAAACGGCAAAGAGTGCTTGCACCCTTTGGACGTCGACCGGCGCACGGGTGAGTAACGCGTATCCAACCTGCCCTTTACTTGGGGATAACCCGTTGAAAGACGGACTAATACCCAATGATATTCATTGATGACATCTGATTTGAATTAAAGATTTATCGGTATAGGATGGGGATGCGTCTGATTAGCTTGTTGGTGAGGTAACGGCTCACCAAGGCCACGATCAGTAGGGGTTCTGAGAGGAAGGTCCCCCACATTGGAACTGAGACACGGTCCAAAC	0	12	0	0	0	0	0	0	0	0	6	10	1	0	0	0	0	0	0	0	0	0	1	0	0	0	0	0	11	0	0	5	0	39	1	0	2	0	2	1	10	0	0	0	3	0	0
878	OTU_878	GATGAACGCTGGCGGCGTGCCTAACACATGCAAGTCGAGCGAGGGCTTACTCGGAATTGAGTATTCTATCAGCGTTTTTTTGTTTCTGACCCTAGTAGTCAGATTAGAAGAAACGAAACACTCACTATTAAGTGTCAGTAAAATAGAGTATTGAATTCTGAGTAAGGCCAAGCGGCGGACGGGTGAGTAACGCGTGGGTAACCTGCCCTATACACATGGATAACATACTGAAAAGTTTACTAATACATGATAATATATATTTGTGGCATCGCAGATATATCAAAGTGTTAGCGGTATAGGATGGACCCGCGTCTGATTAGCTAGTTGGTGAGATAACTGCCCACCAAGGCGACGATCAGTAGCCGACCTGAGAGGGTGATCGGCCACATTGGAACTGAG…	0	40	0	0	0	0	0	0	0	0	0	0	0	0	1	0	0	0	0	0	0	0	0	0	0	0	0	0	0	0	0	0	71	79	1	0	0	0	4	0	0	0	0	0	33	0	0
139	OTU_139	GACGAACGCTGGCGGCGCGCCTAACACATGCAAGTCGAGCGATGAAATTTTAACCGATCTCTTCGGAGAGAAGATAAAATGGATTAGCGGCGGACGGGTGAGTAACACGTGAGAAACCTGCCTTTCACAAGGGGATAGCCTCGGGAAACCGGGATTAATACCCTATGACACATTTCCTTCGCATGGAAGAAATGTTAAAACTCCGGTGGTGAAAGATGGTCTCGCGCCTGATTAGCTAGTTGGTGGGGTAACGGCCCACCAAGGCCATGATCAGTAACCGGCCTGAGAGGGTGAACGGTCACATTGGAACTGAGACACGGTCCAAAC	11	20	0	0	0	0	0	0	0	0	22	0	0	0	0	0	1	0	1	0	0	0	0	0	7	0	0	0	0	0	1	0	0	0	0	0	0	0	1	18	0	0	0	0	0	0	0
214	OTU_214	AGCGAACGCTGGCGGCAGGCCTAACACATGCAAGTCGAACGAACTCTTCGGAGTTAGTGGCGGACGGGTGAGTAACACGTGGGAACGTGCCTTTAGGTTCGGAATAACTCAGGGAAACTTGTGCTAATACCGAATGTGCCCTTCGGGGGAAAGATTTATCGCCTTTAGAGCGGCCCGCGTCTGATTAGCTAGTTGGTGAGGTAATGGCTCACCAAGGCGACGATCAGTAGCTGGTCTGAGAGGATGATCAGCCACATTGGGACTGAGACACGGCCCAAAC	0	0	0	0	0	0	0	0	0	0	1	0	0	0	0	0	0	0	0	5	0	0	0	0	1	0	0	0	0	0	0	0	0	1	0	0	0	0	0	1	0	0	0	0	0	0	0
152	OTU_152	GACGAACGCTGGCGGCGTGCTTAACACATGCAAGTCGAACGATGAAGAAGAGAACCGAAGCTTCGGCCGAAGTTCACTTCGGATTAGTGGCAGACGGGTGAGTAACGCGTGAGCAACCTACCTCTTACAAAGGGATAGCCATGGGAAACCGTGATTAATACCATATGACACATTCATAAGGCATCTTAAGAATGTTAAAGCTACGGCGGTAAGAGATGGGCTCGCGTCCCATTAGCTAGTTGGTGAGGTAACGGCCCACCAAGGCGACGATGGGTAACCGGCCTGAGAGGGTGAACGGTCACATTGGAACTGAGACACGGTCCAAAC	0	0	0	252	2	0	0	0	0	0	0	0	0	0	0	0	0	0	0	0	0	0	0	0	1	0	0	0	0	0	0	0	0	0	0	0	0	0	0	0	0	0	0	0	0	0	0
356	OTU_356	GATGAACGCTGGCGGCGTGCTTAACACATGCAAGTCGAGCGAGAAGTTTTGAAAAGATTCTTCGGATGAAATTTAAAATGGAAAGCGGCGGACGGGTGAGTAACGCGTAGGCAACCTGCCCCATACAAAGGGATAGCATTTGGAAACGAATATTAATACCTTATGAAACTTAACTAGTGCATGCTAGGTAGGTCAAAGATTTATCGGTATGGGATGGGCCTGCGTCTGATTAGCTAGTTGGTGAGGTAACGGCTCACCAAGGCGACGATCAGTAGCCGACCTGAGAGGGTGAACGGCCACATTGGAACTGAGACACGGTCCAAAC	0	0	0	0	0	0	0	0	0	0	0	0	0	0	0	0	0	0	0	1	0	0	0	0	0	0	0	0	0	0	0	0	0	0	0	0	0	0	0	0	0	0	1	0	0	0	1
743	OTU_743	GATGAACGCTGGCGGCGTGCTTAACACATGCAAGTCGAACGGAGTTAATTTGAGGAAGCAAGCTTGCTTGAAGAATTAAATTAACTTAGTGGCGGACGGGCGAGTAACACGTGAGCAACCTGCCTCTTACAGGGGAATAACAACGGGAAACCGTTGCTAATACCGCATAACATGTTGAAAGGGCATCCTTTTAACATCAAAGGAGCAATCCGGTAAGAGATGGGCTCGCGTCCGATTAGCTAGTTGGTAGGGTAACGGCCTACCAAGGCGATGATAGGTAGCCGGCCTGAGAGGGTGGACGGCCACAAGGGGACTGAGATACGGCCCTTAC	0	6	0	0	0	0	0	0	0	0	0	0	0	0	1	1	0	0	0	0	0	0	55	0	0	0	0	0	2	0	0	0	0	0	3	0	0	0	6	0	0	0	0	0	0	18	0
384	OTU_384	AACGAACGCTGGCGGCATGCCTAACACATGCAAGTCGAACGAAGCCTTCGGGTTTAGTGGCGCACGGGTGCGTAACGCGTGGGAATCTGCCCTTTGGTTCGGAATAACAGTTGGAAACGACTGCTAATACCGGATGATGACGAAAGTCCAAAGATTTATCGCCAGAGGATGAGCCCGCGTAGGATTAGCTAGTTGGTGTGGTAAAGGCGCACCAAGGCGACGATCCTTAGCTGGTCTGAGAGGATGATCAGCCACACTGGGACTGAGACACGGCCCAGAC	0	0	0	0	0	0	0	0	0	0	0	0	0	0	0	0	0	0	0	0	0	0	0	0	0	0	1	0	0	0	0	0	0	0	0	0	0	0	0	0	0	0	0	0	0	0	0
333	OTU_333	CCCGGCTGGGGTGGAGCCTCCCTCTGGCCCTCTCCCTACATCAGCAAAGCCTCAGTGACCCTTGAACTGAGTCAATTGGGGCCTCCATGGACATAAAGTCCGGACCCCAGAGTGCCAGTACCCACCTGGTCCCCTCCCTCCCCACCACACCCACAGACAGATGCACAAGCAGACACATTGGTTGCAAGCCGGGAGCACCTTTATGGCAAAGCATGGCTCAGCTCTAGGGGCCCAGGAAAGCAGAGCCCTTACTAAGGCTACGGGAGGCAGCA	0	0	0	0	0	2	0	0	0	0	0	0	0	0	0	0	0	0	0	0	0	0	0	0	0	0	0	1	0	0	1	0	0	0	1	0	0	0	1	1	0	0	0	0	0	0	0
365	OTU_365	TCACTTCACCTCCCTGAGCTTTTGGCTTCTTGACCTGAAAGTGACTTGTGAAGATCATAAGAAATAATAGCTTATGTTGAAATAACCCACCATGCCACACAGCCTCCAAGTCCTGTGTCAGACTATGATTTAAATGTCTTAATATGCAGCCTTTCCCTACATGCTGAAAACGAACATTTGGTTTTTATTCATTGACTTTCTTCCCTTCCTCAC	0	0	1	0	1	0	0	0	0	0	0	0	0	5	0	0	0	0	0	1	0	0	1	2	2	0	0	0	0	0	6	0	0	1	0	1	0	0	0	0	0	0	0	0	0	0	0
432	OTU_432	CCTCCTGAGTAGCTGGGATTACAGGCGCCCACCACAACGCCTGGATAAGTTTTGTATTTTTAGTAGAGACGGGGTTTTGCCATGTTGGCCAGGCTGGTCTCGAACTCCTGACTTCAGGCCTGCCTCGGCCCACCTCGGCCTCCCAAAGTGCTGGGATTACAGGTGTAAGCCACCACACCCGGCCTGTTATCTTTCTTTAAAGAGTGTTGAGTTTTATTCCAGCAACTTATTTGAAGATTGGCTTGGTCCTTTCAAGACTTGTCTTTAAACTTAAGATGGGTCTAGGATAGCCTTCACTCTAGGATGGAGGCTTGTTAGTTTAGCTCTAC	0	0	0	0	0	3	0	0	0	1	0	0	0	8	0	0	0	1	1	0	0	0	1	4	0	0	0	2	1	0	8	0	0	1	1	1	0	1	0	0	0	0	0	0	0	0	1
480	OTU_480	ATTGAACGCTGGCGGCAGGCCTAACACATGCAAGTCGGACGGTAGCACAGAGGAGCTTGCTCCTTGGGTGACGAGTGGCGGACGGGTGAGTAATGTCTGGGGATCTGCCCGATAGAGGGGGATAACCACTGGAAACGGTGGCTAATACCGCATAACGTCGCAAGACCAAAGAGGGGGACCTTCGGGCCTCTCACTATCGGATGAACCCAGATGGGATTAGCTAGTAGGCGGGGTAATGGCCCACCTAGGCGACGATCCCTAGCTGGTCTGAGAGGATGACCAGCCACACTGGAACTGAGACACGGTCCAGAC	0	0	0	0	0	0	0	0	1	0	0	0	0	0	0	0	0	0	0	0	0	0	0	0	0	0	0	0	0	0	0	0	0	0	0	0	0	0	0	0	0	0	0	0	0	0	0
1124	OTU_1124	GACGAACGCTGGCGGCGTGCTTAACACATGCAAGTCGAACGAGAGGACATGGGAAGCTTGCTTCCTATGAAATCGAGTGGCAAACGGGTGAGTAACGCGTAAACAACCTGCCCTTCGGATGGGGATAACAGCCGGAAACGGCTGCTAATACCGAATACGATCTTTTCGTCGCATGACGGAAAGAAGAAAGGATGGCCTCTATACAAAGCTATCGCCGAAGGAGGGGTTTGCGTCCGATTAGGTAGTTGGTGAGGTAACGGCCCACCAAGCCGACGATCGGTAGCCGGTCTGAGAGGATGAACGGCCACATTGGAACTGAGACACGGTCCAGAC	0	1	0	0	2	0	0	1	3	1	11	1	0	0	2	10	3	5	0	0	0	4	0	0	1	3	0	2	5	2	0	4	0	4	0	0	0	2	0	2	0	6	0	4	2	11	0
3471	OTU_3471	GATGAACGTTGGCGACGTGCCTAACACATGCAAGTCGAGCGGTGAAGAAGAGAGTGAACTTTTCGGAGTGAACTTTTTTCGGATCAGCGGCGGACGGGTGAGTAATACATGAGGAACCTGCCCTCTACAAGGGGATAGCCGGGGGAAACCGCGATTAATACCCTATGAGACCACGAAAGTGCATACTTTTGAGGTTAAAGATTTATCGGTAGAAGATGGCCTCATGACCCATTAGCTAGTTGGTGAGATAATAGCCCACCAAGGCGACGATGGGTAGCCGGCTTGAGAGAGTGAACGGCCACATTGGAACTGAGACACGGCCCAAAC	2	0	0	0	0	0	0	0	0	0	0	0	0	0	0	0	0	0	0	0	0	0	0	0	1	0	0	0	1	0	0	0	120	0	0	0	0	0	0	0	0	0	0	0	0	0	0
562	OTU_562	GACGAACGCTGGCGGCGTGCTTAACACATGCAAGTCGAACGGGAAGACATGAAGAGCTTGCTCTTTATGAAATCCAGTGGCAAACGGGTGAGTAACACGTAAACAACCTGCCTTCAGGATGGGGACAACAGACGGAAACGACTGCTAATACCGAATACGATTCTTGAGTCGCATGACACAAGAAAGAAAGGGTGGCCTCTACTTGTAAGCTATCGCCTGGAGAGGGGTTTGCGTCCGATTAGGTAGTTGGTGAGGTAACGGCCCACCAAGGCGACGATCAGTAGGGGTTCTGAGAGGAAGGTCCCCCACATTGGAACTGAGACACGGTCCAAAC	2	1	0	0	0	0	1	0	0	0	15	10	0	0	1	2	2	0	0	0	0	2	3	0	1	3	6	1	2	3	0	4	1	0	5	0	16	1	3	0	0	1	0	8	1	11	0
434	OTU_434	GATGAACGCTGGCTACAGGCTTAACACATGCAAGTCGAGGGGCAGCATGCCGGTTGCTTGCAACCGGTGATGGCGACCGGCGCACGGGTGAGTAACGCGTATCCAACCTTCCCGCGACCAAGGGATAACCTGCCGAAAGGCAGACTAATACCTTATGTCCTCCTTTGAAGGCATCTGACGAGGAGCAAAGATCCGTCGGTCACGGATGGGGATGCGTCCGATTAGCTTGTTGGCGGGGCAACGGCCCACCAAGGCTTCGATCGGTAGGGGTTCTGAGAGGAAGGCCCCCCACACTGGAACTGAGACACGGTCCAGAC	0	0	0	0	0	0	0	0	0	0	0	0	0	0	0	0	0	0	0	0	1	0	0	0	0	0	0	0	5	0	0	0	0	0	0	0	0	0	0	0	0	0	0	0	0	0	0
92	OTU_92	GACGAACGCTGGCGGCGTGCTTAACACATGCAAGTCGAACGGGATCCTTTCTAGCTTGCTAGGGGGGTGAGAGTGGCGAACGGGTGAGTAACGCGTGATTAACCTGCCGTGTAGTTTGGAATAGCTCCTGGAAACGGGTGGTAATGCCGAATGTTCCACATGCTCGCATGGGTGTGTGGGAAAACGTTTTAGTGCTATGCGATGGGATCGCGTCCTATCAGCTTGTTGGTGGGGTAGTGGCCTACCAAGGCTTCGACGGGTAGCCGGCCTGAGAGGGCGACCGGCCACATTGGGACTGAGATACGGCCCAGAC	0	0	0	0	0	0	0	0	0	0	0	0	8	0	0	0	0	0	0	0	0	0	0	0	0	0	0	0	0	0	0	0	0	0	0	0	0	0	0	0	0	0	13	0	0	0	0
200	OTU_200	GATGAACGCTGGCGGCGTGCTTAACACATGCAAGTCGAACGGAAAGGCCAGTGCTTGCACTGGTACTCGAGTGGCGAACGGGTGAGTAACACGTGGGTGATCTGCCCTGTACTTCGGGATAAGCTTGGGAAACTGGGTCTAATACCGGATAGGACAACTTTTTGGATATTGTTGTGGAAAGCTTTTGCGGTATGGGATGAGCTCGCGGCCTATCAGCTTGTTGGTGGGGTAATGGCCTACCAAGGCGTCGACGGGTAGCCGGCCTGAGAGGGTGTACGGCCACATTGGGACTGAGATACGGCCCAGAC	10	0	0	0	3	0	0	0	0	0	0	0	0	0	0	0	0	0	0	0	0	0	0	0	0	0	0	0	0	0	0	0	0	0	0	0	0	0	0	0	0	0	0	0	0	0	0
284	OTU_284	GACGAACGCTGGCGGCGCGCTTAACACATGCAAGTCGAGCGATGAAATTTTGACAGATCCCTTCGGGGTGAAGATAAAATGGATTAGCGGCGGACGGGTGAGTAACACGTGAGTAACCTGCCTTAGACATTGGGATAGCCTCGGGAAACCGGGATTAATACCGAATAAAATCACAGATACACATGTATCCATGATCAAAACTCCGGTGGTCTAAGATGGACTCGCGTCCCATTAGCTAGTTGGTGAGGTAACGGCCCACCAAGGCGACGATGGGTAGCCGGCCTGAGAGGGTGAACGGCCACATTGGAACTGAGAAACGGTCCAAAC	9	7	0	0	0	0	0	0	0	0	3	0	0	0	0	0	0	0	7	0	0	0	0	0	1	0	0	0	0	0	0	0	0	0	0	0	1	0	0	0	0	0	0	0	0	0	0
75	OTU_75	ATTGAACGCTGGCGGCAGGCCTAACACATGCAAGTCGAGCGGCAGCGGGAAAGTAGCTTGCTACTTTTGCCGGCGAGCGGCGGACGGGTGAGTAATGCCTGGGGATCTGCCCAGTCGAGGGGGATAACAGTTGGAAACGACTGCTAATACCGCATACGCCCTACGGGGGAAAGGAGGGGACCTTCGGGCCTTTCGCGATTGGATGAACCCAGGTGGGATTAGCTAGTTGGTGGGGTAATGGCTCACCAAGGCGACGATCCCTAGCTGGTCTGAGAGGATGATCAGCCACACTGGAACTGAGACACGGTCCAGAC	0	0	0	0	0	0	0	0	0	0	0	0	0	0	0	0	0	0	0	8	0	0	0	1	0	0	0	0	0	0	0	0	0	1	0	1	0	0	0	0	0	0	0	0	0	0	0
605	OTU_605	GATGAACGCTGGCGGCGTGCTTAACACATGCAAGTCGAACGGGAAACCTTTTATTGAAGCTTCGGCAGATTTAACTGGTTTCTAGTGGCGGACGGGTGAGTAACGCGTGGGTAACCTGCCTTGTACAGGGGGATAACAGTCAGAAATGACTGCTAATACCGCATAAGCGCACAGGACCGCATGGTCCGGTGTGAAAAACTCCGGTGGTATAAGATGGACCCGCGTTGGATTAGCTAGTTGGCAGGGTAACGGCCTACCAAGGCGACGATCCATAGCCGGCCTGAGAGGGTGAACGGCCACATTGGGACTGAGACACGGCCCAGAC	0	0	0	0	0	208	0	0	0	0	0	0	0	0	0	0	0	0	0	0	0	0	0	0	0	0	0	0	0	0	0	0	0	0	0	1	0	0	0	0	0	0	0	0	0	0	0
996	OTU_996	GACGAACGCTGGCGGCGTGCTTAACACATGCAAGTCGAACGAGAGGACATGGGAAGCTTGCTTCCTATGAAATCGAGTGGCAAACGGGTGAGTAACGCGTAAACAACCTGCCCTTCGGATGGGGATAACAGCCGGAAACGGCTGCTAATACCGAATACGATCTTTTCGTCGCATGACGGAAAGAAGAAAGGATGGCCTCTATACAAAGCTATCGCCGAAGGAGGGGTTTGCGTCTGATTAGCTAGTTGGTGGGGTAGTGGCCTACCAAGGCAATGATGGGTAGCCGGGTTGAGAGACCGACCGGCCAGATTGGGACTGAGACACGGCCCAGAC	0	0	0	0	13	0	0	1	0	0	5	0	0	0	2	7	3	10	0	0	0	12	0	0	1	0	0	2	3	0	0	1	0	6	0	0	0	4	0	3	0	8	0	2	5	1	3
690	OTU_690	GATGAACGCTGGCGGCGTGCCTAACACATGCAAGTCGAACGATTAAAGCACCTTCGGGTGTGTATAGAGTGGCGAACGGGTGAGTAACACGTGACCAACCTGCCTCTTACATTGGGACAACCAAAAGAAATTCTGGCTAATACCAAATACTCCGCACATATCACATGATGTATGCGGGAAAGCTTTTGCGGTAAGAGATGGGGTCGCGGCCCATTAGGTAGACGGCGGGGTAGAAGCCCACCGTGCCGATGATAGGTAGCCGGCCTGAGAGGGTGGACGGCCACAAGGGGACTGAGATACGGCCCTTAC	0	0	0	0	1	0	0	0	0	0	1	0	0	0	0	1	0	0	0	0	1	0	13	0	0	4	0	1	0	0	0	1	0	3	0	1	1	19	2	0	5	1	0	5	0	13	10
260	OTU_260	GATGAACGCTGGCGGCGTGCCTAATACATGCAAGTCGAGCGAACAGATAAGGAGCTTGCTCCTTTGATGTTAGCGGCGGACGGGTGAGTAACACGTGGGTAACCTACCTATAAGACTGGGACAACTTCGGGAAACCGGAGCTAATACCGGATAATATGTTGAACCGCATGGTTCAATAGTGAAAGATGGTTTTGCTATCACTTATAGATGGACCCGCGCCGTATTAGCTAGTTGGTGAGGTAATGGCTCACCAAGGCAACGATACGTAGCCGACCTGAGAGGGTGATCGGCCACACTGGAACTGAGACACGGTCCAGAC	0	0	0	0	0	0	0	0	0	0	0	0	0	0	0	0	0	0	0	115	0	0	0	0	0	0	0	0	0	0	0	0	0	0	0	0	0	0	0	0	0	0	0	0	0	0	0
425	OTU_425	GATGAACGCTGGCGGCGCGCCTAACACATGCAAGTCGAACGGTTAAAGCACCTTTTAGGTGTGTATAAAGTGGCGAACGGCTGAGTAACACGTGGGCAACCTGCCCTCCTCTTGGGGATAGCCTCGGGAAACCGAGGATAATACCCGATACTTCAATGTGGCCGCATGACGACATTGAGAAAGCTTTTGCGGAGAAGGATGGGCCCGCGGCCTGTTAGCTTGTTGGTGGGGTAGAGGCCTACCAAGGCAATGATGGGTAGCTGGGTTGAGAGACCGACCAGCCAGATTGGGACTGAGACACGGCCCAGAC	0	0	0	0	0	0	0	0	0	0	0	15	0	0	0	0	0	0	0	0	0	0	0	0	0	0	1	0	0	0	0	0	9	0	0	0	0	0	0	0	0	0	0	0	0	0	0
171	OTU_171	AACGAACGTTAGCGGCGCGCCTAACACATGCAAGTCGTACGAGAAAGGGCTTCGGCCCCGGTAAAGTGGCGCACGGGTGAGTAACACGTGGGTAATCTTCCCTTGAGCGGTGGATAACATTCCGAAAGGAGTGCTAATACAGCATAAGACCACGACCTCGAAAGGGGTTGAGGTAAAAGACGGCCTCTATATATAAGCTGTCACTTGGGGATGAGCCCGCGGCCCATCAGCTAGTTGGTAGGGTAATGGCCTACCAAGGCGAAGACGGGTAGCTGGTCTGAGAGGATGATCAGCCACACTGGAACTGAGACACGGTCCAGAC	0	0	0	0	0	0	0	0	0	0	0	0	0	0	0	0	0	0	0	0	0	2	0	0	0	0	0	0	0	0	0	0	0	0	0	0	0	0	1	0	0	0	0	0	0	0	0
517	OTU_517	GATTAACGCTGGCGGCGTGCTTAACACATGCAAGTCGAGCGATGAAATAAATTCGGATCTCTTCGGAGTGAAGAAATTATGGATTAGCGGCGGACGGGTGAGTAACGCGTGAGTAACCTGCCTCAGACAAAGGGATAGCCGAGGGAAACCTCGATTAATACCTTATGAAACTGTAACTACGCATGTAGAATCAGTCAAAGATTTATCGGTCTGAGATGGACTCGCGTCTGATTAGCTAGTTGGTGAGATAAAAGCTCACCAAGGCGACGATCAGTAGCCGGCTTGAGAGAGTGAACGGCCACATTGGGACTGAGACACGGCCCAAAC	0	0	0	207	4	0	0	0	0	0	0	0	0	0	0	0	0	0	0	0	0	0	0	0	0	0	0	0	0	0	0	0	0	1	0	0	0	0	0	0	0	0	0	0	0	0	0
558	OTU_558	GATAAACGCTGACAGAATGCTTAACACATGCAAGTCGAACGGGATCTAGTCAGCTTGCTGACTGGTGAGAGTGGCGAACGGGTGAGTAATGCGTGACCAACCTGCCCCATGCTCCAGAATAGCTCTTGGAAACGGGTGGTAATGCTGGATGCTCCAACTTGACGCATGTCTTGTTGGGAAAGTGTTTAGTGGCATGGGATGGGGTCGCGTCCTATCAGCTTGTAGGCGGGGTAATGGCCCACCTAGGCTTCGACGGGTAGCCGGCCTGAGAGGGCGGACGGCCACATTGGGACTGAGGCACGGCCCAGAC	0	0	0	0	1	0	0	0	0	0	19	0	0	0	0	0	0	0	0	0	0	6	0	0	5	9	2	19	1	1	1	0	0	1	0	0	11	21	5	0	0	1	0	0	0	0	6
654	OTU_654	GATAAACGCTGGCGGCGTGCATAACACATGCAAGTCGAACGATGAACCTTAATTGATTTCTTCGGAATGAAATTAAGCGGATTAGTGGCGAACGGGTGAGTAACACGTGAGTAACCTGCCTTACACAAGGGGATAGCCTTTGGAAACGAAGAATAATACCCTATAACGTCAAAATATCGCATGATATAGTGACCAAAGATTTATCGGTGTAAGATGGACTTGCGTCTGATTAGCTAGTTGGTGAGATAAAAGCCCACCAAGGCGACGATCAGTAGCCGGCTTGAGAGAGTGTACGGCCACATTGGGACTGAGACACGGCCCAAAC	5	12	0	0	0	0	0	0	0	0	0	0	0	0	0	0	0	0	0	0	0	0	0	0	0	0	0	0	0	0	0	0	0	0	0	0	0	0	0	0	0	0	0	0	0	0	0
143	OTU_143	GATGAACGCTGGCGGCGTGCTTAACACATGCAAGTCGAACGGGATCTAAGAAGTGCTTGCACTTTTTGGTGAGAGTGGCGAACGGGTGAGTAACACGTGAGTAACCTGTCCTTTTCTTTGGGATAAGCATTCGAAAGGGTGTTTAATACCTTATGTTCTGTCTGCCTCGCATGGGGTGGGTGGGAAAGATTTTTTCGGTAAGGGGTGGGCTCGCGGTCTATCAGCTTGTTGGTGGGGTGATGGCTTACCAAGGCTTTGACGGGTAGCCGGCCTGAGAGGGTGGTCGGTCACATTGGGACTGAGATACGGCCCAGAC	11	8	0	0	0	0	0	0	0	0	0	3	8	0	0	0	0	0	4	0	0	0	0	0	0	0	2	0	0	0	3	0	18	0	0	1	2	0	0	4	0	0	0	0	0	0	0
435	OTU_435	AACGAACGCTGGCGGCATGCCTAACACATGCAAGTCGAACGAGACCTTCGGGTCTAGTGGCGCACGGGTGCGTAACGCGTGGGAATCTGCCCTTGGGTACGGAATAACTCAGAGAAATTTGAGCTAATACCGTATAATGACTTCGGTCCAAAGATTTATCGCCCAAGGATGAGCCCGCGTAAGATTAGCTAGTTGGTGGGGTAAAGGCCTACCAAGGCGACGATCTTTAGCTGGTCTGAGAGGATGATCAGCCACACTGGGACTGAGACACGGCCCAGAC	0	0	0	0	0	0	0	0	0	5	0	0	0	0	0	0	0	0	3	0	0	0	2	0	0	0	0	0	0	0	0	0	0	0	0	0	0	0	0	0	0	0	0	0	0	0	0
420	OTU_420	GACGAACGCTGGCGGCGTGCCTAATACATGCAAGTCGAACGCACGAAGTTGAAGAGCTTGCTCTTTAACCAAGTGAGTGGCGGACGGGTGAGTAACACGTGGGTAACCTGCCCATTAGAGGGGGATAACATTCGGAAACGGATGCTAATACCGCATAGTTTCAGGAATCGCATGATTCTTGAAGGAAAGGTGGCTTCGGCTACCACTAATGGATGGACCCGCGGCGTATTAGCTAGTTGGTGAGGTAATGGCTCACCAAGGCAATGATACGTAGCCGACCTGAGAGGGTGATCGGCCACACTGGGACTGAGACACGGCCCAGAC	0	0	0	0	0	0	0	0	0	0	0	0	0	0	0	0	0	0	0	0	0	0	0	0	0	0	0	0	0	0	0	0	0	0	0	0	0	0	0	0	0	0	0	0	0	0	0
582	OTU_582	GATGAACGCTAGCTACAGGCTTAACACATGCAAGTCGAGGGGAAACGATAGAAAAAGCTTGCTTTTTCTAGGCGTCGACCGGCGCACGGGTGAGTAACGCGTATCCAACCTGCCCATCACTTGGGGATAACCTTGCGAAAGTAAGACTAATACCCAATGACGTCTCTAGAAGACATCTGAAAGAGATTAAAGATTCATCGGTGATGGATGGGGATGCGTCTGATTAGCTTGTTGGCGGGGTAACGGCCCACCAAGGCGACGATCAGTAGGGGTTCTGAGAGGAAGGTCCCCCACATTGGAACTGAGACACGGTCCAAAC	0	0	0	0	0	103	0	0	0	0	0	0	0	0	0	0	0	0	0	0	0	0	0	0	0	0	0	0	0	0	0	0	0	0	0	0	0	0	0	0	0	0	0	0	0	0	0
153	OTU_153	GATGAACGCTGGCGGCGTGCTTAACACATGCAAGTCGAACGGGATCCATCGGGCTTTGCCTGGTGGTGAGAGTGGCGAACGGGTGAGTAATGCGTGACCGACCTGCCCCATGCACCGGAATAGCTCCTGGAAACGGGTGGTAATGCCGGATGCTCCATCACACCGCATGGTGTGTTGGGAAAGCCTTTGCGGCATGGGATGGGGTCGCGTCCTATCAGCTTGATGGCGGGGTAACGGCCCACCATGGCTTCGACGGGTAGCCGGCCTGAGAGGGCGACCGGCCACATTGGGACTGAGATACGGCCCAGAC	0	43	0	0	0	0	0	0	0	0	0	0	0	0	0	0	0	0	0	0	0	0	0	0	0	0	0	0	0	0	0	4	5	0	0	20	12	0	0	0	0	0	0	0	0	0	0
679	OTU_679	GATGAACGCTGGCGGCGTGCTTAACACATGCAAGTCGAGCGAAGCACATAGATAGAATTCTTCGGAAGGAAGCCTATGTGACTGAGCGGCGGACGGGTGAGTAACGCGTGGGGAACCTGCCCTGTACCGGGGGATAACAGTTAGAAATGGCTGCTAATACCGCATAAGCGCACAGCAAGGCATCTTGCCGTGTGAAAAACTCCGGTGGTACAGGATGGACCCGCGTTGGATTAGCCAGTTGGCGGGGTAACGGCCCACCAAAGCGACGATCCATAGCCGGCCTGAGAGGGCGACTGGCCACATTGGGACTGAGACACGGCCCAAAC	0	0	0	0	0	0	0	0	0	0	0	0	0	0	0	0	0	0	0	0	0	0	0	0	0	0	0	0	0	0	0	0	0	0	0	0	0	0	0	0	0	0	0	0	0	0	0
258	OTU_258	GATGAACGCTGGCGGCGTGCCTAATACATGCAAGTCGAGCGAACAGATAAGGAGCTTGCTCCTTTGACGTTAGCGGCGGACGGGTGAGTAACACGTGGATAACCTACCTATAAGACTGGGATAACTTCGGGAAACCGGAGCTAATACCGGATAACATATTGAACCGCATGGTTCAATAGTGAAAGGCGGCTTTGCTGTCACTTATAGATGGATCCGCGCCGTATTAGCTAGTTGGTAAGGTAACGGCTTACCAAGGCAACGATACGTAGCCGACCTGAGAGGGTGATCGGCCACACTGGAACTGAGACACGGTCCAGAC	0	0	0	0	0	0	0	0	0	0	0	0	0	0	0	0	0	2	0	0	0	0	0	0	0	0	0	0	0	0	0	0	0	0	0	1	13	0	0	0	0	0	0	0	0	0	0
530	OTU_530	CCCTAGGaaaaaaaaaaaCAACCCTATTGACTCCTTGATCTCAGAGTTGGAGCTTCCAGAACTGTGTGACAATACATCTCTGTTTTTCAAGCACTCAGTTTTGCTGCTTTGCTATAGCAGCCCTCACAGACAGATATACTGCCTTTCTGATCTTCTGGCTTCAGACCTCTGGCTTGTTGTGACCAGCAGCATTTATTAATTTTCTGATCCCAACTTGATTTCTTTTTAATCTCCCTGAAAGGCATTTGTTTTTGTATTGTGAAACTTAGACTCTGCTTTCTACCTGGCTCTTTCTTGAGACTATCCCTATATTTTGTGTGTAGCTCTCCACTTAGTCTCTGCTGTGTGTGATGTGGGGAGAAGAAGATGGGAC	0	0	0	0	0	0	1	1	0	0	0	1	0	1	0	0	0	0	0	2	1	0	0	2	1	0	0	0	0	0	1	0	0	0	10	3	0	0	0	1	0	0	0	0	0	0	0
642	OTU_642	GATGAACGCTAGCGGCAGGCCTAACACATGCAAGTCGAGGGGCATCGGTTCCGTAGCAATACGGAAGCCGGCGACCGGCGAAAGGGTGCGTAACGCGTGAACAACTTGCCTGTCACAGGGGGATAACCGTCGGAAACGGCGCCTAATACCCCGTAACATATATGGGGGCATCCTTATGTATTGAAAGCAGCGATGCGGTGACAGATAGGTTCGCGAGACATTAGCTAGTCGGCGGGGCAACGGCCCACCGAGGCGACGATGTCTAGGGGTTCTGAGAGGAAGGCCCCCCACACTGGGACTGAGACACGGCCCAGAC	0	67	0	0	0	0	0	0	0	0	0	0	0	0	0	0	0	0	0	0	0	0	0	0	0	0	0	0	0	0	0	0	1	0	0	0	8	0	0	0	0	0	0	0	0	0	0
178	OTU_178	GACGAACGCTGGCGGCGCGCCTAACACATGCAAGTCGAGCGATGAACATTCATTGATCCCTTCGGGGTGATTTGATTGGGATTAGCGGCGAACGGGTGAGTAACGCGTGAGGAACCTGCCTCTTACAACGGGATAGCCTCGGGAAACCGGGATTAATACCGTATAAGACTCCGACACCTCCTGGTGATGAAGTCAAAGTGCTAGCGGTAAGAGATGGCCTCGCGTCTGATTAGTTAGTTGGTGGGGTAACGGCCTACCAAGACGACGATCAGTAACCGGCCTGAGAGGGTGAACGGTCACATTGGAACTGAGACACGGTCCAAAC	0	19	0	0	0	0	0	0	0	0	0	0	0	1	0	0	0	0	0	0	0	0	0	0	3	0	0	0	0	0	0	0	75	0	0	0	0	0	0	0	0	0	0	0	0	0	0
275	OTU_275	GATGAACGCTGGCGGCGTGCTTAACACATGCAAGTCGAACGGAAAGGCTCCAGCTTGCTGGGGTGCTCGAGTGGCGAACGGGTGAGTAACACGTAAGTGATCTGCCCTGCACTGGGGGATAAGCTTGGGAAACTGGGTCTAATACCCTATAGGACCGCATCGTGGTTGGTGTGGTGGAAAGGTTTTTCTGGTGTGGGATGAGCTTGCGGCCTATCAGCTTGTTGGTGGGGTAATGGCCTACCAAGGCGGCGACGGGTAGCCGGCCTGAGAGGGTGTGCGGCCACATTGGGACTGAGATACGGCCCAGAC	0	0	0	0	0	0	0	0	0	0	8	0	0	24	0	0	0	0	17	0	0	0	0	0	8	0	0	0	0	0	0	0	0	0	0	0	0	0	0	0	0	0	0	0	0	0	0
175	OTU_175	ATTGAACGCTGGCGGCGTGCCTAACACATGCAAGTCGAGCGGTAACAGGTGTAGCAATACATGCTGACGAGCGGCGAACGGGTGAGTAATGCTTCGGAATCTACCTTATGGTGGGGAATAACTAGCCGAAAGGTTAGCTAATACCGCATACGTCCTACGGGAGAAAGCAGGGGATCGCAAGACCTTGCGCCAAAAGATGAGCCGAAGTCGGATTAGCTAGTTGGTAGGGTAACGGCCTACCAAGGCGACGATCCGTAGCTGGTCTGAGAGGACGACCAGCCACACTGGGACTGAGACACGGCCCAGAC	0	0	0	0	0	0	0	0	0	0	0	0	0	0	0	1	0	1	0	0	5	0	2	0	0	0	0	0	0	0	1	0	0	0	0	4	2	0	0	0	0	0	0	1	1	0	0
674	OTU_674	GACGAACGCTGGCGGCGTGCTTAACACATGCAAGTCGAACGAGAAGAGATGAGAAGCTTGCTTCTTATCAATTCGAGTGGCAAACGGGTGAGTAACGCGTAAGCAACCTGCCCTTCAGATGGGGACAACAGCTGGAAACGGCTGCTAATACCGAATACGTTCTTTCCGCCGCATGACGGGATGAAGAAAGGGAGGCCTTCGGGCTTTCGCTGGAGGAGGGGCTTGCGTCTGATTAGCTAGTTGGAGGGGTAACGGCCCACCAAGGCGACGATCAGTAGCCGGTCTGAGAGGATGAACGGCCACATTGGGACTGAGACACGGCCCAGAC	0	0	0	0	0	0	0	0	0	0	0	0	0	0	0	0	0	0	0	0	0	0	0	0	0	0	0	0	0	0	0	0	0	0	0	0	0	0	0	0	0	0	0	0	0	0	0
2249	OTU_2249	GACGAACGCTGGCGGCGTGCTTAACACATGCAAGTCGAACGAGAGTTAGATCGAATGAGTTTTCGGACAAGTGAGATTTAACGAAAGTGGCGAACGGGTGAGTAACACGTGAGCAACCTGCCTTACACAGGGGGATAGCCATTGGAAACGGTGATTAATACCCCATAAGACCACAATACCGCATGGTAAAAGGGTAAAAGGGATACCGGTGTAAGATGGGCTCGCGTCTGATTAGCTAGTTGGTGGGGTAAAAGCCTACCAAAGCGAAGATCAGTAGCCGAGTTGAGAGACTGACCGGCCACATTGGGACTGAGACACGGCCCAGAC	0	0	1	0	0	0	0	0	4	0	0	7	0	0	0	1	1	1	0	0	0	8	1	0	4	0	0	0	2	5	0	0	0	1	0	0	2	0	0	0	0	3	0	0	0	0	0
531	OTU_531	GATGAACGCTGACAGAATGCTTAACACATGCAAGTCGACTCGAGTCTTCGGACTTGGGTGGCGGACGGGTGAGTAACGCGTAAAGAACTTGCCTCATAGTCTGGGACAACATCTGGAAACGGATGCTAATACCGGATATTATGCTTTCTTCGCATGGAGGAAGTATGAAAGCTATATGCGCTATGAGAGAGCTTTGCGTCCCATTAGCTAGTTGGTGAGGTAACGGCCCACCAAGGCGATGATGGGTAGCCGGCCTGAGAGGGTGAACGGCCACAAGGGGACTGAGACACGGCCCTTAC	0	0	0	0	0	0	0	0	0	0	0	0	0	0	0	0	0	0	0	0	38	0	0	0	0	0	0	0	0	0	0	0	0	0	0	0	49	0	0	0	2	0	0	0	0	0	0
1238	OTU_1238	GACGAACGCTGGCGGCGTGCTTAACACATGCAAGTCGAACGAGAGTTAGATCGAATGAGTTTTCGGACAAGTGAGATTTAACGAAAGTGGCGAACGGGTGAGTAACACGTGAGCAACCTGCCTTACACAGGGGGATAGCCATTGGAAACGGTGATTAATACCCCATAAGACCACAATACCGCATGGTAAAAGGGTAAAAGGGATACCGGTGTAAGATGGGCTCGCGTCCGATTAGCTAGTTGGTAGGGTAACGGCCTACCAAGGCGACGATCGGTAGCCGGACTGAGAGGTCGAACGGCCGCATTGGGACTGAGACACGGCCCAGAC	0	2	0	0	0	0	0	0	0	0	0	0	0	0	2	7	0	0	0	0	0	0	9	0	0	0	0	0	9	1	0	0	0	0	0	0	8	0	8	0	0	0	0	0	0	6	0
1567	OTU_1567	GACGAACGCTGGCGGCGTGCTTAACACATGCAAGTCGAACGAGAGGACATGGGAAGCTTGCTTCCTATGAAATCGAGTGGCAAACGGGTGAGTAACGCGTAAACAACCTGCCCTTCGGATGGGGATAACAGCCGGAAACGGCTGCTAATACCGAATACGATCTTTTCGTCGCATGACGGAAAGAAGAAAGGATGGCCTCTATACAAAGCTATCGCCGAAGGAGGGGTTTGCGTCTGATTAGCTGGTTGGAGGGGTAAAAGCCTACCAAAGCGAAGATCAGTAGCCGAGTTGAGAGACTGACCGGCCACATTGGGACTGAGACACGGCCCAGAC	0	0	0	0	0	0	0	0	0	0	0	0	0	0	0	0	0	1	0	0	0	62	0	0	0	0	0	0	0	6	0	0	0	0	0	0	0	0	0	0	0	0	0	0	0	0	0
459	OTU_459	GACGAACGCTGGCGGCGTGCTTAACACATGCAAGTCGAACGAAAAGAGGGAAAGAGCTTGCTCTTTCCGGAATTGAGTGGCAAACGGGTGAGTAACACGTAAACAACCTGCCTTCAGGATGGGGACAACAGACGGAAACGACTGCTAATACCGAATAAGTTCCAAGAGCCGCATGGCCCATGGAAGAAAAGGTGGCCTCTACCTGTAAGCTATCGCCTGAAGAGGGGTTTGCGTCTGATTAGCTGGTTGGAGGGGTAACGGCCCACCAAGGCGACGATCAGTAGCCGGTCTGAGAGGATGAACGGCCACACTGGAACTGAGACACGGTCCAGAC	0	0	0	0	0	0	0	0	0	0	0	0	0	0	0	1	0	0	0	0	0	0	0	0	0	0	0	0	0	0	0	0	0	0	0	0	0	0	0	0	0	0	0	0	0	0	2
455	OTU_455	GATGAACGCTGGCGGCGTGCTTAACACATGCAAGTCGAACGGGATCCATCAAGCTTGCTTGGTGGTGAGAGTGGCGAACGGGTGAGTAATGCGTGACCGACCTGCCCCATGCTCCGGAATAGCTCCTGGAAACGGGTGGTAATGCCGGATGTTCCACATGATCGCATGTGATTGTGGGAAAGATTCTATCGGCGTGGGATGGGGTCGCGTCCTATCAGCTTGTTGGTGAGGTAACGGCTCACCAAGGCTTCGACGGGTAGCCGGCCTGAGAGGGCGACCGGCCACATTGGGACTGAGATACGGCCCAGAC	0	0	0	0	0	0	0	0	0	0	0	25	31	0	0	0	0	0	1	0	1	0	0	0	0	0	0	16	0	0	0	0	5	0	0	4	14	0	0	0	0	1	0	0	1	10	0
1715	OTU_1715	GATGAACGCTGGCGGCGTGCCTAACACATGCAAGTCGAACGATTAAAGCACCTTCGGGTGTGTATAGAGTGGCGAACGGGTGAGTAACACGTGACCAACCTGCCTCTTACAGGGGAATAACAACGGGAAACCGTTGCTAATACCGCATAACATGTTGAAAGGGCATCCTTTTAACATCAAAGGAGCAATCCGGTAAGAGATGGGCTCGCGTCCGATTAGCTAGTTGGTAGGGTAACGGCCTACCAAGGCGACGATCGGTAGCCGGACTGAGAGGTCGAACGGCCGCATTGGGACTGAGACACGGCCCAGAC	0	0	0	0	1	0	0	0	0	0	0	0	0	0	1	24	0	0	0	0	0	0	6	0	0	0	0	0	6	1	0	0	0	0	3	0	5	1	4	0	0	1	0	0	0	22	0
1753	OTU_1753	GATGAACGCTGGCGGCGTGCTTAACACATGCAAGTCGAACGGGATCTAGTCAGCTTGCTGACTGGTGAGAGTGGCGAACGGGTGAGTAATGCGTGACCAACCTACCCTATGCTCCAGAATAGCTCCTGGAAACGGGTGGTAATGCTGGATGCTCCAACTTGACGCATGTTTTGTTGGGAAAGTGTTTAGCGGCATGGGATGGGGTCGCGTCCTATCAGCTTGTAGGCGGGGTAATGGCCCACCTAGGCTTCGACGGGTAGCCGGCCTGAGAGGGCGGACGGCCACATTGGGACTGAGATACGGCCCAGAC	0	0	0	0	2	0	0	0	0	0	11	0	0	0	0	0	0	0	0	0	0	2	0	0	6	0	0	3	0	6	2	0	0	0	0	0	2	4	1	0	0	11	2	0	0	0	4
449	OTU_449	GTGTGGAGTGGCCTAAAAGAGCTCATCACCTCACCCTCTGATTAGGGCCTGGAGCACTATAGTGTAAAGAGAGGAGAGTGTTTTAATTCCTACTTTTCTCTCTTAGAGTCCAAATTTAAATGCAAATGCAGTATGTGACACCATGGCCGTGACAGCAATGATCCAATCACATCTCCCCGAAGCCTACCTCAAGGAGGATATTGGGGGAGAGCTTGTTTATGTACTTCCTCCATTCAGCACCAAAGTCTCAGGGGCCTACCTGTCAC	0	0	1	0	0	0	0	0	1	0	0	0	0	0	0	0	0	2	1	0	4	0	0	0	0	0	0	1	0	0	1	0	0	0	0	2	0	0	0	0	0	0	0	0	0	0	0
54	OTU_54	ATTGAACGCTGGCGGCAGGCCTAACACATGCAAGTCGAACGGTAGCACAGAGAGCTTGCTCTCGGGTGACGAGTGGCGGACGGGTGAGTAATGTCTGGGAAACTGCCTGATGGAGGGGGATAACTACTGGAAACGGTAGCTAATACCGCATAACGTCGCAAGACCAAAGAGGGGGACCTTCGGGCCTCTTGCCATCAGATGTGCCCAGATGGGATTAGCTAGTAGGTGGGGTAACGGCTCACCTAGGCGACGATCCCTAGCTGGTCTGAGAGGATGACCAGCCACACTGGAACTGAGACACGGTCCAGAC	0	5	0	0	0	0	0	0	0	0	1	0	0	0	0	1	0	0	4	0	0	0	0	14	0	0	0	0	0	0	21	0	0	0	0	0	0	0	0	0	5	0	0	0	0	0	1
553	OTU_553	GACGAACGCTGGCGGCGCGCCTAACACATGCAAGTCGAACGAGCGAGAGAGAGCTTGCTTTCTCGAGCGAGTGGCGAACGGGTGAGTAACGCGTGAGGAACCTGCCTCAAAGAGGGGGACAACAGTTGGAAACGACTGCTAATACCGCATAAGCCCACGGCTCGGCATCGAGCAGAGGGAAAAGGAGCAATCCGCTTTGAGATGGCCTCGCGTCCGATTAGCTAGTTGGTGAGGTAACGGCCCACCAAGGCGACGATCGGTAGCCGGACTGAGAGGTTGAACGGCCACATTGGGACTGAGACACGGCCCAGAC	0	0	0	0	0	109	0	0	0	0	0	0	0	0	0	0	0	0	0	0	0	0	0	0	0	0	0	0	0	0	0	0	0	0	0	0	0	0	0	0	0	0	0	0	0	0	0
422	OTU_422	GATGAACGCTGGCGGCACGCTTAACACATGCAAGTCGAACGATTAAAGCACCTTCGGGTGTGTATAGAGTGGCGAACGGCTGAGTAACACGTGGGCAACCTGCCCTTCAGTTCGGAATAGCTACGGGAAACCGTGGGTAATACCGGATGATCCACCTCCCTCGCATGAAGGAGGTGGCAAAGATTTATCGCTGAAGGATGGGCCCGCGGCCTGTTAGCTTGTTGGTGAGGTAACGGCTCACCAAGGCAGTAATGGGTAGCCGGGTTGAGAGACCGACCGGCCAGATTGGGACTGAGACACGGCCCAGAC	10	46	0	0	0	0	14	0	0	0	0	0	0	0	0	0	0	0	0	0	0	0	0	0	0	0	0	0	0	0	0	0	7	0	0	0	0	0	2	2	0	0	0	0	0	0	0
702	OTU_702	GATGAACGCCGGCGGCGTGCCTAACACATGCAAGTCGAACGAAGATATGTTTTGAGAGACCTTCGGGTAAGGAAAGATATATACTTAGTGGCGGACGGGTGAGTAACGCGTGGGTAATCTGCCTTTGTCAAGGGGATAACATACCGAAAGGGATGCTAATACCGTATGAAGTATATCCAAGGCATCTTGGATATATCAAAGATGAGTCGGACAAAGATGAGCCCGCGTTCGATTAGCCAGTTGGTGAGGTAAAGGCTCACCAAAGCAACGATCGATAGCCGGCCTGAGAGGGTGAACGGCCACATTGGAACTGAGAGACGGTCCAAAC	0	0	0	0	0	0	0	0	0	0	0	0	0	0	0	0	0	0	0	0	0	0	0	0	1	0	0	0	0	0	0	0	0	0	0	0	0	0	0	0	0	0	0	0	0	0	0
839	OTU_839	GATAAACGCTGACAGAATGCTTAACACATGCAAGTCTATGAGGAAGTTTAGCTTGCTAAATGGACTCATGGCGGACGGGTGAGTAACGCGTAAAGAACTTGCCCTTCGGATGGGGATAACAGCCGGAAACGGCTGCTAATACCGAATACGATCTTTTCGTCGCATGACGGAAAGAAGAAAGGATGGCCTCTATACAAAGCTATCGCCGAAGGAGGGGTTTGCGTCTGATTAGCTGGTTGGAGGGGTAACGGCCCAACAAGGCGATGATCAGTAGCCGGTCTGAGAGGATGAACGGCCACATTGGGACTGAGACACGGCCCAGAC	0	0	0	0	1	0	0	0	0	0	0	0	0	0	1	2	7	5	0	0	1	0	4	0	2	8	0	2	1	0	0	3	0	7	0	0	0	24	0	3	0	0	0	9	0	8	14
163	OTU_163	AGCGAACGCTGGCGGCAGGCTTAACACATGCAAGTCGAACGGTCCTTCGGGATAGTGGCGGACGGGTGAGTAACACGTGGGAACGTACCCTTAGGTTCGGAACAACACAGGGAAACTTGTGCTAATACCGGATAAGCCCTTCGGGGGAAAGATTTATCGCCTTTGGAGCGGCCCGCGTCTGATTAGCTTGTTGGTGAGGTAATGGCTCACCAAGGCTACGATCAGTAGCTGGTCTGAGAGGATGGCCAGCCACACTGGGACTGAGACACGGCCCAGAC	0	0	0	0	0	0	0	0	0	0	0	0	0	0	0	0	0	0	0	13	0	1	0	0	0	0	0	0	0	0	0	0	0	0	0	0	0	0	0	0	0	0	0	0	0	0	0
804	OTU_804	GACGAACGCTGGCGGCGTGCTTAACACATGCAAGTCGAACGGGAAGACATGAAGAGCTTGCTCTTTATGAAATCCAGTGGCAAACGGGTGAGTAACACGTAAACAACCTGCCTTCAGGATGGGGACAACAGACGGAAACGACTGCTAATACCGAATACGATCTTTTCGTCGCATGACGGAAAGAAGAAAGGATGGCCTCTATACAAAGCTATCGCCGAAGGAGGGGTTTGCGTCTGATTAGCTGGTTGGAGGGGTAACGGCCCAACAAGGCGATGATCAGTAGCCGGTCTGAGAGGATGAACGGCCACATTGGGACTGAGACACGGCCCAGAC	0	1	0	0	2	0	0	0	0	0	8	0	0	0	0	6	5	4	0	0	0	7	1	0	0	1	0	0	2	3	0	1	0	1	0	0	0	4	0	0	0	3	0	6	0	10	0
132	OTU_132	AATCAACGCTGGCGGCGCGCTTAACACATGCAAGTCGAACGAGAAAGGGGAGCAATCCCTGAGTACAGTGGCGTACGGGTGAGTAACACGTGGATAATCTACCTTTTGGTGGGGAATACCTCTGGGAAACCGGAGACAATACCGCATAAGCTCGAAAGAGGAAACCCGCAAGGGGCCGAAAGAGGAGTCCGCGGCCGATTAGCTAGTTGGTGGGGTAAAAGCTCACCAAGGCAAAGATCGGTAGCCGGCCTGAGAGGGCACACGGCCACACTGGCACTGAAACACGGGCCAGAC	0	0	0	135	0	0	0	0	0	0	0	0	0	0	0	0	0	0	1	0	0	0	0	0	0	0	0	0	0	0	0	0	0	0	0	0	0	0	0	0	0	0	0	0	0	0	0
413	OTU_413	GATGAACGCTGGCGGCGTGCTTAACACATGCAAGTCGAACGGAGTTAATTTGAGGAAGCAAGCTTGCTTGAAGAATTAAATTAACTTAGTGGCGGACGGGCGAGTAACACGTGAGCAACCTGCCTCTTACAGGGGAATAACAACGGGAAACCGTTGCTAATACCGCATAACATGTTGAAAGGGCATCCTTTTAACATCAAAGGAGCAATCCGGTAAGAGATGGGCTCGCGTCCGATTAGCTAGTTGGTAGGGTAACGGCCTACCAAGGCGACGATCAGTAGGGGTTCTGAGAGGAAGGTCCCCCACATTGGAACTGAGACACGGTCCAAAC	0	0	0	0	0	0	0	0	0	0	1	0	0	0	0	10	0	0	0	0	0	1	14	0	0	0	0	0	1	1	0	0	1	0	2	0	9	0	3	0	0	0	0	0	0	11	0
3169	OTU_3169	AGCGAACGCTGGCGGCAGGCTTAACACATGCAAGTCGAACGGGCGTAGCAATACGTCAGTGGCAGACGGGTGAGTAACGCGTGGGAACGTACCTTTTGGTTCGGAACAACACAGGGAAACTTGTGCTAATACCGAATAAGCCCTTACGGGGAAAGATTTATCGCCGAAAGATCGGCCCGCGTCTGATTAGCTTGTTGGTGAGGTAACGGCTCACCAAGGCGACGATCAGTAGCTGGTCTGAGAGGATGATCAGCCACATTGGGACTGAGACACGGCCCAAAC	0	0	0	0	0	0	0	0	0	0	0	0	0	0	0	0	0	0	0	0	0	0	0	0	0	0	0	0	0	0	0	0	0	0	0	0	0	0	0	0	0	0	0	0	0	0	0
158	OTU_158	ATTGAACGCTGGCGGCAGGCTTAACACATGCAAGTCGAACGGTAGCAGGAGAAAGCTTGCTTTCTTGCTGACGAGTGGCGGACGGGTGAGTAATGCTTGGGAATCTGGCTTATGGAGGGGGATAACTACGGGAAACTGTAGCTAATACCGCGTAGTATCGTAAGATGAAAGTGCGGGACCGCAAGGCCGCATGCCATGGGATGAGCCCAAGTGGGATTAGGTAGTTGGTGGGGTAAAGGCCTACCAAGCCTGCGATCTCTAGCTGGTCTGAGAGGATGGCCAGCCACACTGGAACTGAGACACGGTCCAGAC	0	0	0	0	0	0	0	14	0	0	0	0	0	0	1	0	0	28	0	0	0	0	0	39	0	0	0	0	0	0	0	0	0	1	0	0	0	0	0	0	0	0	0	0	0	0	0
470	OTU_470	CCTCCCAAGTAGCTGGGATTACAGGCATGCACCATCATGCCCGGCATGCGGTTTCACCATGTTGGCCAGGCTGGTCTTGAACTCCTGACCTCAGGTGATCTGCCTACCTCGGCCTCCCAAAGTGCTGGGATTATAGGTGTGAGCCACCACGCCCGCCCTGAAACTGCTTTCTGAAGCAGCCACAGGCCCCAGGAGTGAGGGAGCCCCGGGACTGGGAAGTGGGGATCACTCACCAAAACACTGAATGCCGTCCAGGGCTACCTGTGTGGCACACTCAGCTGAGTAAAGAATCACACCTGCACAC	1	0	1	0	0	0	0	0	0	0	0	0	0	0	0	0	1	0	3	4	0	0	2	1	0	0	0	1	0	0	7	0	0	2	1	0	0	0	0	0	0	1	0	0	0	1	0
36	OTU_36	GACGAACGCTGGCGGCGTGCTTAACACATGCAAGTCGAACGGGATCTGCGTGGCCTTTGTGGTTGTGTGGTGAGAGTGGCGAACGGGTGAGTAACACGTGAGTAACCTGCCTTTTTCTTTGGGATAACGCTCAGAAATGGGTGCTAATACTGGATGTTCTGCGCTTTCCGCATGGGGGGTGTGGGAAAGGGGCCTTTGTGGTTTCTGGAGGGAGATGGGCTCGCGGCTTATCAGCTTGTTGGTGGGGTGATGGCTTACCAAGGCTTTGACGGGTAGCCGGCCTGAGAGGGTGGGCGGTCACATTGGGACTGAGATACGGCCCAGAC	1	14	12	0	0	0	0	0	0	0	10	3	0	0	0	0	4	0	0	0	1	5	0	0	0	0	3	0	0	0	9	11	12	0	16	0	0	0	0	0	0	0	0	10	0	0	2
381	OTU_381	GACGAACGCTGGCGGCGTGCCTAATACATGCAAGTCGAACGAACTCTGGTATTGATTGGTGCTTGCATCATGATTTACATTTGAGTGAGTGGCGAACTGGTGAGTAACACGTGGGAAACCTGCCCAGAAGCGGGGGATAACACCTGGAAACAGATGCTAATACCGCATAACAACTTGGACCGCATGGTCCGAGTTTGAAAGATGGCTTCGGCTATCACTTTTGGATGGTCCCGCGGCGTATTAGCTAGATGGTGGGGTAACGGCTCACCATGGCAATGATACGTAGCCGACCTGAGAGGGTAATCGGCCACATTGGGACTGAGACACGGCCCAAAC	0	0	0	0	0	0	0	0	0	0	0	0	0	0	0	0	0	0	0	0	0	0	0	0	0	0	0	0	0	0	0	0	0	0	0	0	0	0	0	0	0	0	0	0	0	0	0
547	OTU_547	ATTGAACGCTGGCGGCATGCCTTACACATGCAAGTCGAACGGCAGCACGGGTGCTTGCACCTGGTGGCGAGTGGCGAACGGGTGAGTAATACATCGGAACATGTCCTGTAGTGGGGGATAGCCCGGCGAAAGCCGGATTAATACCGCATACGATCTACGGATGAAAGCGGGGGACCTTCGGGCCTCGCGCTATAGGGTTGGCCGATGGCTGATTAGCTAGTTGGTGGGGTAAAGGCCTACCAAGGCGACGATCAGTAGCTGGTCTGAGAGGACGACCAGCCACACTGGGACTGAGACACGGCCCAGAC	0	0	0	0	0	0	0	0	0	0	0	0	0	0	0	0	0	0	0	0	0	0	0	0	0	0	0	0	0	0	0	0	0	0	0	0	0	0	0	0	0	0	0	0	0	0	0
240	OTU_240	GACGAACGCTGGCGGCGTGCCTAACACATGCAAGTTGAGCGGAGATATGGAGAGCTTGCTCTTTATATTTTAGCAGCGAACGGGTGAGTAACACGTAGATAATTTGTCCTATATTGGGGGATAGGCCGATGAAAATTGGATTAATACCGCATACAGCTATTTAACCGCATGGGGAGATAGTGAAAGGGGAGACTTGATATAGGAGGAGTCTGCGGCACATTAGCTAGTAGGTGAGGTAAGAGCTCACCTAGGCGACGATGTGTAGCCGGTCTGAGAGGATGAACGGCCACAATGGAACTGAGACACGGTCCATAC	0	0	0	0	0	0	0	0	0	0	4	0	0	0	0	0	0	0	0	0	0	0	0	0	0	0	0	0	0	0	0	0	0	0	0	0	0	0	0	0	6	0	0	0	0	0	0
506	OTU_506	GATGAACGCTGGCGGCATGCCTAATACATGCAAGTCGAACGAAGTTTCTAGGAAGCTTGCTTCCAAAGAGACTTAGTGGCGAACGGGTGAGTAACACGTAGGTAACCTGCCCATGTGTCCGGGATAACTGCTGGAAACGGTAGCTAAAACCGGATAGGTATACAGAGCGCATGCTCAGTATATTAAAGCGCCCATCAAGGCGTGAACATGGATGGACCTGCGGCGCATTAGCTAGTTGGTGAGGTAACGGCCCACCAAGGCGATGATGCGTAGCCGGCCTGAGAGGGTAAACGGCCACATTGGGACTGAGACACGGCCCAAAC	0	0	0	0	0	147	0	0	0	0	0	0	0	0	0	0	0	0	0	0	0	0	0	0	0	0	1	0	0	0	0	0	0	0	0	0	0	0	0	0	0	0	0	0	0	0	0
508	OTU_508	GATGAACGCTGGCGGCGCGCCTAACACATGCAAGTCGAACGGTTAAGACGCCTTCGGGCGTGGATAAAGTGGCGAACGGCTGAGTAACACGTGGGCAACCTGCCCCTCGCACCGGGACAGCCTCGGGAAACCGTGGTTAATACCGGATACTCCGCGCACCCCGCATGGGGCGCGCGGGAAAGCCCAGACGGCGAGGGATGGGCCCGCGGCCTGTTAGCTAGTTGGTGGGGCAACGGCCCACCAAGGCGATGATGGGTAGCCGGGTTGAGAGACCGACCGGCCAGATTGGGACTGAGACACGGCCCAGAC	0	0	0	0	0	0	0	0	0	0	0	0	0	0	0	0	0	0	0	0	0	0	0	0	0	0	8	0	0	0	0	5	0	0	0	0	0	0	0	0	0	0	0	0	0	0	0
91	OTU_91	GACGAACGCTGGCGGCGTGCTTAACACATGCAAGTCGAACGATGAAGCTCGATTACTTCGGTTTTTGGGTGGATTAGTGGCGAACGGGTGAGTAATACGTGGGTAACCTGCCCTCCTTTTTGGGATAAGCCTTGGAAACGGGGTCTAATACCGAATATTCTGGATGATTCGCATGGATTGTTTGGGAAAGCTTTTGTGTGAAGGGGGATGGGCTCGCGGCCTATCAGCTTGTTGGTGGGGTGATGGCCTACCAAGGCGGTGACGGGTAGCCGGCCTGAGAGGGTGACCGGCCACATTGGGACTGAGATACGGCCCAGAC	0	0	0	0	0	0	0	0	0	0	0	0	0	0	0	0	0	0	0	0	0	0	0	0	0	0	0	0	0	0	0	0	0	0	0	0	0	0	0	0	0	0	0	0	0	0	0
524	OTU_524	GATGAACGCTGGCGGCGTGCTTAACACATGCAAGTCGAGCGAAGCGATTTAAGTGAAGTTTTCGGATGGATCTTAAATTGACTGAGCGGCGGACGGGTGAGTAACGCGTGGATAACCTGCCTCACACAGGGGGATAACAGTTAGAAATGACTGCTAATACCGCATAAGCGCACGGTACCGCATGGTACGGTGTGAAAAACTCCAGTGGTGTGAGATGGATCCGCGTCTGATTAGGTAGTTGGTGAGGTAACGGCCCACCAAGCCGACGATCAGTAGCCGACCTGAGAGGGTGACCGGCCACATTGGGACTGAGACACGGCCCAAAC	0	0	0	0	0	141	0	0	0	0	0	0	0	0	0	0	0	0	0	0	0	0	0	0	0	0	0	0	0	0	0	0	0	0	0	0	0	0	0	0	0	0	0	0	0	0	0
366	OTU_366	GACGAACGCTGGCGGCGTGCCTAATACATGCAAGTAGAACGCACAGGATGCACCGTAGTTTACTACACCGTATTCTGTGAGTTGCGAACGGGTGAGTAACGCGTAGGTAACCTGCCTGGTAGCGGGGGATAACTATTGGAAACGATAGCTAATACCGCATAAGAACATTTACTGCATGGTAGATGTTTAAAAGGTGCAAATGCATCACTACCAGATGGACCTGCGTTGTATTAGCTAGTAGGTGAGGTAACGGCTCACCTAGGCGACGATACATAGCCGACCTGAGAGGGTGATCGGCCACACTGGGACTGAGACACGGCCCAGAC	0	0	0	0	0	0	0	0	0	0	0	0	0	0	0	0	0	0	0	0	0	0	0	0	0	0	0	0	0	0	0	0	0	0	0	0	0	0	0	0	0	0	0	0	0	0	0
26	OTU_26	GACGAACGCTGGCGGCGTGCTTAACACATGCAAGTCGAACGGAAAGGCCCCTTTGGGGGTACTCGAGTGGCGAACGGGTGAGTAACACGTGAGTAACCTGCCCTTGACTTCGGGATAACTTCAGGAAACTGGGGCTAATACCGGATAGGAATCCTTGCTGCATGGTGGGGGTTGGAAAGCTTCGGCGGTTTTGGATGGACTCGCGGCTTATCAGCTTGTTGGTGGGGTAGTGGCTTACCAAGGCTTTGACGGGTAGCCGGCCTGAGAGGGCGACCGGCCACATTGGGACTGAGATACGGCCCAGAC	0	4	0	0	0	0	0	0	0	0	2	0	0	0	0	0	0	0	2	0	0	4	3	0	0	0	1	0	0	0	6	0	0	0	0	0	0	0	0	0	5	0	0	0	0	0	0
370	OTU_370	GATGAACGCTAGCTACAGGCTTAACACATGCAAGTCGAGGGGCAGCATGGTCTTAGCTTGCTAAGGCCGATGGCGACCGGCGCACGGGTGAGTAACACGTATCCAACCTGCCGTCTACTCTTGGACAGCCTTCTGAAAGGAAGATTAATACAAGATGGCATCATGAGTCCGCATGTTCACATGATTAAAGGTATTCCGGTAGACGATGGGGATGCGTTCCATTAGATAGTAGGCGGGGTAACGGCCCACCTAGTCTTCGATGGATAGGGGTTCTGAGAGGAAGGTCCCCCACATTGGAACTGAGACACGGTCCAAAC	0	1	0	0	0	0	0	0	0	0	0	0	0	0	0	0	0	0	0	0	0	0	0	0	0	0	0	0	0	0	0	0	0	0	0	0	0	0	0	0	0	0	0	0	0	0	0
164	OTU_164	AACGAACGCTGGCGGCAGGCTTAACACATGCAAGTCGAGCGCCCCGCAAGGGGAGCGGCAGACGGGTGAGTAACGCGTGGGAATCTACCCATCACTACGGAACAACTCCGGGAAACTGGAGCTAATACCGTATACGTCCTTCGGGAGAAAGATTTATCGGTGATGGATGAGCCCGCGTTGGATTAGCTAGTTGGTGGGGTAATGGCCTACCAAGGCGACGATCCATAGCTGGTCTGAGAGGATGATCAGCCACACTGGGACTGAGACACGGCCCAGAC	0	0	0	0	0	0	0	0	0	0	0	0	3	0	0	0	0	0	0	0	0	0	0	0	0	0	0	0	0	0	0	0	0	0	0	0	0	0	0	0	0	0	0	0	0	0	0
282	OTU_282	AATGAACGCTGGCGGCATGCCTAACACATGCAAGTCGAACGAAGGCTTTGGCCTTAGTGGCGCACGGGTGCGTAACGCGTGGGAATCTGCCCCTCGGTTCGGAATAACAGTTGGAAACGACTGCTAATACCGGATGATGACGTAAGTCCAAAGATTTATCGCCGAGGGATGAGCCCGCGTAGGATTAGCTAGTTGGTGTGGTAAAGGCGCACCAAGGCGACGATCCTTAGCTGGTCTGAGAGGATGATCAGCCACACTGGGACTGAGACACGGCCCAGAC	0	0	0	0	0	0	0	0	0	0	0	0	0	0	0	0	0	0	0	0	0	0	0	0	0	0	0	0	0	0	0	0	0	0	0	0	0	0	0	0	0	0	0	0	0	0	0
649	OTU_649	CCTCCCGAGTAGCTGGGACTACAGGCGCCCGCCACCACGCCCGGCTAAGTTTTTTGTATTTTTAGTAGAGATGGGGTTTCACCGTGTTAGCCAGGATGGTCTCGATCTCCTGACCTTGTGATCCGCCCGCCTCAGCCTCCCAAAGTGCTGGGATTACAGGTGTGAGCCACCGTGCCCGGCCGGCCTGGGGACTTTTTCTAGTGATGTACAAGCACTTGCACACATTTTATTGTACAAAATTCCCCAGTACTGCTTTAATAGTGAAAAAAACACACACACATACAAAAGAAGTTTCAACACGGCTCGTCGTTAGAATTCAAAGTCTTCTCCTGCCATGGCGAGAGCCCAGGCGAACCTCTCCCGCTGTGTTTTGCTGTAGATCTTCTCCACTGGCACCCT…	0	0	0	0	0	1	0	0	0	0	0	0	0	1	0	0	0	0	1	1	0	0	0	4	0	0	0	0	0	0	3	0	0	1	1	0	0	0	0	1	0	0	0	0	1	0	0
2860	OTU_2860	GATGAACGCTGGCGGCGTGCTTAACACATGCAAGTCGAACGGAAAGGCCTCAGCTTGCTGGGGTGCTCGAGTGGCGAACGGGTGAGTAACACGTAGGTGATCTGCCTTTCACTTCGGGATAAGCTTGGGAAACTGGGTCTAATACCGGATATTCACGGCACCGTGGTTGGTGTGGTGGAAAGCTTTTGCGGTGGGAGATGAGCTTGCGGCCTATCAGCTTGTTGGTGGGGTAATGGCCTACCAAGGCGGCGACGGGTAGCCGGCCTGAGAGACTGATCGGCCACATTGGGACTGAGACACGGCCCAAAC	26	0	0	0	0	0	0	0	0	0	0	0	0	0	0	0	1	3	0	19	0	0	0	0	0	0	0	9	0	0	0	0	0	0	1	0	0	0	0	0	0	0	0	0	0	0	0
551	OTU_551	CAACCTCCCGTTCCCGGGTTCACGCAATTCTTCTGCGTCAGCCTCCAGAGTAGCTGGGACTACAAGGGCGCGCCACCAAGCTCAGCTGATTTTTGTATTTTTGCATGTTTATTAGAGATGCGGTTTCACCATGTTGGTCAGGCTGGTCTCGAACTCCTGACCTCAAGTGATCCACTCGCTTCGGTATCCCAAAGTGCAGGGATTACAGGCATGAGCCACCGCAGCCAGTCACGATTCCTTTGCCTTGGTGGGAACTGCCTGTGGAAAGCAGTGGTGGCGGGAGAAGGCGAGTGGGAGGGATGGAGCGTCAGGAAGTGAGGGTGC	0	0	0	0	0	0	0	0	0	0	0	0	0	0	0	0	0	0	0	0	0	0	0	0	0	0	0	0	0	0	0	0	0	0	0	0	0	0	0	0	0	0	0	0	0	0	0
535	OTU_535	GACGAACGCTGGCGGCGTGCCTAACACATGCAAGTCGAGCGATGAAACCTTAACAGATTCCTTCGGGATGAAGACTAGGTGGATTAGCGGCGGACGGGTGAGTAACACGTGAGTAACCTGCCTTTGACACAGGGATAGCCATGGGAAACCGTGATTAATACCAGATGAAATCTAAACTACACATGTAGCAAAGATCAAAGCGAATAAGCGGTCAAAGATGGACTCGCGTCTGATTAGCTAGTTGGTGAGATAAAAGCTCACCAAGGCGACGATCAGTAGCCGGCCTGAGAGGGTGAACGGCCACATTGGAACTGAGACACGGTCCAAAC	5	8	0	0	0	0	0	0	0	0	0	3	0	0	0	0	0	0	0	0	0	0	0	0	2	0	3	0	5	12	0	0	0	0	0	0	0	0	0	2	0	0	0	0	0	0	0
1756	OTU_1756	GACGAACGCTGGCGGCGCGCTTAACACATGCAAGTCGAGCGATGAAATTTTGACAGATCCCTTCGGGGTGAAGACAAAATGGATTAGCGGCGGACGGGTGAGTAACACGTGAGTAACCTGCCTTAGACATTGGGATAGCCTCGGGAAACCGGGATTAATACCGAATAAAATCATAGGTGCACATGCACTAATGATCAAAACTCCGGTGGTCTAAGATGGACTCGCGTCCCAGTAGCTAGTTGGTAGGGTAACGGCCTACCAAGGCGACGATGGGTAGCCGGCCTGAGAGGGTGAACGGCCACATTGGAACTGAGAAACGGTCCAAAC	0	10	0	0	1	0	0	0	0	0	0	0	0	0	0	0	0	0	0	0	0	0	0	0	0	0	0	0	0	0	0	0	0	0	0	0	4	0	0	0	0	0	0	0	0	0	0
2164	OTU_2164	GATGAACGCTGGCGGCGTGCTTAACACATGCAAGTCGAACGGGATCTAAGAAGTGCTTGCACTTTTTGGTGAGAGTGGCGAACGGGTGAGTAACACGTGAGTAACCTGTCCTTTTCTTTGGGATAAGCTCCCGAAAGGGTGTTTAATACCTTATGTTCTGTCTGCCTCGCATGGGGTGGGTGGGAAAGGCTTTTTGCTGGAATTGGGTGGGCTCGCGGTCTATCAGCTTGTTGGTGGGGTGATGGCTTACCAAGGCTTTGACGGGTAGCCGGCCTGAGAGGGTGGTCGGTCACATTGGGACTGAGATACGGCCCAGAC	0	0	0	27	24	0	0	0	0	0	0	0	0	0	0	0	0	0	0	0	0	0	0	0	0	0	0	0	4	0	0	0	0	0	0	0	0	0	0	0	0	0	0	0	0	0	0
300	OTU_300	GATGAACGCTAGCTACAGGCTTAACACATGCAAGTCGAGGGGAAACGGCATTTAGTGCTTGCACCGAATGGACGTCGACCGGCGCACGGGTGAGTAACGCGTATCCAACCTTCCCACAACTAAGGAATAACCTGCCGAAAGGCAGACTAATACCTTATGTAATCCTTTGATGGCATCAGATAAGGATGAAAGATTTATCGGTTATGGATGGGGATGCGTCTGATTAGCTTGTTGGCGGGGTAACGGCCCACCAAGGCAACGATCAGTAGGGGTTCTGAGAGGAAGGTCCCCCACATTGGAACTGAGACACGGTCCAAAC	0	0	0	0	0	0	0	0	0	0	0	0	0	0	0	0	0	37	0	0	0	0	0	0	0	0	0	0	0	0	7	0	0	0	0	0	0	0	0	0	3	0	0	0	0	0	0
567	OTU_567	GATGAACGCTGGCGGCGTGCCTAATACATGCAAGTAGAACGCTGAAGGAGGAGCTTGCTCTTCTGGATGAGTTGCGAACGGGTGAGTAACGCGTAGGTAACCTGCCTCTTAGCGGGGGATAACTATTGGAAACGATAGCTAATACCGCATAAAAGTCGACATTGCATGATGTTGACTTGAAAGGTGCAACTGCATCACTAAGAGATGGACCTGCGTTGTATTAGCTAGTTGGTGAGGTAACGGCTCACCAAGGCGACGATACATAGCCGACCTGAGAGGGTGATCGGCCACACTGGGACTGAGACACGGCCCAGAC	0	0	0	0	0	0	0	0	0	0	0	0	0	0	0	0	0	0	0	117	0	0	0	0	0	0	0	0	0	0	0	0	0	0	0	0	0	0	0	0	0	0	0	0	0	0	0
160	OTU_160	GACGAACGCTGGCGGCGTGCTTAACACATGCAAGTCGAACGCTGAAGCCTAGCTTGCTGGGTGGATGAGTGGCGAACGGGTGAGTAACACGTGAGTAACCTGCCCTCTTCTTTGGGATAACGCCCGGAAACGGGTGCTAATACTGGATATTCACTGATCTTCGCATGGGGGTTGGTGGAAAGGTTTTTTTCTGGTGGGGGATGGGCTCGCGGCCTATCAGCTTGTTGGTGGGGTGATGGCCTACCAAGGCTTTGACGGGTAGCCGGCCTGAGAGGGTGACCGGTCACATTGGGACTGAGATACGGCCCAGAC	0	0	0	0	0	0	0	0	4	0	0	14	0	0	0	0	1	3	0	8	0	0	0	0	0	0	0	0	0	0	3	0	0	0	0	0	0	0	0	0	0	0	0	0	1	0	0
1061	OTU_1061	GATGAACGCTAGCTATAGGCTTAACACATGCAAGTCGAGGGGCAGCGAATAGATAGCTTGCTATTTATGTCGGCGACCGGCGCACGGGTGAGTAACGCGTAAACAACCTGCCCTTCGGATGGGGATAACAGCCGGAAACGGCTGCTAATACCGAATACGATCTTTTCGTCGCATGACGGAAAGAAGAAAGGATGGCCTCTATACAAAGCTATCGCCGAAGGAGGGGTTTGCGTCTGATTAGCTGGTTGGAGGGGTAACGGCCCAACAAGGCGATGATCAGTAGCCGGTCTGAGAGGATGAACGGCCACATTGGGACTGAGACACGGCCCAGAC	0	0	0	0	0	0	0	0	0	0	0	0	0	0	0	8	2	4	0	0	0	0	0	0	0	0	0	5	1	0	0	0	0	0	0	1	0	2	0	0	0	4	2	20	0	7	0
1920	OTU_1920	GACGAACGCTGGCGGCGTGCTTAACACATGCAAGTCGAACGGGAAGACATGAAGAGCTTGCTCTTTATGAAATCCAGTGGCAAACGGGTGAGTAACACGTAAACAACCTGCCTTCAGGATGGGGACAACAGACGGAAACGACTGCTAATACCGAATACGATTCTTGAGTCGCATGACACAAGAAAGAAAGGGTGGCCTCTACAAGTAAGCTATCGCCTGAAGAGGGGTTTGCGTCCGATTAGGTAGTTGGTGAGGTAACGGCCCACCAAGCCGACGATCGGTAGCCGGCCTGAGAGGGTGGACGGCCACAAGGGGACTGAGATACGGCCCTTAC	0	4	1	0	0	0	1	0	0	0	1	6	0	0	0	0	0	1	0	0	1	0	2	0	0	12	4	0	0	0	0	2	0	0	1	0	0	6	0	0	1	1	0	3	0	11	0
653	OTU_653	GACGAACGCTGGCGGCGCGCCTAACACATGCAAGTCGAGCGATGAAAGTCGTTCTGATCCTTCGGGTGACGAACTTCTGGATTAGCGGCGAACGGGTGAGTAACGCGTGAGGAACCTGCCTCTTACAACGGGATAGCCTCGGGAAACCGGGATTAATACCGTATAAGACTCCGACACCTCCTGGTGATGAAGTCAAAGTGCTAGCGGTAAGAGATGGCCTCGCGTCTGATTAGTTAGTTGGTGGGGTAACGGCCTACCAAGACGACGATCAGTAACCGGCCTGAGAGGGTGAACGGTCACATTGGAACTGAGACACGGTCCAAAC	0	14	0	12	0	0	0	0	0	0	0	0	0	0	0	0	0	0	0	0	0	0	0	0	0	0	0	0	0	0	0	7	47	0	0	0	0	0	0	0	0	0	0	0	0	0	0
727	OTU_727	GACGAACGCTGGCGGCGTGCCTAACACATGCAAGTCGAGCGATGAAATTTTCTTCGGAAAATGGATTAGCGGCGGACGGGTGAGTAACACGTGGGTAACCTGCCCTATAGAGAGGGATAGCCTTCCGAAAGGGAGATTAATACCTCATAATATCCTAGTATCGCATGATACATGGATTAAAGGAGCAATCCGCTATAGGATGGACCCGCGGCGCATTAGCTAGTTGGTGAGGTAACGGCTCACCAAGGCGACGATGCGTAGCCGACCTGAGAGGGTGATCGGCCACATTGGGACTGAGACACGGCCCAGAC	0	0	0	0	0	0	0	0	0	0	0	0	0	0	0	0	0	0	0	0	2	0	0	0	0	0	0	0	0	0	0	0	0	0	0	0	0	0	0	0	0	0	0	0	0	0	0
803	OTU_803	GATAAACGCTGGCGGCGTGCATAACACATGCAAGTCGAACGATGAAACTTAGTTGATTTCTTCGGAATGATTTTGAGTGGATTAGTGGCGAACGGGTGAGTAACACGTGAGTAACCTGCCTTACACAAGGGGATAGCCTTTGGAAACGAAGAATAATACCCTATAAAGTCAATTTATCGCATGATAGAGTGACCAAAGATTTATCGGTGTAAGATGGACTTGCGTCTGATTAGCTAGTTGGTGAGATAAAAGCTCACCAAGGCGACGATCAGTAGCCGGCTTGAGAGAGTGTACGGCCACATTGGGACTGAGACACGGCCCAAAC	0	0	0	0	0	0	0	0	0	0	0	0	0	0	0	0	2	0	8	4	0	0	0	0	0	0	0	0	0	0	0	0	0	0	0	0	0	0	0	5	0	0	0	0	0	0	0
199	OTU_199	GATGAACGCTGACAGAATGCTTAACACATGCAAGTCTACTTGAACTTCGGTTTGGGTGGCGGACGGGTGAGTAACGCGTAAAGAACTTGCCTCACAGTTAGGGACAACATTTGGAAACGAATGCTAATACCTGATATTATGATTTTAGGGCATCCTAAGATTATGAAAGCTATATGCGCTGTGAGAGAGCTTTGCGTCCCATTAGCTAGTTGGAGAGGTAACGGCTCACCAAGGCGATGATGGGTAGCCGGCCTGAGAGGGTGAACGGCCACAAGGGGACTGAGACACGGCCCTTAC	0	0	0	0	0	0	47	0	0	4	1	0	0	0	0	0	0	1	0	0	0	1	1	0	1	0	0	0	0	0	16	0	0	0	0	0	1	0	0	0	0	0	0	0	0	0	0
2454	OTU_2454	GACGAACGCTGGCGGCGTGCTTAACACATGCAAGTCGAACGAGAGTTAGATCAAATGAGTTTTCGGACGAGTGAGATTTAACGAAAGTGGCGAACGGGTGAGTAACACGTGAGCAACCTGCCTTACACAGGGGGATAGCCATTGGAAACGGTGATTAATACCCCATAAGACCACAATACCGCATGGTAAAAGGGTAAAAGGGATACCGGTGTAAGATGGGCTCGCGTCTGATTAGCTGGTTGGAGGGGTAACGGCCCAACAAGGCGATGATCAGTAGCCGGTCTGAGAGGATGAACGGCCACATTGGGACTGAGACACGGCCCAGAC	0	0	1	0	0	0	0	0	1	0	0	2	0	0	6	0	0	7	0	0	0	0	3	0	0	1	0	1	4	1	0	0	0	6	0	0	0	0	0	0	0	2	0	2	0	2	0
575	OTU_575	ATTGAACGCTGGCGGCATGCCTTACACATGCAAGTCGAACGGCAGCGGGGGAGCTTGCTCCTGCCGGCGAGTGGCGAACGGGTGAGTAATGCATCGGAACGTGTCCTGTTGTGGGGGATAACTGATCGAAAGATCAGCTAATACCGCATGAGACCTGAGGGTGAAAGCGGGGGATCGCAAGACCTCGCGCGACAGGAGCGGCCGATGTCTGATTAGCTAGTTGGTGAGATAAAAGCTTACCAAGGCGACGATCAGTAGCTGGTCTGAGAGGATGATCAGCCACATTGGGACTGAGACACGGCCCAGAC	0	0	0	0	0	0	0	0	0	0	0	31	43	0	0	0	0	0	5	0	0	0	0	0	0	0	0	0	0	0	37	0	0	0	0	0	0	0	0	0	0	0	0	0	4	0	0
2660	OTU_2660	GACGAACGCTGGCGGCGTGCTTAACACATGCAAGTCGAACGGTAGCAGGAGGAAGCTTGCTTTCTTGCTGACGAGTGGCGGACGGGTGAGTAATGCTTGGGAATCTGGCTTATGGAGGGGGATAACTACGGGAAACTGTAGCTAATACCGCGTAGTGTCGAGAGACGAAAGTGCGGGACCGCAAGGCCGCATGCCATGAGATGAGCCCAAGTGGGATTAGGTAGTTGGTGGGGTAAAGGCCTACCAAGCCTGCGATCTCTAGCTGGTCTGAGAGGATGGCCAGCCACACTGGAACTGAGACACGGTCCAGAC	0	0	0	0	0	0	0	0	0	0	0	0	0	0	0	0	0	0	0	0	0	0	0	0	0	0	0	0	0	0	0	0	0	0	0	0	0	0	0	0	0	0	0	0	0	0	0
565	OTU_565	GACGAACGCTGGCGGCGTGCTTAACACATGCAAGTCGAACGAGAATCTGTGGATCGAGGATTCGTCCAAGTGAAGCAGAGGACAGTGGCGGACGGGTGAGTAACGCGTGAGGAACCTGCCTTTCAGAGGGGGACAACAGTTGGAAACGACTGCTAATACCGCATGATACATTTGGGTGGCATCATCTGAATGTCAAAGATTTATCGCTGAAAGATGGCCTCGCGTCTGATTAGCTGGTTGGTGAGGTAACGGCCCACCAAGGCGACGATCAGTAGCCGGACTGAGAGGTTGACCGGCCACATTGGGACTGAGATACGGCCCAGAC	0	0	0	0	0	117	0	0	0	0	0	0	0	0	0	0	0	0	0	0	0	0	0	0	0	0	0	0	0	0	0	0	0	0	0	0	0	0	0	0	0	0	0	0	0	0	0
730	OTU_730	AGCGAACGCTGGCGGCAGGCTTAACACATGCAAGTCGAACGGGCTTCTTCGGAAGTCAGTGGCAGACGGGTGAGTAACACGTGGGAACGTGCCCTTCGGTTCGGAATAACTCAGGGAAACTTGAGCTAATACCGGATACGCCCTTACGGGGAAAGGTTTACTGCCGAAGGATCGGCCCGCGTCTGATTAGCTTGTTGGTGGGGTAACGGCCTACCAAGGCGACGATCAGTAGCTGGTCTGAGAGGATGATCAGCCACACTGGGACTGAGACACGGCCCAGAC	0	0	0	0	0	0	0	0	0	0	0	0	0	0	0	0	0	0	0	0	0	0	0	0	0	0	0	0	0	0	0	0	0	0	0	0	0	0	0	0	0	0	0	0	0	0	0
1065	OTU_1065	GACGAACGCTGGCGGCGTGCTTAACACATGCAAGTCGAACGAGAGGACATGGGAAGCTTGCTTCCTATGAAATCGAGTGGCAAACGGGTGAGTAACGCGTAAACAACCTGCCCTTCGGATGGGGATAACAGCCGGAAACGGCTGCTAATACCGAATACGATCTTTTCATCGCATGACGAAAAGAAGAAAGGATGGCCTCTATACAAAGCTATCGCCGAAGGAGGGGTTTGCGTCCGATTAGCTAGTTGGTAGGGTAACGGCCTACCAAGGCGACGATCGGTAGCCGGACTGAGAGGTCGAACGGCCGCATTGGGACTGAGACACGGCCCAGAC	0	0	0	0	1	0	0	0	0	0	0	0	0	0	2	16	0	0	0	0	0	0	4	0	1	0	0	0	5	1	0	0	0	0	0	0	0	0	0	0	0	0	0	0	0	7	0
89	OTU_89	GATGAACGCTGGCGGCGTGCTTAACACATGCAAGTCGAACGATGAAGCCCAGCTTGCTGGGTGGATTAGTGGCGAACGGGTGAGTAACACGTGAGTAACCTGCCCTTAACTCTGGGATAAGCCTGGGAAACTGGGTCTAATACCGGATAGGAGCGTCCACCGCATGGTGGGTGTTGGAAAGATTTATCGGTTTTGGATGGACTCGCGGCCTATCAGCTTGTTGGTGAGGTAATGGCTCACCAAGGCGACGACGGGTAGCCGGCCTGAGAGGGTGACCGGCCACACTGGGACTGAGACACGGCCCAGAC	0	0	0	0	0	0	0	0	2	0	0	0	0	0	0	0	0	0	0	0	0	0	0	0	0	0	4	0	0	0	0	0	0	1	0	0	0	0	0	0	0	0	0	0	0	0	0
359	OTU_359	GATGAACGCTGGCGGCGTGCTTAACACATGCAAGTCGAACGAGAAGTGAAGACGGAAACCTTCGGGCGGAAGGCTTTATTTCGAGTGGCGGACGGGTGAGTAACGCGTGGGTAACCTGCCTCATACAGGGGGATAACAGTTGGAAACGACTGTTAATACCGCATAAGACCACAGCACCGCATGGTGCGGGGGTAAAAACTCCGGTGGTATGAGATGGACCCGCGTTCGATTAGCCAGTTGGCGGGGTAACGGCCCACCAAAGCGACGATCGATAGCCGATCTGAGAGGATGACCGGCCACATTGGGACTGAGACACGGCCCAAAC	0	0	0	0	0	0	0	0	0	0	0	0	0	0	0	0	0	0	0	0	0	0	0	0	0	0	0	0	0	0	33	0	0	0	0	0	0	0	0	0	0	0	0	0	0	0	0
599	OTU_599	CACCACCAACAAGAGAGTGCAGCAGCCACCAAGAGAGTGCAGCCCCCCTAAGCCAGCCCTGCTAGCATTTATTTAGTTCAGATTTAATGATAAAGGCTTGGAGCAAACACAATTTGTGGGTAATGAACATTGTCGACCCCCCAAGTAGAGAGCAGTCCTGTGCATGAATAATCAAAGGTTGATTTCTAGAGAAAGGAGTAAACAAATTTATCTAGATAAATTCCTTTACATTCCCTTATCTACTCTTTTCTCTCAGACTCCTGATAAGAGAATCTGGCGGCCTTCAGCCATAATTCCCTTCGGAAGCTTTTGCAAAGCCTCCTGGCCTTCCAAGAAGGTTTGCATCTTTCCCTATAACTTTTTCTTACAACTTTTCCCACCACCCTGACCAAAC	0	0	0	0	0	0	0	0	0	0	0	1	0	0	0	0	0	0	0	0	0	0	0	0	0	0	0	0	0	0	1	0	0	2	0	0	0	0	0	0	0	0	0	0	0	0	0
1113	OTU_1113	GATGAACGCTAGCTACAGGCTTAACACATGCAAGTCGCAGGGTAACATGAGGAAAGCTTGCTTCCTATGAAATCGAGTGGCAAACGGGTGAGTAACGCGTAAACAACCTGCCCTTCGGATGGGGATAACAGCCGGAAACGGCTGCTAATACCGAATACGATCTTTTCGTCGCATGACGGAAAGAAGAAAGGATGGCCTCTATACAAAGCTATCGCCGAAGGAGGGGTTTGCGTCTGATTAGCTGGTTGGAGGGGTAACGGCCCAACAAGGCGATGATCAGTAGCCGGTCTGAGAGGATGAACGGCCACATTGGGACTGAGACACGGCCCAGAC	0	0	0	0	1	0	0	0	5	0	7	0	0	0	4	0	1	0	0	0	1	8	1	0	0	3	0	0	1	1	0	0	0	0	0	1	0	0	0	8	0	1	0	0	2	2	4
46	OTU_46	GACGAACGCTGGCGGCGTGCTTAACACATGCAAGTCGAACGGAAAGGCCCTTCCTTTTTTGGTTGGGTGCTCGAGTGGCGAACGGGTGAGTATTACGTGAGTAACCTGCCCTCAACTGTGGGATAAGCCTGGGAAACTGGGTCTAATACTGCATATTCTTCTTTCACCGCATGGTGGGGGTTGGAAAGTTTTTTCGGTTGGGGATGGGCTCGCGGCCTATCAGCTTGTTGGTGGGGTGATGGCCTACCAAGGCGGTGACGGGTAGCCGGCCTGAGAGGGTGGTCGGCCACATTGGGACTGAGATACGGCCCAGAC	13	0	4	0	16	0	0	0	0	8	0	0	0	0	0	0	0	0	0	0	0	0	0	0	0	0	0	0	0	0	0	2	0	0	0	0	0	0	0	9	0	0	0	0	0	0	0
544	OTU_544	GATGAACGCTGGCGGCGTGCTTAACACATGCAAGTCGAACGGGAATTACTTTATTGAAACTTCGGTCGATTTAATTTAATTCTAGTGGCGGACGGGTGAGTAACGCGTGGGTAACCTGCCTTGTACAGGGGGATAACAGTCAGAAATGACTGCTAATACCGCATAAGCGCACAGGACCGCATGGTCCGGTGTGAAAAACTCCGGTGGTATAAGATGGACCCGCGTTGGATTAGCTTGTTGGTGGGGTAACGGCCCACCAAGGCGACGATCCATAGCCGGCCTGAGAGGGTGAACGGCCACATTGGGACTGAGACACGGCCCAGAC	0	0	0	0	0	114	0	0	0	0	0	0	0	0	0	0	0	0	0	0	0	0	0	0	0	0	0	0	0	0	0	0	0	0	0	0	0	0	0	0	0	0	0	0	0	0	0
583	OTU_583	GACGAACGCTGGCGGCGTGCTTAACACATGCAAGTCGAACGAGAGGATATGGAAAGCTTGCTTTCTATAAAATCTAGTGGCAAACGGGTGAGTAACACGTAAACAACCTGCCTTCAGGATGGGGACAACAGACGGAAACGACTGCTAATACCGAATACGATTCTTGAGTCGCATGACACAAGAAAGAAAGGGTGGCCTCTACAAGTAAGCTATCGCCTGAAGAGGGGTTTGCGTCCGATTAGGTAGTTGGTGAGGTAACGGCCCACCAAGCCGACGATCGGTAGCCGGTCTGAGAGGATGAACGGCCACATTGGAACTGAGACACGGCCCAGAC	0	0	3	0	0	0	0	0	0	0	0	0	0	0	0	1	3	0	0	0	0	1	2	0	0	4	1	0	2	0	0	0	0	0	0	0	2	0	0	0	0	0	0	0	0	7	0
901	OTU_901	GATGAACGCTAGCTATAGGCTTAACACATGCAAGTCGAGGGGCAGCATATAGATTGCTTGCAATTTATGATGGCGACCGGCGCACGGGTGAGTAACGCGTATCCAACCTGCCCCACACTAAGGGACAACCCGCAGAAATGTGGGCTAATACCTTATATTTTCCACCAAGGGCATCGTCGATGGAACAAAGATTTATCGGTATGGGATGGGGATGCGTCCGATTAGGTTGTTGGCGGGGTAACGGCCCACCAAGCCATCGATCGGTAGGGGTTCTGAGAGGAAGGTCCCCCACATAGGAACTGAGACACGGTCCTAAC	0	0	0	0	0	0	0	0	0	0	0	0	0	0	0	0	0	0	0	0	0	0	0	0	0	0	0	0	0	0	0	0	0	0	0	0	0	0	4	0	0	0	0	0	0	2	0
159	OTU_159	ATTGAACGCTGGCGGCATGCCTTACACATGCAAGTCGAACGGTAACAGGTCTTCGGACGCTGACGAGTGGCGAACGGGTGAGTAATACATCGGAACGTGCCCAGTCGTGGGGGATAACTACTCGAAAGAGTAGCTAATACCGCATACGATCTGAGGATGAAAGCGGGGGACCTTCGGGCCTCGCGCGATTGGAGCGGCCGATGGCAGATTAGGTAGTTGGTGGGATAAAAGCTTACCAAGCCGACGATCTGTAGCTGGTCTGAGAGGACGACCAGCCACACTGGGACTGAGACACGGCCCAGAC	0	0	0	0	0	0	0	0	0	0	0	0	0	0	0	0	0	0	0	0	0	0	0	0	0	0	0	0	0	0	0	0	0	0	0	0	0	0	0	0	0	0	1	0	0	0	0
834	OTU_834	GACGAACGCTGGCGGCGTGCTTAACACATGCAAGTCGAACGCTGAAGGCTCAGCTTGCTGGGCTGGATGAGTGGCGAACGGGTGAGTAACACGTGAGTAACCTGCCCTCTTCTTTGGGATAACGGTCGGAAACGGCTGCTAATACCGGGTATTCACTGTCCTTCGCATGGGGGGTGGTGGAAAGGTTTTTTCTGGTGGGGGATGGGCTCGCGGCCTATCAGCTTGTTGGTGGGGTGATGGCTTACCAAGGCTTTGACGGGTAACCGGCCTGAGAGGGTGACCGGTCACATTGGGACTGAGATACGGCCCAGAC	0	0	0	0	0	0	0	0	0	0	0	0	0	0	0	0	0	0	0	0	0	0	0	0	0	0	0	0	0	0	37	0	0	0	0	0	0	0	0	0	0	0	0	0	0	0	0
4299	OTU_4299	GATGAACGCTGGCGGCGCGCCTAACACATGCAAGTCGAACGATTAAAGCACCTTTTAGGTGTGTATAAAGTGGCGAACGGCTGAGTAACACGTGGGCAACCTGCCCTCCTCTTGGGGATAGCCTCGGGAAACCGAGGATAATACCCGATACTTCACTTGAGCCGCATGACTCAAGTGAGAAAGCTTTTGCGGAGAAGGATGGGCCCGCGGCCTGGTAGCTTGTTGGTGGGGTAGAGGCCTACCAAGGCAATGATGGGTAGCTGGGTTGAGAGACCGACCAGCCAGATTGGGACTGAGACACGGCCCAGAC	0	0	0	0	0	0	0	0	0	0	0	0	0	0	0	0	0	0	0	0	0	0	0	0	0	0	0	0	0	0	0	0	0	0	0	0	0	0	0	0	0	0	0	0	0	0	1
1769	OTU_1769	GACGAACGCTGGCGGCGCGCTTAACACATGCAAGTCGAGCGATGAAATTTCGACAGATCCCTTCGGGGTGAAGATGAAATGGATTAGCGGCGGACGGGTGAGTAACACGTGAGTAACCTGCCTTAGACATTGGGATAGCCTCGGGAAACCGGGATTAATACCAAATGAAATCACATATGCACATGCATAAATGATCAAAGCTCCGGCGGTCTAAGATGGACTCGCGTCCCATTAGCTAGTTGGTGAGGTAACGGCCCACCAAGGCGACGATGGGTAGCCGGCCTGAGAGGGTGGACGGCCACAAGGGGACTGAGATACGGCCCTTAC	0	0	0	0	0	0	0	0	0	0	0	0	1	0	0	0	1	3	0	0	0	0	0	0	0	0	0	0	0	0	0	0	0	6	3	1	0	0	0	1	1	0	0	0	1	11	8
602	OTU_602	GATGAACGCTGGCGGCGTGCTTAACACATGCAAGTCGAACGAAGCACATTAACGGAAGCTTTCGGGTGAAAGAAGATGTGACTTAGTGGCGGACGGGTGAGTAACGCGTGGATAACCTGCCTTATACAGGGGGATAACGGAGAGAAATTTCCGCTAAGACCGCATAAGACCACAGCAGTGCATGCTGCAGGGGTAAAATATTAATAGGTATAAGATGGATCCGCGTCCGATTAGCTTGTTGGAGAGGTAAAGGCTCACCAAGGCGACGATCGGTAGCCGGCCTGAGAGGGTGAACGGTCACATTGGGACTGAGACACGGCCCAAAC	0	0	0	0	0	0	0	0	0	0	0	0	0	0	0	0	0	0	0	0	0	0	0	0	0	0	0	0	0	0	0	0	0	0	0	0	0	0	0	0	0	0	0	0	0	0	1
107	OTU_107	GATGAACGCTAGCTACAGGCTTAACACATGCAAGTCGAGGGGCATCAGGAAGAAAGCTTGCTTTCTTTGCTGGCGACCGGCGCACGGGTGAGTAACACGTATCCAACCTGCCCTTTACTCGGGGATAGCCTTTCGAAAGAAAGATTAATACCCGATAGTATAATGATTCCGCATGGTTTCATTATTAAAGGATTCCGGTAAAGGATGGGGATGCGTTCCATTAGGTTGTTGGTGAGGTAACGGCCCACCAAGCCTTCGATGGATAGGGGTTCTGAGAGGAAGGTCCCCCACATTGGAACTGAGACACGGTCCAAAC	0	0	0	0	0	0	0	0	0	0	0	0	0	0	0	0	0	0	0	0	0	0	0	0	0	0	0	0	0	0	0	0	0	0	0	0	0	0	0	1	0	0	0	0	0	0	0
277	OTU_277	GATGAACGCTGGCGGCGTGCTTAACACATGCAAGTCGAACGGAAAGGCCCAAGCTTGCTTGGGTACTCGAGTGGCGAACGGGTGAGTAACACGTGGGTGATCTGCCCCGCACTTCGGGATAAGCCTGGGAAACTGGGTCTAATACCGGATAGGACCACTTCTTGGAGGTTGTGGTGGAAAGTTTTTTCGGTGTGGGATGAGCTCGCGGCCTATCAGCTTGTTGGTGGGGTAATGGCCTACCAAGGCGTCGACGGGTAGCCGGCCTGAGAGGGTGTACGGCCACATTGGGACTGAGATACGGCCCAGAC	8	0	0	0	1	0	0	0	0	0	0	0	0	0	0	0	0	0	0	0	0	0	0	0	12	0	0	0	0	0	0	0	0	0	0	0	0	0	0	0	0	0	0	0	0	0	0
353	OTU_353	GATGAACGCTGGCGGCGTGCTTAACACATGCAAGTCGAACGAAGCACTTTGGACAGATTCTTCGGATGAAGTCCTTAGTGACTGAGTGGCGGACGGGTGAGTAACGCGTGGGTAACCTGCCTCATACAGGGGGATAACAGTTAGAAATGGCTGCTAATACCGCATAAGCGCACGGTACCGCATGGTACAGTGTGAAAAACTCCGGTGGTATGAGATGGACCCGCGTTGGATTAGCTAGTTGGCAGGGTAACGGCCTACCAAGGCGACGATCCATAGCCGGCCTGAGAGGGTGGACGGCCACATTGGGACTGAGACACGGCCCAGAC	0	0	0	0	0	107	0	0	0	0	0	0	0	0	0	0	0	0	0	0	0	0	0	0	0	0	0	0	0	0	0	0	0	0	0	0	0	0	0	0	0	0	0	0	0	0	0
805	OTU_805	GATGAACGCTAGCGACAGGCTTAACACATGCAAGTCGAGGGGCAGCGAGGGAGTGGCAACACTTCTGTCGGCGACCGGCGCACGGGTGAGTAACGCGTATGCAACCTGCCCTTCACAGGGGGATAACCGGGAGAAATTCCGACTAATACCGCATACGTCCTTTGGGGGCATCCCCGGGGGATGAAAGAATTATCGGTGAAGGATGGGCATGCGTGATATTAGGTAGTTGGCGGGGCAACGGCCCACCAAGCCCACGATATCTAGGGGTTCTGAGAGGAAGGTCCCCCACATTGGTACTGAGACACGGACCAAAC	0	0	0	0	0	0	0	0	0	0	0	0	0	0	0	0	0	0	0	0	0	0	0	0	0	0	0	0	0	0	0	0	0	0	0	0	0	0	0	0	0	0	0	0	0	0	0
2247	OTU_2247	GACGAACGCTGGCGGCGTGCCTAATACATGCAAGTCGAGCGGACTTTAAGAGTGCTTGCACACTTAAAGTTAGCGGCGAACGGGTGAGTAACACGTAAAGAACCTACCTTATAGACAGGGACAACTATTGGAAACGATAGCTAATACCTGATAAGAAAGAAACTCGCATGAGAGAAAATCGAAAGTCGGAGCAATCTGACACTATAAGATGGCTTTGCGGTGCATTAGCTAGTTGGTAGGGTAAAAGCCTACCAAGGCGACGATGCATAGCCGACCTGAGAGGAAGGTCCCCCACATTGGAACTGAGACACGGTCCAAAC	0	0	0	0	0	0	0	0	0	0	5	0	0	0	0	0	1	0	0	0	0	0	0	0	0	0	0	1	1	0	0	0	0	0	2	0	1	0	1	0	1	0	0	2	0	3	1
497	OTU_497	CCTCCTGAGTAGTTGGGACTACAGGCACGTGCCACCATGCCTGGCTAATTTTTGTATTTTTTAGTAGAGACAGGGTTTTGCCATGTTGGCCAGGCAGGTCTTGAACTCCTGACCTCAGGTGATCTACCCGCCTCAGCCTCCCAAAGTGCTGGGATTACACACGTGAGTCACCAGGCCCGGCCCTGGGCTTCATTTTCAAGAAGGTAGGCCCTCTTTCTGTAACCACAGAAACAACCTTTGAATTTGACTCTAGACAAATCTCTTGCGAATGTGGCCACTGGGCTGGCGTGAGGATGTTGGTGTGACTGAGACCTCTGAGGTGGCAGCACTGCAAGCCTGAAAATG	0	0	0	0	0	1	0	0	0	0	0	0	1	1	0	0	0	0	0	0	0	0	0	0	0	0	0	0	0	0	0	0	0	0	0	1	0	0	1	0	0	0	0	0	0	1	0
4845	OTU_4845	GACGAACGCTGGCGGCAGGCCTAACACATGCAAGTCGAACGGTAACAGGAATCAGCTTGCTGATTTGCTGACGAGTGGCGGACGGGTGAGTAATGTCTGGGAAACTGCCTGATGGAGGGGGATAACTACTGGAAACGGTAGCTAATACCGCATAACGTCGCAAGACCAAAGAGGGGGACCTTCGGGCCTCTTGCCATCGGATGTGCCCAGATGGGATTAGCTAGTAGGTGGGGTAAAGGCTCACCTAGGCGACGATCCCTAGCTGGTCTGAGAGGATGAACGGCCACACTGGAACTGAGACACGGTCCAGAC	0	0	0	1	0	1	0	0	0	0	0	0	4	0	0	2	0	0	0	0	0	0	0	0	0	0	0	0	1	0	1	0	0	1	0	0	0	0	0	0	0	0	0	0	1	0	0
37	OTU_37	GACGAACGCTGGCGGCGTGCTTAACACATGCAAGTCGAGCGGTAAGGCCTCTTCGGGGGTACACGAGCGGCGAACGGGTGAGTAACGCGTGAGTAACCTGCCCTCCTCTTTGGGATAACAGTTGGAAACGGCTGCTAATACTAGATATTCAGCAATTGAGGCATCTTTTTTGTTGGAAAGTTTTTTCGGTGGGGGATGGACTCGCGTCCTATCAGCTTGTTGGTGGGGTAGTGGCCTACCAAGGCGACGACGGGTAGCCGGCCTGAGAGGGCGACCGGCCACATTGGGACTGAGATACGGCCCAAAC	0	0	0	0	0	0	0	0	0	0	0	0	0	0	0	0	0	0	0	0	39	0	0	0	0	0	0	0	1	0	0	0	0	0	0	0	0	0	0	0	0	0	0	0	0	0	0
3839	OTU_3839	GATGAACGCTGGCGGCGTGCCTAACACATGCAAGTCGAACGATTAAAGCACCTTCGGGTGTGTATAGAGTGGCGAACGGGTGAGTAACGCGTAAACAACCTGCCCTTCGGATGGGGATAACAGCCGGAAACGGCTGCTAATACCGAATACGATCTTTTCGTCGCATGACGGAAAGAAGAAAGGATGGCCTCTATACAAAGCTATCGCCGAAGGAGGGGTTTGCGTCTGATTAGCTGGTTGGAGGGGTAACGGCCCAACAAGGCGATGATCAGTAGCCGGTCTGAGAGGATGAACGGCCACATTGGGACTGAGACACGGCCCAGAC	0	0	0	0	2	0	0	0	0	0	1	0	0	0	0	2	4	2	0	0	0	3	0	0	0	0	0	2	2	0	0	0	0	2	0	0	0	0	0	1	0	3	0	8	3	3	1
340	OTU_340	AACGAACGCTGGCGGCATGCCTAACACATGCAAGTCGAACGAGACCTTCGGGTCTAGTGGCGCACGGGTGCGTAACGCGTGGGAATCTGCCCTTGGGTTCGGAATAACTCGCCGAAAGGCGTGCTAATACCGGATGATGTCGAAAGACCAAAGATTTATCGCCCAGGGATGAGCCCGCGTAAGATTAGCTAGTTGGTGAGGTAAAGGCTCACCAAGGCGACGATCTTTAGCTGGTCTGAGAGGATGATCAGCCACACTGGGACTGAGACACGGCCCAGAC	0	0	0	0	0	0	0	0	0	0	0	0	0	0	0	0	0	0	0	0	0	0	3	0	0	0	0	0	0	0	0	0	0	0	0	0	2	0	0	0	0	0	0	0	0	0	0
71	OTU_71	AACGAACGCTGGCGGCAGGCTTAACACATGCAAGTCGAACGCCCGTAGCGATACGGGAGTGGCGGACGGGTGAGTAACGCGTGGGAACGTGCCCTGAGGTTGGGAATAACTGCGGGAAACTGCAGCTAATACCTGATGAGCCCCGAGAGGGGGAAAGATTTATCGCCTTGGGAGCGGCCCGCGTCGGATTAGCTAGTTGGTGGGGTAACGGCCTACCAAGGCTTCGATCCGTAGCTGGTCTGAGAGGACGATCAGCCACACTGGGACTGAGACACGGCCCAGAC	2	0	0	0	0	0	0	0	0	4	0	0	0	0	0	0	0	0	0	0	0	0	0	0	0	0	0	0	1	0	0	0	0	0	0	0	0	0	3	0	0	0	0	0	0	0	0
279	OTU_279	GATGAACGCTGGCGGCGTGCTTAACACATGCAAGTCGAACGGAAAGGCCAGTGCTTGCACTGGTGCTCGAGTGGCGAACGGGTGAGTAACACGTGAGTGATCTGCCCTGCACTTTGGGATAAGCCTGGGAAACTGGGTCTAATACCGGATAGGACCATGCTTTAGATGGTGTGGTGGAAAGTTTTTTCGGTGTGGGATGAGCTTGCGGCCTATCAGCTTGTTGGTGGGGTAATGGCCTACCAAGGCGTCGACGGGTAGCCGGCCTGAGAGGGTGTACGGCCACATTGGGACTGAGATACGGCCCAGAC	0	0	0	0	0	0	0	0	0	0	0	0	0	0	0	0	0	0	0	0	0	0	0	0	7	0	0	0	0	0	0	0	0	0	0	0	0	0	0	0	1	0	0	0	0	0	0
81	OTU_81	GACGAACGCTGGCGGCGCGCTTAACACATGCAAGTCGAGCGATGAAATCTTGACAGAACCCTTCGGGGTGAAGATAAGATGGATTAGCGGCGGACGGGTGAGTAACACGTGAGTAACCTGCCTTAGACATTGGGATAGCCTCGGGAAACCGGGATTAATACCAAATAAAATCATAGGTGCACATGCACTAATGATCAAAACTCCGGTGGTCTAAGATGGACTCGCGTCCCATTAGCTAGTTGGTGAGGTAACGGCCCACCAAGGCGACGATGGGTAGCCGGCCTGAGAGGGTGAACGGCCACATTGGAACTGAGAGACGGTCCAAAC	7	0	0	0	0	0	0	0	0	0	0	0	0	0	0	0	1	0	0	0	0	0	0	0	5	0	0	0	0	0	0	0	0	0	0	0	0	0	0	16	0	0	2	0	0	0	0
460	OTU_460	GGGAGTGGACTCTACTCCTCAATCAGGAAAAAATGAGATAGGAATGAGAAACTTTCTTCTTTTAACTCCTTGTCACTGCACTTTGGGTATCCAAAATAATGGATAGAATATATGACTTCATTACTAAATTAAAATATCATCTGAAATCATTAACAAAAGAAGGATATAAATGGGGTTTCTTGTGTGTGTCTGCATAAATGTGTTGAAAAAGAAATTATCCATGGGTGTAGCTGAGGATCAGATGCAG	0	0	0	0	0	0	0	0	0	0	0	0	0	0	0	0	0	0	0	0	0	0	0	0	0	0	0	0	0	0	1	0	0	0	0	0	0	0	0	0	0	0	0	0	0	0	0
491	OTU_491	GATAAACGCTGGCGGCGTGCCTAATACATGCAAGTCGAACGCCGGACACCTAGCTTGCTAGGGAGAAGGAGTGGCGAACGGGTGAGTAATACATAAGCAATCTGCCCACAAAGACTGGGATAACCTCTGGAAACGGGGACTAATACCGGATAGGTAGAAGAGAGGCATCTTTCTTCTATTAAAGATGAGAAGCACTAGTGGATGAGCTTATGGCGCATTAGTTAGTTGGTGAGGTAACGGCTCACCAAGACGATGATGCGTAGCCGGCCTGAGAGGGTGAACGGCCACATTGGGACTGAGACACGGCCCAGAC	0	0	0	0	0	0	0	0	0	0	0	0	0	0	0	0	0	0	0	0	0	0	0	0	0	0	0	0	0	0	0	0	0	0	0	0	0	0	0	0	0	0	0	0	0	0	2
634	OTU_634	GATGAACGCTGGCGGCGTGCCTAACACATGCAAGTCGAACGGAGATTGTTCGCTGCGGAGTCTTCGGACAAAGCTTGAACAATCTTAGTGGCGGACGGGTGAGTAACGCGTGGGCAACCTGCCTTGCACAGGGGGATAGCAGTTGGAAACGACTGGTAATACCGCATATCTTGGAGAAAACGCATGTTTACTTCAAGAAAACATTAGTGGTGCAAGATGGGCCCGCGTCCGATTAGATAGTTGGTGGGGTAACGGCCTACCAAGTCGACGATCGGTAGCCGACCTAAGAGGGCGGACGGCCACATTGGGACTGAGACACGGCCCAGAC	0	0	0	0	0	0	0	0	0	0	0	0	0	0	0	0	0	0	0	0	0	0	0	0	0	0	0	0	0	0	0	0	0	0	0	0	0	0	0	0	0	0	0	0	0	0	0
597	OTU_597	ATTGAACGCTGGCGGCATGCCTTACACATGCAAGTCGAACGGCAGCGCGGGAGCAATCCTGGCGGCGAGTGGCGAACGGGTGAGTAATATATCGGAACGTGCCCAGTAGTGGGGGATAGCCCGGCGAAAGCCGGATTAATACCGCATACGACCTACGGGTGAAAGGGGGGGATCGCAAGACCTCTCGCTATTGGAGCGGCCGATATCAGATTAGGTAGTTGGTGGGGTAAAGGCCTACCAAGCCTGCGATCTGTAGTTGGTCTGAGAGGACGACCAGCCACACTGGGACTGAGACACGGCCCAGAC	0	0	0	0	0	0	0	0	0	0	0	0	0	0	0	0	0	0	0	0	0	0	0	0	0	0	0	0	0	0	0	0	0	0	0	0	0	0	0	0	0	0	0	0	0	0	0
786	OTU_786	GATGAACGCTGGCGGCGTGCTTAACACATGCAAGTCGAACGAAGTGCTACGACGGAAGTTTTCGGACGGAAGATGTAGTTACTTAGTGGCGGACGGGTGAGTAACGCGTAAAGAACTTGCCCTTTAGACTGGGATAACAGAGGGAAACTTCTGATAATACTGGATAAGTTAGTATATCGCATGATATGCAAATGAAAGCTACGGCACTAAAGGAGAGCTTTGCGTCCTATTAGCTAGTTGGTAAGGTAAGAGCTTACCAAGGCGATGATAGGTAGCCGGCCTGAGAGGGTGGACGGCCACAAGGGGACTGAGATACGGCCCTTAC	0	0	0	0	0	0	0	0	0	0	0	0	0	0	0	0	0	0	0	0	0	1	0	0	0	0	0	0	0	1	0	0	0	0	0	0	0	0	0	0	0	0	0	0	0	0	0
921	OTU_921	GATGAACGCTAGCGATAGGCTTAACACATGCAAGTCGAGGGGTAACATGGGAGTAGCTTGCTACTCTTGATGACGACCGGCGGATGGGTGCGTAACGCGTATGCAACTTGCCTGTTAGCGGAGGATAACCCGGAGAAATTCGGACTAATACTCCATATTTTCTATTTTCCGCATGGGGAATGGAAGAAAGATTTATCACTAACAGATAGGCATGCGTTCCATTAGGTAGTTGGTGAGGTAACGGCTCACCAAGCCTGCGATGGATAGGGGAGCTGAGAGGCTGACCCCCCACATTGGGACTGAGACACGGCCCAAAC	0	0	0	96	2	0	0	0	0	0	0	0	0	0	0	0	0	0	0	0	0	0	0	0	0	0	0	0	0	0	0	0	0	0	0	0	0	0	0	0	0	0	0	0	0	0	0
428	OTU_428	AACGAACGCTGGCGGCATGCCTAACACATGCAAGTCGAACGAAGGCTTCGGCCTTAGTGGCGCACGGGTGCGTAACGCGTGGGAATCTGCCCTTGGGTTCGGAATAACTCGCCGAAAGGCGTGCTAATACCGGATGATGTCGAAAGACCAAAGATTTATCGCCTGAGGATGAGCCCGCGTCGGATTAGCTAGTTGGTGGGGTAAAGGCCTACCAAGGCGACGATCCGTAGCTGGTCTGAGAGGATGATCAGCCACACTGGGACTGAGACACGGCCCAGAC	0	0	0	0	0	0	0	0	0	0	0	0	0	0	0	1	0	0	0	0	0	0	0	0	0	0	0	0	0	0	0	0	0	0	0	0	0	0	0	0	0	0	0	0	0	0	0
264	OTU_264	GACGAACGCTGGCGGCGTGCCTAATACATGCAAGTAGAACGCTGAAGCTTGGTGCTTGCACCGAGCGGATGAGTTGCGAACGGGTGAGTAACGCGTAGGTAACCTGCCTGGTAGCGGGGGATAACTATTGGAAACGATAGCTAATACCGCATAAGAGTAGATGTTGCATGACATTTGCTTAAAAGGTGCAATTGCATCACTACCAGATGGACCTGCGTTGTATTAGCTAGTTGGTGAGGTAACGGCTCACCAAGGCGACGATACATAGCCGACCTGAGAGGGTGATCGGCCACACTGGGACTGAGACACGGCCCAGAC	0	0	0	0	0	0	0	0	0	0	0	0	0	0	0	0	0	11	0	3	0	0	0	11	0	0	0	0	0	0	0	0	0	0	0	0	0	0	0	0	0	0	0	0	0	0	0
607	OTU_607	GACGAACGCTGGCGGCGTGCCTAATACATGCAAGTCGAGCGAACAGAGAAAGTGCTTGCACTTTCAAAGTTAGCGGCGGACGGGTGAGTAACACGTGGGTAACCTGCCCAAGAGATCGGGATAACACCTGGAAACAGATGCTAATACCGGATAACAACAGATGATGCCTATCAACTGTTTAAAAGATGGTTCTGCTATCACTCTTGGATGGACCTGCGGTGCATTAGCTAGTTGGTAGGGTAACGGCCTACCAAGGCGATGATGCATAGCCGAGTTGAGAGACTGATCGGCCACATTGGGACTGAGACACGGCCCAAAC	0	0	0	0	0	0	0	0	0	7	0	0	0	0	1	0	2	1	0	0	0	1	0	0	0	0	0	1	0	0	0	0	0	0	2	3	0	0	0	0	0	1	0	0	1	0	0
693	OTU_693	GACGAACGCTGGCGGCGCGCTTAACACATGCAAGTCGAGCGATGAAACTTTAACAGAACCCTTCGGGGCGAAGATAAAGTGGATTAGCGGCGGACGGGTGAGTAACACGTGAGTAACCTGCCTTAGACATTGGGATAGCCTCGGGAAACCGGGATTAATACCAAATAAAATCATAATGACACATGTCATAACGATCAAAACTCCGGTGGTCTAAGATGGACTCGCGTCCCATTAGCTAGTTGGTAGAGTAAAAGCCTACCAAGGCGACGATGGGTAGCCGACCTGAGAGGGTGAACGGCCACATTGGAACTGAGAAACGGTCCAAAC	5	0	0	0	0	0	0	0	0	0	0	0	0	0	0	0	0	0	0	0	0	0	0	0	0	0	0	0	0	0	0	0	0	0	0	0	0	0	0	0	0	0	0	0	0	0	0
3243	OTU_3243	GATGAACGCTAGCGATAGGCTTAACACATGCAAGTCGAGGGGCAGCGAGCGAGATAGCAATATCTTGTGTCGGCGACCGGCGCACTGGTGAGTAACACGTATGCAACCTGCCCTCTACAGGGGGATAATCCGGAGAAATTCGGTCTAATATCCCATAGTCCCTGAGTTTGCATGAGCTTAGGGGGAAAGTTCCGGCGGTAGAGGATGGGCATGCGGCGCATTAGCTGGTTGGCGGGGTAACGGCCCACCAAGGCATCGATCAGTAGGGGTTCTGAGAGGAAGGTCCCCCACATAGGAACTGAGACACGGTCCTAAC	0	5	0	0	0	0	0	0	0	0	0	0	0	0	0	0	0	0	0	0	0	0	0	0	0	0	10	0	0	0	0	4	0	0	0	0	0	0	2	0	0	0	0	4	0	30	0
262	OTU_262	GATTAACGCTGGCGGCGTGCATAACACATGCAAGTCGAACGATGAAACTTTTTTGATTTCTTCGGAATGATTAAAAGTGGATTAGTGGCGGACGGGTGAGTAACGCGTGAGTAACCTGCCTTAGAGAAGGGGATAGCCTTTGGAAACGAAGAATAATACCCTATGAAATGATAACCTCGCATGGGGCTATCATCAAAGATTTATCGCTCTAAGATGGACTTGCGTCTGATTAGTTAGTTGGTGGGGTAACGGCCCACCAAGACAGCGATCAGTAGCCGGCTTGAGAGAGTGTACGGCCACATTGGGACTGAGACACGGCCCAGAC	0	0	0	0	0	0	84	0	0	0	0	0	0	0	0	0	0	0	0	0	0	0	0	0	1	0	0	0	0	0	0	0	0	0	0	0	0	0	0	0	0	0	0	0	0	0	0
1026	OTU_1026	GATGAACGCTGGCGGCGTGCTTAACACATGCAAGTCGAACGGGATCCAAGGGCGCTTGCGTTTTTGGTGAGAGTGGCGAACGGGTGAGTAACACGTGAGTAACCTGTCCTTTTCTTTGGGATAAGCTTCCGAAAGGGTGTTTAATACCTTATGTTCTGTCTGCCTCGCATGGGGTGGGTGGGAAAGATTTTTTCGGTAAAGGGTGGGCTCGCGGTCTATCAGCTTGTTGGTGGGGTGATGGCCTACCAAGGCTTTGACGGGTAGCCGGCCTGAGAGGGTGGTCGGTCACATTGGGACTGAGATACGGCCCAGAC	0	0	0	0	0	0	0	0	0	0	6	12	0	0	0	0	0	0	2	0	0	0	0	0	0	28	0	0	0	3	0	0	20	0	0	0	1	0	0	0	0	0	0	0	0	0	0
1912	OTU_1912	GACGAACGCTGGCGGCGTGCTTAACACATGCAAGTCGAACGGAAAAGCCAGTGCTTGCACTGGTACTCGAGTGGCGAACGGGTGAGTAACACGTGGGTGATCTGCCTTGCACTCTGGGATAAGCTTGGGAAACTGGGTCTAATACCGGATATGAGCCACTTTTAGTGTGGTGGTTGGAAAGTTTTTTCGGTGCAAGATGAGCTCGCGGCCTATCAGCTTGTTGGTGGGGTAATGGCCTACCAAGGCGTCGACGGGTAGCCGGCCTGAGAGGGTGTACGGCCACATTGGGACTGAGATACGGCCCAGAC	0	0	0	0	0	0	0	0	0	0	0	0	0	0	0	0	0	0	0	0	0	0	0	0	2	0	0	0	0	0	0	0	0	0	0	0	0	0	0	0	0	0	0	0	0	0	0
246	OTU_246	GATGAACGCTGGCGGCATGCTTAACACATGCAAGTCGGACGGGAAGTGGTGTTTCCAGTGGCGGACGGGTGAGTAACGCGTAAGAACCTGCCCTTGGGAGGGGAACAACAGCTGGAAACGGCTGCTAATACCCCGTAGGCTGAGGAGCAAAAGGAGGAATCCGCCCGAGGAGGGGCTCGCGTCTGATTAGCTAGTTGGTGAGGCAATAGCTTACCAAGGCGATGATCAGTAGCTGGTCCGAGAGGATGATCAGCCACACTGGGACTGAGACACGGCCCAGAC	0	0	0	0	0	0	0	0	0	0	0	0	10	0	0	0	0	0	0	0	3	0	0	0	0	0	0	0	0	0	0	0	0	0	0	0	0	0	0	0	0	0	0	0	0	0	0
726	OTU_726	GATGAACGCTGGCGGCGTGCCTAACACATGCAAGTCGAGCGAGAAGCTGGCAACTGACACTTCGGTAGAGGGAGCCAGTGGAGAGCGGCGGACGGGTGAGTAACGCGTAGGCAACCTGCCCTTCACCCAGGGACAGCCTCCGGAAACGGGGATTAATACCTGATGACCCGGTAGTGACACATGTCACCATCGGCAAAGATTTATTGGTGAGGGATGGGCCTGCGTCTGATTAGTTAGTTGGTGAGGTAACGGCTCACCAAGGCAACGATCAGTAGCCGACCTGAGAGGGTGACCGGCCACATTGGAACTGAGACACGGTCCAGAC	0	20	0	0	0	0	0	0	0	0	0	0	0	0	0	0	0	0	0	0	0	0	0	0	0	0	0	0	0	0	0	0	0	0	0	0	0	0	0	0	0	0	0	0	0	0	0
760	OTU_760	GATGAACGCTGGCGGCGTGCTTAACACATGCAAGTCGAACGGGATCCCGGGGGTTCGCTTCCGGGTGAGAGTGGCGAACGGGTGAGTAATGCGTGACCGACCTGCCCCATACACCGGAATAGCTCCTGGAAACGGGTGGTAATGCCGGATGCTCCGGTTGGATGCATGTCCTTCCGGGAAAGATTCTATCGGTATGGGATGGGGTCGCGTCCTATCAGCTTGATGGCGGGGTAACGGCCCACCATGGCTTCGACGGGTAGCCGGCCTGAGAGGGCGACCGGCCACATTGGGACTGAGATACGGCCCAGAC	15	0	0	0	0	0	0	0	0	0	0	0	0	0	0	0	0	0	0	0	0	0	0	0	0	0	0	0	0	0	0	0	0	0	0	0	0	0	0	0	0	0	0	0	0	0	0
1300	OTU_1300	GACGAACGCTGGCGGCGTGCTTAACACATGCAAGTCGAACGAGAGGACATGGGAAGCTTGCTTCCTATGAAATCGAGTGGCAAACGGGTGAGTAACGCGTAAACAACCTGCCCTTCGGATGGGGATAACAGCCGGAAACGGCTGCTAATACCGAATACGATCTTTTCGTCGCATGACGGAAAGAAGAAAGGATGGCCTCTATACAAAGCTATCGCCGAAGGAGGGGTTTGCGTCTGATTAGCTGGTTGGAGGGGTAACGGCCCACCTAGGCTTCGACGGGTAGCCGGCCTGAGAGGGCGGACGGCCACATTGGGACTGAGATACGGCCCAGAC	0	1	0	0	2	0	0	0	2	5	3	0	1	0	2	3	3	3	0	0	0	2	0	0	2	0	0	3	1	0	0	0	0	1	0	2	0	5	0	3	0	2	7	0	3	2	2
540	OTU_540	AACGAACGCTGGCGGCGCGTTTTAAGCATGCAAGTCGAACGGCAAGGTAAGAGCTTGCTCTTACCCTAGAGTGGCGGACTGGTGAGTAACGCGTGGGTAATCTACCTTTAGGATGGGGATAGCTACTAGAAATAGTAGATAATACCGAATGTGCTTATATGTTAAATCATGTAAGGAAAGGGAGCTAAGGCTTTGCCTGAAGAAGAGCTCGCGTCCCATTAGCTAGTTGGTATGGTAAGAGCGTACCAAGGCAACGATGGGTATCCGACCTGAGAGGGTGATCGGACACATTGGGACTGAGACACAGCCCAGAC	0	0	0	86	0	0	0	0	0	0	0	0	0	0	0	0	0	0	0	0	0	0	0	0	0	0	0	0	0	0	0	0	0	0	0	0	0	0	0	0	0	0	0	0	0	0	0
3409	OTU_3409	GACGAACGCTGGCGGCGTGCTTAACACATGCAAGTCGAACGGGAAGACATGAAGAGCTTGCTCTTTATGAAATCCAGTGGCAAACGGGTGAGTAACACGTAAACAACCTGCCTTCAGGATGGGGACAACAGACGGAAACGACTGCTAATACCGAATACGATTCTTGAGTCGCATGACACAAGAAAGAAAGGGTGGCCTCTACACAAAGCGGTCGCCGAAGGAGGGGTTTGCGTCTGATTAGCTAGTTGGAGGGGTAACGGCCCAACAAGGCGACGATCAGTAGCCGGTCTGAGAGGATGAACGGCCACATTGGGACTGAGACACGGCCCAGAC	0	0	2	0	1	0	0	0	1	0	4	0	0	0	0	1	4	2	0	0	0	1	0	0	0	0	0	0	0	1	0	1	0	1	0	0	0	0	0	0	0	0	0	1	0	3	0
4262	OTU_4262	GATAAACGCTGGCGGCGTGCTTAACACATGCAAGTCGAACGGGAAGACATGAAGAGCTTGCTCTTTATGAAATCTAGTGGCAAACGGGTGAGTAACGCGTAAACAACCTGCCCTTCGGATGGGGATAACAGCCGGAAACGGCTGCTAATACCGAATGCGATCTTTTCGTCGCATGACGGAAAGAAGAAAGGATGGCCTCTATACAAAGCTATCGCCGAAGGAGGGGTTTGCGTCTGATTAGCTGGTTGGAGGGGTAACGGCCCAACAAGGCGATGATCAGTAGCCGGTCTGAGAGGATGAACGGCCACATTGGGACTGAGACACGGCCCAGAC	0	0	0	0	0	0	0	0	1	0	4	0	0	0	1	2	0	3	0	0	0	3	1	0	1	2	0	0	2	0	0	1	0	0	0	0	0	0	0	1	0	1	0	2	1	10	1
184	OTU_184	GACGAACGCTGGCGGCGTGCTTAACACATGCAAGTCGAACGATGAAGCCTGTAACTTGTTGTGGGTGGATTAGTGGCGAACGGGTGAGTAATACGTGAGTAACTTGCCCTCCTTTTTGGGATAAGCCTTGGAAACGGGGTCTAATACCGGATATTCTGGCATGCTCGCATGGGTGTGTTGGGAAAGCTTTATGTGAAGGGGGATGGGCTCGCGGCCTATCAGCTTGTTGGTGGGGTGATGGCCTACCAAGGCGGTGACGGGTAGCCGGCCTGAGAGGGTGACCGGCCACATTGGGACTGAGATACGGCCCAGAC	0	39	0	0	0	0	0	0	0	0	0	0	0	1	0	0	0	4	0	5	0	0	0	0	0	0	0	0	0	0	0	0	0	0	0	0	0	0	0	0	0	0	0	3	6	0	3
522	OTU_522	GATGAACGCTGGCTGTGTGCCTAATACATGCATGTCGAGCGGAAGTAGCAATACTTTAGCGGCGAATGGGTGAGTAACACGTGCTTAATCTACCTCTTAGATTGGAATACCTAATGGAAACATTGGTTAATGCCGGATACGCATGGAGTCGCATGACTCCGTTGTGAAAGGGGCCTTTAAAGCTCCACTAAGAGATGAGGGTGCGGAACATTAGCTAGTTGGTGAGGTAACGGCCCACCAAGGCTATGATGTTTAGCCGGGTCGAGAGACTGAACGGCCACATTGGGACTGAGATACGGCCCAAAC	0	0	0	0	0	0	0	0	0	0	0	0	0	0	0	0	0	0	0	1	0	0	0	0	0	0	0	0	0	0	0	0	0	0	0	0	0	0	0	0	0	0	0	0	0	0	0
636	OTU_636	GGGAATAGAACACAGTTCCCAGCCAAAGGTGCCCATCAGCTGCGGCCGGAGAGAATAGGAGCACTCCAGACCCTCTGAATCGGGGTCTCCAGCTCATCCACACGTGTTCTTTACAGTTCTACAGTCCACAGCGATATCTACTTCTGGCTGAGACATGTGAGACTGAAAGAGGGAGCTGCATGGAGTCCGAGCTTGGTGGTTCCGGACTCAGGGAAGTGACACCCTGAGACATATGGGGATAGA	0	0	0	0	0	0	0	0	0	0	0	0	0	0	0	0	0	0	0	0	0	0	0	0	0	0	0	0	0	0	0	0	0	1	0	0	0	0	0	0	0	0	0	0	0	0	0
669	OTU_669	AGCGAACGCTGGCGGCAGGCTTAACACATGCAAGTCGAGCGGGCCCTTCGGGGTCAGCGGCAGACGGGTGAGTAACACGTGGGAACGTACCCTTTGGTTCGGAATAACGCTGGGAAACTAGCGCTAATACCGGATACGCCCTTTTGGGGAAAGGCTTGCTGCCGAAGGATCGGCCCGCGTCTGATTAGCTAGTTGGTGGGGTAATGGCCTACCAAGGCGACGATCAGTAGCTGGTCTGAGAGGATGATCAGCCACACTGGGACTGAGACACGGCCCAGAC	0	0	0	0	0	0	0	0	0	0	0	0	0	0	0	0	0	0	0	0	0	0	0	0	0	0	0	0	0	0	0	0	0	0	0	0	1	0	0	0	0	0	0	0	0	0	0
700	OTU_700	GATGAACGCTGGCGGCGTGCTTAACACATGCAAGTCGAACGGGAAATATTTCATTGAGACTTCGGTGGATTTGATCTATTTCTAGTGGCGGACGGGTGAGTAACGCGTGGGTAACCTGCCTTATACAGGGGGATAACAGTCAGAAATGGCTGCTAATACCGCATAAGCGCACAGGGCTGCATGGCTCGGTGTGAAAAACTCCGGTGGTATAAGATGGACCCGCGTTGGATTAGCTGGTTGGTGGGGTAACGGCCCACCAAGGCGACGATCCATAGCCGGCCTGAGAGGGTGAACGGCCACATTGGGACTGAGACACGGCCCAGAC	0	0	0	0	0	83	0	0	0	0	0	0	0	0	0	0	0	0	0	0	0	0	0	0	0	0	0	0	0	0	0	0	0	0	0	0	0	0	0	0	0	0	0	0	0	0	0
713	OTU_713	GATTAACGCTGGCGGCGTGCATAACACATGCAAGTCGAACGATGAAACTTTTATGAATTCTTCGGAATGATTAAAAGTGGATTAGTGGCGGACGGGTGAGTAACGCGTGAGTAACCTGCCTTAGAGAAGGGGATAGCCGTTGGAAACGACGAATAATACGCTATGAAATAAACACCTCGCATGAGAAGTTTATCAAAGATTTATCGCTCTAAGATGGACTCGCGTCTGATTAGCTAGTTGGTGAGGTAACGGCCCACCAAGGCAACGATCAGTAGCCGGCTTGAGAGAGTGTACGGCCACATTGGGACTGAGACACGGCCCAGAC	0	0	0	0	0	0	0	0	0	0	0	0	0	0	0	0	0	0	0	11	0	0	0	0	0	0	0	0	0	0	0	0	0	0	0	0	0	0	0	0	0	0	0	0	0	0	0
817	OTU_817	GATGAACGCCGGCGGTGTGCCTAATACATGCAAGTCGAACGCACTGGCCCAACTGAGATGACGTGCTTGCACTGATTTGACGATGGATTACCAGTGAGTGGCGGACGGGTGAGTAACACGTAGGCAACCTGCCCAAGAGCGGGGGATAACATTTGGAAACAAGTGCTAATACCGCATAAGATTGATGACCACATGGTCATCAATTTAAAGATGGCTTCGGCTATCACTCTTGGATGGGCCTGCGGTGCATTAGCTAGTTGGTAAGGTAACGGCTTACCAAGGCAGTGATGCATAGCCGAGTTGAGAGACTGATCGGCCACAATGGGACTGAGACACGGCCCATAC	0	0	0	0	0	0	0	0	0	0	0	0	0	0	0	0	0	0	0	18	0	0	0	0	0	0	0	0	0	0	0	0	0	0	0	0	0	0	0	0	0	0	0	0	0	0	0
827	OTU_827	GATGAACGCTGGCGGCGTGCTTAACACATGCAAGTCGAACGAAGCATTTAGAACAGATTACTTCGGTTTGAAGTTCTTTATGACTGAGTGGCGGACGGGTGAGTAACGCGTGGGTAACCTGCCTTGTACTGGGGGATAGCAGCTGGAAACGGCTGGTAATACCGCATAAGCGCACAATGTTGCATGACATGGTGTGAAAAACTCCGGTGGTATAAGATGGACCCGCGTCTGATTAGCTAGTTGGTGAGATAACAGCCCACCAAGGCGACGATCAGTAGCCGACCTGAGAGGGTGACCGGCCACATTGGGACTGAGACACGGCCCAGAC	0	0	0	0	0	84	0	0	0	0	0	0	0	0	0	0	0	0	0	0	0	0	0	0	0	0	0	0	0	0	0	0	0	0	0	0	0	0	0	0	0	0	0	0	0	0	0
927	OTU_927	GATGAACGCCGGCGGTGTGCCTAATACATGCAAGTCGAACGCGTTGGCCCAACTGATTGGACGTGCTTGCACGGACTTGACGTTGGTTTACCAGCGAGTGGCGGACGGGTGAGTAACACGTAGGTAACCTGCCCCAAAGCGGGGGATAACATTTGGAAACAGATGCTAATACCGCATAACAATTTGAATCGCATGATTCAAATTTAAAAGATGGCTTCGGCTATCACTTTGGGATGGACCTGCGGCGCATTAGCTTGTTGGTAGGGTAACGGCCTACCAAGGCTGTGATGCGTAGCCGAGTTGAGAGACTGATCGGCCACAATGGAACTGAGACACGGTCCATAC	37	0	0	0	0	0	0	0	0	0	0	0	0	0	0	0	0	0	0	0	0	0	0	0	0	0	0	0	0	0	0	0	0	0	6	0	0	0	0	0	0	0	0	0	0	0	0
1386	OTU_1386	GACGAACGCTGGCGGCGTGCTTAACACATGCAAGTCGAACGGGAAGACATGAAGAGCTTGCTCTTTATGAAATCCAGTGGCAAACGGGTGAGTAACACGTAAACAACCTGCCTTCAGGATGGGGACAACAGACGGAAACGACTGCTAATACCGAATACGATTCTTGAGTCGCATGACACAAGAAAGAAAGGGTGGCCTCTACAAGTAAGCTATCGCCTGAAGAGGGGTTTGCGTCCGATTAGGTAGTTGGTGAGGTAACGGCCCACCAAGCCGACGATCGGTAGCCGGGTTGAGAGACCGACCGGCCAGATTGGGACTGAGACACGGCCCAGAC	3	0	0	0	1	0	0	0	0	0	2	2	0	0	0	1	0	0	0	0	0	1	0	0	0	0	0	1	0	2	0	3	0	0	1	0	12	0	2	0	0	1	0	1	1	4	1
963	OTU_963	GATTAACGCTGGCGGCGTGCATAACACATGCAAGTCGAACGATGAAACTTAACTGATCTCTTCGGAGTGATTTTAGGTGGATTAGTGGCGGACGGGTGAGTAACGCGTGAGTAACCTGCCTTAGAGAAGGGGATAGCCTTTGGAAACGAAGAATAATACCCTATGAAACCATAACCTCGCATGAGGAATTGGTCAAAGATTTATCGCTCTAAGATGGACTTGCGTCTGATTAGCTAGTTGGTGAGATAATAGCTCACCAAGGCAACGATCAGTAGCCGGCTTGAGAGAGTGTACGGCCACATTGGGACTGAGACACGGCCCAGAC	0	14	0	0	0	0	0	0	0	0	0	0	0	0	0	0	0	0	0	0	0	0	0	0	0	0	2	0	0	0	0	0	0	0	0	0	6	0	0	0	0	0	0	0	0	0	0
660	OTU_660	GATGAACGCTGGCGGCGTGCTTAACACATGCAAGTCGAACGGAGTTAATTTGAGGAAGCAAGCTTGCTTGAAGAATTAAATTAACTTAGTGGCGGACGGGCGAGTAACACGTGAGCAACCTGCCTCTTACAGGGGAATAACAACGGGAAACCGTTGCTAATACCGCATAACATGTTGAAAGGGCATCCTTTTAACATCAAAGGAGCAATCCGGTAAGAGATGGGCTCGCGTCTGATTAGCTAGTTGGAGGGGTAACGGCCCAACAAGGCGACGATCAGTAGCCGGTCTGAGAGGATGAACGGCCACATTGGGACTGAGACACGGCCCAGAC	0	0	0	0	1	0	0	0	0	0	0	0	0	0	1	6	0	0	0	0	0	0	5	0	0	0	0	0	5	0	0	0	0	0	0	0	0	0	2	0	0	1	0	0	0	4	0
675	OTU_675	GATGAACGCTAGCGACAGGCTTAACACATGCAAGTCGAGGGGCAGCGAGCGGGTAGCGATACCCGCGTCGGCGACCGGCGCACTGGTGAGTAACACGTATGCAACCTGCCCTCCGCAGGGGAATAAACCGGGGAAATCTGGTCTAATGCCCCATAGTCCCCGGGTCCGCATGGGCCCGGGGGGAAAGATCCGTCGGCGGGGGATGGGCATGCGGCGCATTAGCTTGTTGGCGGGGCAGCGGCCCACCAAGGCGACGATGCGTAGGGGTTCTGAGAGGAAGGTCCCCCACACTGGTACTGAGACACGGACCAGAC	0	8	0	0	0	0	0	0	0	0	0	0	0	0	0	0	0	0	0	0	0	0	0	0	0	0	0	0	0	0	0	0	0	0	0	0	0	0	0	0	0	0	0	0	0	0	0
831	OTU_831	GACGAACGCTGGCGGCGTGCTTAACACATGCAAGTCGAACGGACCGACATGGAAGCTTGCTTCTATGAAGGTTAGTGGCGAACGGGTGAGTAACGCGTAATCAACCTGCCCATCAGAGGGGGACAACAGTTGGAAACGACTGCTAATACCGCATACGATCCAATCCCGGCATCGGGACTGGATGAAAGGTGGCCTCTACATGTAAGCTATCACTGATGGAGGGGATTGCGTCTGATTAGCTAGTTGGAGGGGTAACGGCCCACCAAGGCAATGATCAGTAGCCGGTCTGAGAGGATGAACGGCCACATTGGGACTGAGACACGGCCCAAAC	0	0	0	0	0	0	0	0	0	0	0	0	0	0	0	0	0	0	0	0	0	0	0	0	0	0	0	0	0	0	0	0	0	0	0	0	0	0	0	0	0	0	0	0	0	0	0
993	OTU_993	GATGAACGCTAGCTATAGGCTTAACACATGCAAGTCGAACGGTTAAAGCATCTTCGGATGTGTATAAAGTGGCGAACGGCTGAGTAACACGTGGGCAACCTGCCCTTTGCACTGGGATAGCCTCGGGAAACCGAGGTTAATACCGGATACTCCATATCCATCGCATGATAGATATGGGAAAGCTCCGGCGGCAAAGGATGGGCCCGCGGCCTGTTAGCTAGTTGGTGGGGTAGTGGCCTACCAAGGCAATGATGGGTAGCCGGGTTGAGAGACCGACCGGCCAGATTGGGACTGAGACACGGCCCAGAC	0	0	0	0	0	0	0	0	0	0	3	0	0	0	0	0	0	0	0	0	0	1	13	0	0	0	0	2	0	0	0	0	0	0	0	0	0	0	0	0	0	0	0	26	0	0	0
1797	OTU_1797	GATAAACGCTGACAGAATGCTTAACACATGCAAGTCGAACGGGATTTCATGAAGAGCTTGCTCTTTATGAAATCCAGTGGCAAACGGGTGAGTAACACGTAAACAACCTGCCTTCAGGATGGGGACAACAGACGGAAACGACTGCTAATACCGAATACGATTCTTGAGTCGCATGACACAAGAAAGAAAGGGTGGCCTCTACAAGTAAGCTATCGCCTGAAGAGGGGTTTGCGTCCGATTAGGTAGTTGGTGAGGTAACGGCCCACCAAGCCGACGATCGGTAGCCGGTCTGAGAGGATGAACGGCCACATTGGAACTGAGACACGGTCCAGAC	0	0	0	0	1	0	0	0	0	0	0	4	0	0	2	1	0	0	0	0	0	0	1	0	2	6	3	0	0	0	0	2	0	0	0	0	1	3	2	0	1	0	0	2	0	6	2
537	OTU_537	ATTGAACGCTGGCGGCATGCCTTACACATGCAAGTCGAACGGTAACAGGCCGCAAGGTGCTGACGAGTGGCGAACGGGTGAGTAATGCATCGGAACGTGCCCAGTCGTGGGGGATAACTGCTCGAAAGAGCAGCTAATACCGCATACGACCTGAGGGTGAAAGCGGGGGACCGAAAGGCCTCGCGCGATTGGAGCGGCCGATGTCAGATTAGGTAGTTGGTGGGGTAAAGGCCTACCAAGCCGACGATCTGTAGTTGGTCTGAGAGGACGACCAGCCACACTGGGACTGAGACACGGCCCAGAC	0	0	0	0	0	0	0	0	0	0	0	0	0	0	0	0	0	0	0	0	0	0	0	0	2	0	0	0	0	0	0	0	0	0	0	0	1	0	0	0	0	0	0	0	0	0	0
639	OTU_639	GACGAACGCTGGCGGCACGCTTAACACATGCAAGTCGAACGAGAGAAGAGAAGCTTGCTTTTCTGATCTAGTGGCGGACGGGTGAGTAACACGTGAGCAATCTGCCTTTCAGAGGGGGATACCGATTGGAAACGATCGTTAATACCGCATAACATAATTGAACCGCATGATTTGATTATCAAAGATTTATCGCTGAAAGATGAGCTCGCGTCTGATTAGCTAGTTGGTAAGGTAACGGCTTACCAAGGCGACGATCAGTAGCCGGACTGAGAGGTTGATCGGCCACATTGGGACTGAGACACGGCCCAGAC	0	0	0	0	0	77	0	0	0	0	0	0	0	0	0	0	0	0	0	0	0	0	0	0	0	0	0	0	0	0	0	0	0	0	0	1	0	0	0	0	0	0	0	0	0	0	0
362	OTU_362	GACGAACGCTGGCGGCGTGCCTAATACATGCAAGTCGAGCGGACAGATGGGAGCTTGCTCCCTGATGTTAGCGGCGGACGGGTGAGTAACACGTGGGTAACCTGCCTGTAAGACTGGGATAACTCCGGGAAACCGGGGCTAATACCGGATGGTTGTTTGAACCGCATGGTTCAGACATAAAAGGTGGCTTTGGCTACCACTTACAGATGGACCCGCGGCGCATTAGCTAGTTGGTGAGGTAACGGCTCACCAAGGCAACGATGCGTAGCCGACCTGAGAGGGTGATCGGCCACACTGGGACTGAGACACGGCCCAGAC	0	0	0	0	0	0	0	0	0	0	0	0	0	0	0	0	0	0	0	0	0	0	0	0	0	0	0	0	0	0	0	0	0	0	0	0	0	0	0	0	0	0	0	0	0	0	0
656	OTU_656	GACGAACGCTGGCGGCGTGCTTAACACATGCAAGTCGAACGATGATGCCAGCTTGCTGGTGGATTAGTGGCGAACGGGTGAGTAACACGTGAGCAACCTGCCCCTGACTTCGGGATAACCGCGGGAAACCGTGGCTAATACCGGATATGACGCGCTATCGCATGGTGGTGTGTGGAAAGATTTATCGGTTGGGGATGGGCTCGCGGCCTATCAGCTTGTTGGTGGGGTGATGGCCTACCAAGGCGACGACGGGTAGCCGGCCTGAGAGGGTGACCGGCCACACTGGGACTGAGACACGGCCCAGAC	0	0	0	0	0	0	0	0	0	0	0	0	0	0	0	0	0	0	0	0	0	0	0	0	0	0	0	0	0	0	0	0	0	0	0	0	0	0	0	0	0	0	0	0	0	0	0
682	OTU_682	GATGAACGCTGGCGGCGTGCCTAACACATGCAAGTCGAACGGACTTACATTGAAGCCTAGCGATATGTAAGTTAGTGGCGGACGGGTGAGTAACGCGTGGGTAACCTGCCTTGTACTGGGGGACAACAGTTGGAAACGACTGCTAATACCGCATAAGCGCACAGCTTCGCATGAAGCAGTGTGAAAAACTCCGGTGGTACAAGATGGACCCGCGTCTGATTAGCTGGTTGGTGAGGTAACGGCCCACCAAGGCGACGATCAGTAGCCGGCCTGAGAGGGTGAACGGCCACATTGGGACTGAGACACGGCCCAAAC	0	0	0	0	0	82	0	0	0	0	0	0	0	0	0	0	0	0	0	0	0	0	0	0	0	0	0	0	0	0	0	0	0	0	0	0	0	0	0	0	0	0	0	0	0	0	0
4353	OTU_4353	GATGAACGCTAGCGATAGGCTTAACACATGCAAGTCGAGGGGTAACGTGTTGGAAGCTTGCTTCCGATGACGACGACCGGCGGATGGGTGCGTAACGCGTATGCAACTTGCCTCACAGTGGAGAATAACCCGGAGAAATCCGGACTAATGTTCCATACACTCTTAAGTACGCCTGTACATGAGAGGAAAGATTTATCGCTGTGAGATAGGCATGCGTCCTATTAGGTAGTTGGTGAGGCAACGGCTCACCAAGCCGACGATAGGTAGGGGTGCTGAGAGGCAGATCCCCCACATTGGGACTGAGATACGGCCCTTAC	0	2	0	0	0	0	0	0	0	0	0	0	0	0	0	0	0	0	0	0	0	0	0	0	0	63	0	0	0	0	0	0	0	0	0	0	0	0	0	0	0	0	0	0	0	0	0
603	OTU_603	CCTCCTGAGTATCTGGGATTACAGGCGCCAGCCGCCACACCCAGCTAATTTTTGTATCAAGGTCAACTGTATTTTCTTGCAACAGCCAGAGCTGACTAAGACAGTCTTGAAGCTCAAAGAGGTACAAGAACCTACCCAAAGTTATCCAACCAACAAGCACCTGGAAGGCAGAATAAAGACTCAGGCAGCCAAGCGCCATAGCCACACCATGGTAGAGCTATTCTGCCTTGTAGAGATGCATTGAATCTGTCACAGGGTGAATACATCTCCAAATGCATTTGAAAAC	0	0	0	0	0	0	0	0	0	3	0	0	0	0	0	0	0	0	1	0	0	0	0	0	0	0	0	0	0	0	0	0	0	0	0	0	0	1	0	0	0	0	0	0	0	0	0
770	OTU_770	GGTCAGAGGTGTGTGATGAGAGTGACCATATAACTTATTGTCCAAACTAGGTCACTGCTGAGAGTGAAGGGGATGGTCTTCATCATTACCCTGAAACAACAGGTATCAGGCAGGGCCTCCCAGGGTACATGGTGACCCCATGAACAAGAGCAACAGGCTCACCTCACGGTGTCTCAGCTGGAAGCTCTTGCCCTCATGGTAGCAGTTGTAGGTTTTCAGCAGGCCTAAGAGCTCCGACCTAAAAAGGGAAAGACACACATGTAC	0	0	0	0	0	0	0	0	0	0	0	0	0	1	0	0	0	0	2	1	0	0	0	0	0	0	0	0	0	0	1	0	0	0	0	0	0	0	0	0	0	0	0	0	0	0	0
4223	OTU_4223	GACGAACGCTGGCGGCGCGCCTAACACATGCAAGTCGAGCGATGAACATTCATTGATCCCTTCGGGGTGATTTGATTGGGATTAGCGGCGAACGGGTGAGTAACGCGTGAGGAACCTGCCTCTTACAACGGGATAGCCTCGGGAAACCGGGATTAATACCGTATAAGACTCCGACATCTCCTGATGATGAAGTCAAAGCGTATGCGGTAAGAGATGGCCTCGCGTCTGATTAGTTAGTTGGCGGGGTAACGGCCCACCAAGACGACGATCAGTAACCGGCCTGAGAGGGTGAACGGTCACATTGGAACTGAGATACGGCCCAGAC	0	8	0	0	0	0	0	0	0	0	0	0	1	0	0	0	0	0	0	0	1	0	0	0	0	0	0	0	0	0	0	15	0	0	0	0	0	0	0	0	0	0	0	0	0	0	0
938	OTU_938	GACGAACGCTGGCGGCGTGCCTAATACATGCAAGTCGAGCGGACTTTAAGAGTGCTTGCACACTTAAAGTTAGCGGCGAACGGGTGAGTAACACGTAAAGAACCTACCTTATAGACAGGGACAACTATTGGAAACGATAGCTAATACCTGATAAGAAAGAAACTCGCATGAGAGAAAATCGAAAGTCGGAGCAATCTGACACTATAAGATGGCTTTGCGGTGCATTAGCTAGTTGGTAGGGTAAAAGCCTACCAAGGCGACGATGCATAGCCGACCTGAGAGGGTGGACGGCCACAAGGGGACTGAGATACGGCCCTTAC	0	0	0	0	0	0	0	0	0	0	2	0	0	0	0	0	0	0	0	0	0	0	0	0	0	0	0	2	2	0	0	0	0	0	3	0	0	8	2	0	13	0	1	0	0	2	1
1377	OTU_1377	GATGAACGCTGGCGGCGTGCTTAACACATGCAAGTCGAACGAAGTGCTACGACGGAAGTTTTCGGACGGAAGATGTAGTTACTTAGTGGCGGACGGGCGAGTAACACGTGAGCAACCTGCCTCTTACAGGGGAATAACAACGGGAAACCGTTGCTAATACCGCATAACATGTTGAAAGGGCATCCTTTTAACATCAAAGGAGCAATCCGGTAAGAGATGGGCTCGCGTCCGATTAGCTAGTTGGTAGGGTAACGGCCTACCAAGGCGACGATCGGTAGCCGGACTGAGAGGTCGAACGGCCGCATTGGGACTGAGACACGGCCCAGAC	0	0	0	0	0	0	0	0	0	0	0	0	0	0	0	0	0	0	0	0	0	1	0	0	0	0	0	0	0	5	0	0	0	0	0	0	0	0	0	0	0	0	0	0	0	0	0
1707	OTU_1707	GATGAACGCTAGCTACAGGCTTAACACATGCAAGTCGCAGGGTAACGTGAGGGAAGCTTGCTTTCCTTGACGACGACTGGCGCACGGGTGAGTAACGCGTATCCAACCTGCCCCACACTAAGGGACAACCCGCAGAAATGTGGGCTAATACCTTATATTTTCCACCAAGGGCATCGTCGATGGAACAAAGATTTATCGGTATGGGATGGGGATGCGTCCGATTAGGTTGTTGGCGGGGTAACGGCCCACCAAGCCATCGATCGGTAGGGGTTCTGAGAGGAAGGTCCCCCACATAGGAACTGAGACACGGTCCTAAC	1	0	0	0	0	0	0	1	0	0	0	0	0	0	0	0	0	0	0	0	0	10	2	0	0	0	0	0	0	3	0	0	0	0	0	0	0	0	1	0	0	0	0	0	0	0	4
230	OTU_230	GACGAACGCTGGCGGCGTGCTTAACACATGCAAGTCGAACGGTAAGGCTCCAGCTTGCTGGGGTACACGAGTGGCGAACGGGTGAGTAACACGTGGGTGACCTGCCCTGCACTTCGGGATAAGCCTGGGAAACTGGGTCTAATACCGGATAGGACCGCACCGTGAGGGTGTGGTGGAAAGTTTTTTCGGTGTGGGATGGGCCCGCGGCCTATCAGCTTGTTGGTGGGGTAATGGCCTACCAAGGCGGCGACGGGTAGCCGGCCTGAGAGGGTGGACGGCCACATTGGGACTGAGACACGGCCCAGAC	0	0	0	0	0	0	0	0	0	0	0	0	0	0	0	0	0	0	0	0	0	0	0	0	1	0	0	0	0	0	0	0	0	0	0	0	0	0	0	0	0	0	0	0	0	0	0
659	OTU_659	ATTGAACGCTGGCGGCAGGCTTAACACATGCAAGTCGAGCGGGGATTGGGTGCTTGCACCTAATCTTAGCGGCGGACGGGTGAGTAATGCTTAGGAATCTGCCATTTAGTGGGGGACAACATTCCGAAAGGGATGCTAATACCGCATACGCCCTACGGGGGAAAGCAGGGGATCTTCGGACCTTGCGCTAAATGATGAGCCTAAGTCGGATTAGCTAGTTGGTGGGGTAAAGGCCTACCAAGGCGACGATCTGTAGCGGGTCTGAGAGGATGATCCGCCACACTGGGACTGAGACACGGCCCAGAC	0	0	0	0	0	0	0	0	0	0	0	0	0	0	0	0	0	0	0	0	0	0	0	0	0	0	0	0	0	0	0	0	0	0	0	0	0	0	0	0	0	0	0	0	0	0	0
710	OTU_710	GACGAACGCTGGCGGCGTGCTTAACACATGCAAGTCGAACGATGAAAGTCGTTTTGATATCTTCGGATTGATAAACTTCTGGATTAGTGGCGGACGGGTGAGTAACGCGTGAGCAATCTGCCTTACACAAAGGGATAGCCTCGGGAAACCGGGATTAATACCATATGATATCACATCTTCGCATGAAGAAGTGATTAAAGAATTTCGGTGTAAGATGAGCTCGCGTCCCATTAATTAGTTGGTGAGGGTAACGGCCCACCAAGATAGCGATGGGTAGCCGATCTAAGAGGATGACCGGCCACATTGGAACTGAGAAACGGTCCAAAC	0	1	0	0	0	0	71	0	0	0	0	0	0	0	0	0	0	0	0	0	0	0	0	0	0	0	0	0	0	0	0	0	0	0	0	0	0	0	0	0	0	0	0	0	0	0	0
1313	OTU_1313	GACGAACGCTGGCGGCGTGCTTAACACATGCAAGTCGAACGGGAAGACATGAAGAGCTTGCTCTTTATGAAATCCAGTGGCAAACGGGTGAGTAACACGTAAACAACCTGCCTTCAGGATGGGGACAACAGACGGAAACGACTGCTAATACCGAATACGATTCTTGAGTCGCATGACACAAGAAAGAAAGGGTGGCCTCTACAAGTAAGCTATCGCCTGAAGAGGGGTTTGCGTCTGATTAGCTAGTTGGAGGGGTAACGGCCCAACAAGGCGACGATCAGTAGCCGGTCTGAGAGGATGAACGGCCACATTGGGACTGAGATACGGCCCTTAC	0	0	1	0	0	0	0	0	0	0	6	1	0	0	0	0	0	2	0	0	0	4	0	0	0	0	0	1	0	2	0	1	0	0	0	0	0	2	0	0	0	0	0	4	0	4	0
4093	OTU_4093	GATGAACGCTGGCGGCGTGCTTAACACATGCAAGTCGAACGGAGTTAATTTGAGGAAGCAAGCTTGCTTGAAGAATTAAATTAACTTAGTGGCGGACGGGCGAGTAACACGTGAGCAACCTGCCTCTTACAGGGGAATAACAACGGGAAACCGTTGCTAATACCGCATAACATGTTGAAAGGGCATCCTTTTAACATCAAAGGAGCAATCCGGTAAGAGATGGGCTCGCGTCCGATTAGCTAGTTGGTAGGGTAACGGCCCACCAAGGCAACGATGGGTAGCCGGCCTGAGAGGGTGAACGGCCACATTGGAACTGAGAAACGGTCCAAAC	0	0	0	0	0	0	0	0	0	0	0	0	0	0	0	0	0	0	0	0	0	0	2	0	0	0	0	0	9	0	0	0	0	0	0	0	5	0	1	0	0	0	0	0	0	4	0
2086	OTU_2086	GACGAACGCTGGCGGCGTGCTTAACACATGCAAGTCGAACGAAAATACCAAGCTTGCTTGGTTGATTAGTGGCGAACGGGTGAGTAACACGTGAGTAACCTGCCCCTTACTTTCCTGGATAACTGCTCGAAAGGGTAGCTAATACGGGATATTCTGACTAGCCTGCATGGGTTGGTTTGGAAAGGTTGTTTTTTCTGGTAAGGGATGGGCTCGCGGCCTATCAGCTTGTTGGTGGGGTGATGGCCTACCAAGGCGTTGACGGGTAGCCGGCCTGAGAGGGTGGACGGTCACACTGGGACTGAGATACGGCCCAGAC	0	0	0	0	0	0	0	0	0	0	0	0	0	0	0	0	0	1	0	0	0	0	0	0	0	0	0	0	0	0	0	0	0	0	0	0	0	0	0	0	0	0	0	0	0	0	0
319	OTU_319	GACGAACGCTGGCGGCGTGCCTAATACATGCAAGTAGAACGCTGAGGACTGGTGCTTGCACCGGTCCAAGGAGTTGCGAACGGGTGAGTAACGCGTAGGTAACCTACCTCATAGCGGGGGATAACTATTGGAAACGATAGCTAATACCGCATAAAAGTGTTTAACCCATGTTAAACATTTAAAAGGTGCAATTGCATCACTATGAGATGGACCTGCGTTGTATTAGCTAGTTGGTGAGGTAACGGCTCACCAAGGCGACGATACATAGCCGACCTGAGAGGGTGATCGGCCACACTGGGACTGAGACACGGCCCAGAC	0	0	0	0	0	0	0	0	0	0	0	0	0	0	0	0	0	0	0	0	0	0	0	0	0	0	0	0	0	0	0	0	0	0	0	0	0	0	0	0	0	0	0	0	0	0	0
458	OTU_458	GATGAACGCTGGCGGCGTGCCTAATACATGCAAGTCGAGCGAACAGATAAGGAGCTTGCTCCTTTGACGTTAGCGGCGGACGGGTGAGTAACACGTGGGTAACCTACCTATAAGACTGGAATAACTCCGGGAAACCGGGGCTAATGCCGGATAACATTTAGAACCGCATGGTTCTAAAGTGAAAGATGGTTTTGCTATCACTTATAGATGGACCCGCGCCGTATTAGCTAGTTGGTAAGGTAACGGCTTACCAAGGCAACGATACGTAGCCGACCTGAGAGGGTGATCGGCCACACTGGAACTGAGACACGGTCCAGAC	0	0	0	0	0	0	0	0	0	0	0	0	0	0	0	0	0	0	0	0	0	0	0	0	0	0	0	0	0	0	0	0	0	0	0	0	0	0	0	0	0	0	0	0	0	0	0
763	OTU_763	GATGAACGCTGGCGGCGTGCCTAACACATGCAAGTCGAGCGATTCTCTTCGGAGAAGAGCGGCGGACGGGTGAGTAACGCGTGGGTAACCTGCCCTGTACACACGGATAACATACCGAAAGGTATGCTAATACGAGATAATATGCTTTTATCGCATGGTAGAAGTATCAAAGCTTTTGCGGTACAGGATGGACCCGCGTCTGATTAGCTAGTTGGTAAGGTAACGGCTTACCAAGGCGACGATCAGTAGCCGACCTGAGAGGGTGATCGGCCACATTGGAACTGAGACACGGTCCAAAC	0	0	0	0	0	0	0	0	0	0	0	0	0	0	0	0	0	0	0	0	0	0	0	0	0	0	0	0	0	0	0	0	0	0	0	0	0	0	0	0	0	0	0	0	0	0	0
934	OTU_934	GATGAACGCTAGCTACAGGCTTAACACATGCAAGTCGAGGGGCAGCATGGAAGAAGCTTGCTTCTTCTGATGGCGACCGGCGCACGGGTGCGTAACGCGTATCAAACCTGCCTCATACTCGGGGATAGCCTTGCGAAAGTAAGATTAATACCCGATGTTGTTGCTTTCTCGCATGGGAGAGTAACCAAAGATTTATCGGTATGAGATGGTGATGCGTCCGATTAGGTAGTAGGCGGGGTAACGGCCCACCTAGCCTTCGATCGGTAGGGGTTCTGAGAGGAAGGTCCCCCACACTGGAACTGAGACACGGTCCAGAC	0	0	0	0	0	0	0	0	0	0	0	0	0	0	0	0	0	2	0	0	0	0	0	0	0	0	0	0	0	0	0	0	0	0	0	0	0	0	0	0	0	0	0	0	0	0	0
242	OTU_242	AACGAACGTTAGCGGCGCGCCTAACACATGCAAGTCGAGCGAGAAAGGGGAAACCCCGGTAAAGCGGCGCACGGGTGAGTAACACGTAGGTAATCTGCCCCCAGGTAGTGGATAACCTTCCGAAAGGAGGGCTAATACAGCATAAGACCACGGTTTCGAAAGAGACTGAGGTCAAAGCCGGCCTCTTCACGAAAGCTGGCGCCAGGGGATGAGCCTGCGGCCCATCAGCTAGTTGGTAGGGTAATGGCCTACCAAGGCAAAGACGGGTAGCTGGTCTGAGAGGATGATCAGCCACACTGGAACTGAGACACGGTCCAGAC	0	0	0	0	0	0	0	0	0	0	0	0	0	0	0	0	0	0	0	0	0	0	0	0	0	0	0	0	0	0	0	0	0	0	0	0	0	1	0	0	0	0	0	0	0	0	0
243	OTU_243	ATTGAACGCTGGCGGCATGCCTTACACATGCAAGTCGAACGGCAGCGGGGGAGCTTGCTCCCGCCGGCGAGTGGCGAACGGGTGAGGAATGCGTCGGGACGCGCCGATCAGAGGGGGATAACTGCCTGAAAGGGTGGCTAATACCGCATATTCTCTGAGGAGGAAAGCGGGGGACCGCAAGGCCTCGCGCTGATTGAGCGGCCGACGCCGGATTAGCTGGTTGGCGGGGTAAAGGCCCACCAAGGCGATGATCCGTAGCGGGTCTGAGAGGATGATCCGCCACATTGGGACTGAGACACGGCCCAGAC	0	0	0	32	5	0	0	0	0	0	0	0	0	0	0	0	0	0	0	0	1	0	0	0	0	0	0	0	0	0	0	0	0	0	0	0	0	0	0	0	0	0	0	0	0	0	0
692	OTU_692	TAGGACCAGCATCCAGGAAAGTCTGAGCCCCGGACAAAGAAAGCAGCCACCTTTTAAGCAGTCGGTGGCTGGGAGCTACGTGATGCAGGAAGTGTACTTACAGAATCGAGAACGAAGGCAGTTGATGAGTCTTTTACATTTATCTATACTGTATGTTCCACATCCCTGGGAAACCATGTTTCTGTATCAACCTTGTAACTTTGCAGCTGTGCTAGAGGGGTGAAGCAGGAACTCACCGAGCCTCAAGGAATGTGAAACTGGGGAGTACAGATAGGGCTCGCTGAGCACAGAAGGAAAAACAGGCAGTTAGTATTCTTCTCCAACTTAGACTACGGGAGGCAGCA	0	0	0	1	0	0	0	0	0	0	0	0	0	0	1	0	0	0	1	0	0	0	0	0	0	0	0	0	0	0	0	0	0	0	0	0	0	0	0	0	0	0	0	0	0	0	0
915	OTU_915	GACGAACGCTGGCGGCGTGCTTCATACATGCAAGTCGAACGCGAATCGGTAGCTTGCTACCGAGGAAAGTGGCGGACGGGTGAGTAATGTGTAGAGAATCTGCCCTAGAGCGGGGGACAACAGCTGGAAACGGTTGCTAATACCCCATATGAGCGTATCTGAAATGGTATTCTTGAAAACTCCGGTGCTCTAGGATGAGTCTGCATCTGATTAGCTAGTTGGGGGTGTAATGGACCACCAAGGCGACGATCAGTAGCTGGTTTGAGAGGATGATCAGCCACAATGGGACTGAGACACGGCCCATAC	0	0	0	0	0	0	0	0	0	0	0	0	0	0	0	0	0	0	0	0	0	0	0	0	0	0	0	0	0	0	0	0	0	0	0	0	0	0	0	0	0	0	0	0	0	0	0
2267	OTU_2267	GATAAACGCTGACAGAATGCTTAACACATGCAAGTCGAGGGGAAACGGCATCAAGCGCTTGCGCCTGATGGACGTCGACCGGCGCACGGGTGAGTAACGCGTATCCAACCTGCCCCACACTAAGGGATAACCCGCAGAAATGTGGACTAATACCTTATATTTTCCACCAAGGGCATCGTCGATGGAACAAAGATTTATCGGTATGGGATGGGGATGCGTCCGATTAGGTTGTTGGCGGGGTAACGGCCCACCAAGCCTTCGATCGGTAGGGGTTCTGAGAGGAAGGTCCCCCACATAGGAACTGAGACACGGTCCTAAC	8	0	0	0	0	0	0	0	0	0	0	11	0	0	0	1	0	0	0	0	0	0	1	0	0	0	0	0	1	0	0	0	0	0	1	0	1	0	3	0	0	0	0	0	0	0	1
197	OTU_197	AACGAACGTTCGCGGCGCGCCTAACACATGCAAGTCGCACGAGAAAGGGCTTCGGCCCCGGTAAAGTGGCGCACGGGTGAGTAACACGTGGGTAATCTTCCCTCGAGCGGGGGATAACATTCCGAAAGGAGTGCTAATACCGCATAAGACCACGACCTCGAAAGAGGTTGAGGTCAAAGCTGGCCTCTACATGTAAGCTAGCACTTGAGGATGAGCCCGCGGCCCATCAGGTAGTTGGTAGGGTAACGGCCTACCAAGCCAAAGACGGGTAGCTGGTCTGAGAGGATGATCAGCCACACTGGAACTGAGACACGGTCCAGAC	0	0	0	0	0	0	0	0	0	0	0	0	8	2	0	0	0	0	0	0	0	0	0	0	0	0	0	0	0	0	0	0	0	0	0	0	0	0	0	1	0	0	0	0	0	0	1
310	OTU_310	GATGAACGCTAGCGGGAGGCCTAACACATGCAAGCCGAGCGGTATTGTTTCTTCGGAAATGAGAGAGCGGCGTACGGGTGCGTAACACGTGTGCAACCTGCCTTTATCTGGGGGATAGCCTTTCGAAAGGAAGATTAATACTCCATAATATATTGAACGGCATCGTTTAATATTGAAAGCTCCGGCGGATAGAGATGGGCACGCGCAAGATTAGCTAGTTGGTGAGGTAACGGCTCACCAAGGCGATGATCTTTAGGGGGCCTGAGAGGGTGATCCCCCACACTGGTACTGAGACACGGACCAGAC	0	0	0	0	0	0	0	0	0	0	0	0	0	0	0	0	0	1	0	0	0	0	0	1	3	0	0	0	0	0	0	0	0	0	0	0	0	0	0	0	0	0	0	0	0	0	0
666	OTU_666	TGGTTCCAAGAAAGAGAGATCCAAGGAGACAAGTCCCTGCTTGTATCATACTTGTTGACATGTCATTGATCCCAGATCAGTGTGGGAGGCATTACACAAGGGTCTCAATATTGGGAGACAGAGTTATCTGGGGACTGGGCGAGGTGCCTCACTCCTGTAATCCCAGCAATTTGGGAGGCCAAGGAGGGCGGATTACTTGAGGTCAGGAGTTGGAGACCAGCCTGGTCAACATGGTGAAACCCTGTCTCTACTAAAAATACAAAAATTAGCTGGGCATGGTGGCGGGTGCCTGTAGTCCCAGCTACTTTGGAGGCTGAGGCAGGAGGATCACTTGAGGCCAGGAGTTTGATGCCGCAGTGAACCATGATTGCAGCACTGCAC	0	0	0	0	0	0	0	0	0	0	0	0	0	0	0	0	0	0	1	0	0	0	0	0	0	0	0	0	0	0	0	0	0	0	0	0	0	0	1	0	0	0	0	0	0	0	0
1049	OTU_1049	GATGAACGCTGGCGGCGTGCTTAACACATGCAAGTCGAACGAAGTGCTACGACGGAAGTTTTCGGACGGAAGATGTAGTTACTTAGTGGCGGACGGGTGAGTAACGCGTAAACAACCTGCCCTTCGGATGGGGATAACAGCCGGAAACGGCTGCTAATACCGAATACGATCTTTTCGTCGCATGACGGAAAGAAGAAAGGATGGCCTCTATACAAAGCTATCGCCGAAGGAGGGGTTTGCGTCTGATTAGCTGGTTGGAGGGGTAACGGCCCAACAAGGCGATGATCAGTAGCCGGTCTGAGAGGATGAACGGCCACATTGGGACTGAGACACGGCCCAGAC	0	0	0	0	0	0	0	0	0	0	0	0	0	0	0	0	0	0	0	0	0	16	0	0	0	0	0	0	0	6	0	0	0	0	0	0	0	0	0	0	0	0	0	0	0	0	0
732	OTU_732	CTACCAAATGTCATCCTATTCCGAATAGAAACCTCTCCACTACACTAAGGAAATGATGGGAAGAGACCCCAAAACATTCTTAAAATGGGCATTCATTTGAATCAGGCCAAATAAATTGGACTCTGGGTCAGAGATAACTTAAGTGTGGTGTTCGGAGTCCTAAGAGCCCCCACTAGCTCAGAAATGGACTTAGTTGACCTCCCCCATTAGCAGCATGGAGAGTCAAGGAGATGACTTCTACCTTGCCAAAGGCCTTGGGAAGAAAGACAGCATCAAGGTCTCACACAACAC	0	0	0	0	0	0	0	0	0	0	0	0	0	0	0	0	0	0	0	0	0	0	0	0	0	0	0	3	0	0	0	0	0	0	0	0	0	0	0	0	0	0	0	0	0	0	0
1341	OTU_1341	GACGAACGCTGGCGGCGTGCTTAACACATGCAAGTCGAACGAGAGGACATGGGAAGCTTGCTTCCTATGAAATCGAGTGGCAAACGGGTGAGTAACGCGTAAACAACCTGCCTCTTACATTGGGACAACCAAAAGAAATTCTGGCTAATACCAAATACTCCGCACATATCACATGATGTATGCGGGAAAGCTTTTGCGGTAAGAGATGGGGTCGCGGCCCATTAGGTAGACGGCGGGGTAGAAGCCCACCGTGCCGATGATGGGTAGCCGGGTTGAGAGACCGACCGGCCACATTGGGACTGAGATACGGCCCAGAC	0	0	2	0	1	0	0	0	0	0	0	0	0	0	1	4	1	0	0	0	0	1	0	0	0	3	0	0	2	0	0	0	1	1	0	0	0	4	0	1	0	0	0	2	0	2	2
2692	OTU_2692	GATGAACGCTAGCTATAGGCTTAACACATGCAAGTCGAGCGAACTTTGAAAGTGCTTGCGCTTTCAAAGTTAGCGGCGGACGGGTGAGTAACACGTAAGGAACCTACCGATAAGCGGGGGACAACATCCGGAAACGGGTGCTAATACCGCATAGGAAGTTTGTTCGCATGAACAAGCTTAGAAAGATGGCTCTGCTATCACTTATCGATGGCCTTGCGGTGCATTAACTAGTTGGCGAGGTAACGGCTCACCAAGGTGATGATGCATAGCCGACCTGAGAGGGTAATCGGCCACATTGGGACTGAGACACGGCCCAAAC	0	0	0	0	0	0	0	0	0	0	2	0	0	0	0	0	0	0	1	0	0	0	0	0	0	1	0	2	0	0	0	0	0	1	0	0	0	1	0	4	2	0	0	0	0	2	0
1630	OTU_1630	GATGAACGCTAGCTATAGGCTTAACACATGCAAGTCGAACGGGAATTAGTAGACAGAAACCTCGGTGGAAGACTACTAATGAGAGTGGCGAACGGGTGAGTAACGCGTGAGCAACCTGCCTATGACAGAGGGATAGCCTCGGGAAACCGGGATTAATACCGCATAAAATCGTAGAAACGCATGTTTCAACGGTCAAAGATTTATCGGTCATAGATGGGCTCGCGTCTGATTAGCTAGTTGGTGAGATAACAGCCCACCAAGGCGACGATCAGTAGCCGGTCTGAGAGGATGAACGGCCACATTGGAACTGAGACACGGTCCAAAC	1	0	0	0	0	0	1	0	0	0	0	0	1	0	0	0	0	0	0	0	0	0	0	0	0	0	0	0	0	0	3	0	0	0	0	0	0	0	0	3	0	0	2	0	0	0	0
747	OTU_747	GATGAACGCTAGCGGGAGGCCTAACACATGCAAGCCGAGCGGTATTTGGTAGCTTGCTACTAGAGAGAGCGGCGTACGGGTGCGGAACATGTGTGTAACCTACCCTTATCAAGGGGATAGCCCGGAGAAATTCGGATTAATACCCTATAATATATTGGATGGCATCATTTAATATTGAAAGTTACGACGGATAAGGATGGGCACGCACAAGATTAGCTAGTTGGTGAGGTAACGGCTCACCAAGGCGATGATCTTTAGGGGGCCTGAGAGGGTGATCCCCCACACTGGGACTGAGACACGGCCCAGAC	0	0	0	0	0	0	0	0	0	0	0	0	0	0	0	0	0	0	0	0	0	0	0	0	0	0	0	0	0	0	0	0	0	0	0	0	0	0	0	0	0	0	0	0	0	0	0
1369	OTU_1369	GATGAACGCTGGCGGCATGCCTAATACATGCAAGTCGAACGAGAGGAAGGAAAGCTTGCTTTTCTGAATCTAGTGGCGAACGGGTGAGTAACACGTAGGTAACCTGCCCATGTGCCCGGGATAACTTCTGGAAACGGATGCTAAAACCGGATAGGTAGCAGACAAGCATTTGACTGCTATTAAAGTGGCTAAGGCCATGAACATGGATGGACCTGCGGTGCATTAGCTAGTTGGTGAGGTAACGGCCCACCAAGGCGACGATGCATAGCCGGCCTGAGAGGGCGGACGGCCACATTGGGACTGAGACACGGCCCAAAC	0	0	0	0	0	0	0	0	0	0	0	0	0	0	0	0	0	0	0	0	0	0	0	0	0	0	0	0	0	0	0	0	0	0	0	0	0	0	0	0	0	0	0	0	0	0	0
48	OTU_48	GATGAACGCTGGCGGCGTGCTTAACACATGCAAGTCGAACGGTGAAAGAGAGCTTGCTCTCTGGATCAGTGGCGAACGGGTGAGTAACACGTGAGCAATCTGCCCCTGACTCTGGGATAACAGCTGGAAACAGCTGCTAATACCGGATACGAGCTGCGAAGGCATCTTCAGCAGCTGGAAAGAATTTCGGTCAGGGATGAGCTCGCGGCCTATCAGCTTGTTGGTGAGGTAATGGCTCACCAAGGCGTCGACGGGTAGCCGGCCTGAGAGGGTGACCGGCCACACTGGGACTGAGACACGGCCCAGAC	0	0	0	0	0	0	0	24	0	0	0	0	0	0	0	0	0	0	1	0	0	0	0	0	0	0	0	0	0	0	0	0	0	0	0	0	0	0	0	1	2	0	0	0	0	0	0
722	OTU_722	GATGAACGCTGGCGGCGTGCCTAATACATGCAAGTCGAGCGCGTTTCGAAGGTGCTTGCACCTTCAATGAAACGAGCGGCGGACGGGTGAGTAACACGTAGGTAACCTACCTTTATGACTGGGATAACCACGGGAAACCGGGGCTAATACCGGATAAGATTTAGCTTCGCATGAAGCAGAAGTAAAAGGCAGTTTCGGCTGTCACATAAAGATGGACCTGCGGCGCATTAGCTAGTTGGAGAGGTAAGAGCTCCCCAAGGCGACGATGCGTAGCCGACCTGAGAGGGTGATCGGCCACACTGGGACTGAGACACGGCCCAGAC	0	0	0	0	0	60	0	0	0	0	0	0	0	0	0	0	0	0	0	2	0	0	0	0	0	0	0	1	0	0	0	0	0	0	0	2	0	0	0	0	0	0	0	0	0	0	0
975	OTU_975	GATGAACGCTAGCGGCAGGCCTAACACATGCAAGTCGAGGGGCATCGGGATTGAAGCTTGCTTCAATTGCCGGCGACCGGCGCACGGGTGCGTAACGCGTATGTAACCTACCTATAACAGGGGCATAACACTGAGAAATTGGTACTAATTCCCCATAATATTCGGAGAGGCATCTCTCCGGGTTGAAAACTCCGGTGGTTATAGATGGACATGCGTTGTATTAGCTAGTTGGTGAGGTAACGGCTCACCAAGGCAACGATACATAGGGGGACTGAGAGGTTAACCCCCCACACTGGTACTGAGACACGGACCAGAC	0	0	0	0	0	0	0	0	0	0	0	0	0	0	0	0	0	0	0	0	0	0	0	0	0	0	0	0	0	0	0	0	0	0	0	0	0	0	0	0	0	0	0	0	0	0	0
272	OTU_272	GATGAACGCTAGCTATAGGCTTAACACATGCAAGTCGAGGGGAAACGGCATTATGTGCTTGCACATTTTGGACGTCGACCGGCGCACGGGTGAGTATCGCGTATCCAACCTGCCCTTTACTTGGGGATACCCCGTTGAAAGACGGCCTAATACCCGATGTAATTCATTGATGGCATCAGATATGAATAAAAGATTTATCGGTAAAGGATGGGGATGCGTCTGATTAGCTTGTTGGTGAGGTAAAGGCTCACCAAGGCAACGATCAGTAGGGGTTCTGAGAGGAAGGTCCCCCACATTGGAACTGAGACACGGTCCAAAC	0	0	0	0	0	0	0	0	0	0	0	0	0	0	0	0	0	0	0	0	0	0	0	0	0	0	0	0	0	0	0	0	0	0	0	0	0	0	0	0	0	0	0	0	0	0	0
539	OTU_539	GACGAACGCTGGCGGCGTGCCTAATACATGCAAGTCGAACGAGAGCGACCGGTGCTTGCACTGGTCAATCTAGTGGCGAACGGGTGAGTAACACGTGGGTAACCTGCCCATCAGAGGGGGATAACATTCGGAAACGGATGCTAAAACCGCATAGGTCCTTTAACCGCATGGTTGAAGGAGGAAAAGAGGCGCAAGCTTCTGCTGATGGATGGACCCGCGGTGCATTAGCTAGTTGGTGAGGTAACGGCTCACCAAGGCCGTGATGCATAGCCGACCTGAGAGGGTGATCGGCCACATTGGGACTGAGACACGGCCCAAAC	0	0	0	0	0	0	0	0	0	0	0	0	0	0	0	0	0	0	0	7	0	0	0	0	0	0	0	0	0	0	0	0	0	0	0	0	0	0	0	0	0	0	0	0	0	0	0
670	OTU_670	GTTATCACGGAGCATCAGCCATGCCCTTGCTGCCACCATTAATGTACTCATTACTCTGTGATCTATTCAGCAGATAGCCTTAGATCCACTGTCTCCATCTTGGTAGAAGCTGGCGTGTGCTGAGAATTGTACCCTTGCGCATCCTTGTGAGTAAAATTGGACTCAAAGGTGCATATGACCTGTGAGAACGCGTCCAAATCAACCGACAGAGAAAACTGAGAAGTTGAAGGGTGCGGGCGCCGGTGCTGCACTTCCCCTCCGGCCCCACTCGTGCCTGCCCTGCTCTCCTCAGGCGAGGCCCTGCCCAGATATGTTCAAAGCGAGCTCTGACTGCCCTGCTCTGCCACACGGTGCCTGGTGACAACTTCGGCACCCACCTC	0	0	0	0	0	0	0	0	0	0	0	0	0	0	0	1	0	0	0	0	0	0	0	2	0	0	0	0	0	0	0	0	0	1	0	0	0	0	0	0	0	0	0	0	0	0	0
348	OTU_348	ATTGAACGCTGGCGGCAGGCTTAACACATGCAAGTCGAGCGGAGATGAGGTGCTTGCACCTTATCTTAGCGGCGGACGGGTGAGTAATGCTTAGGAATCTGCCTATTAGTGGGGGACAACATTCCGAAAGGAATGCTAATACCGCATACGTCCTACGGGAGAAAGCAGGGGATCTTCGGACCTTGCGCTAATAGATGAGCCTAAGTCGGATTAGCTAGTTGGTGGGGTAAAGGCCTACCAAGGCGACGATCTGTAGCGGGTCTGAGAGGATGATCCGCCACACTGGGACTGAGACACGGCCCAGAC	0	0	0	0	0	0	0	0	0	0	0	0	0	0	0	0	0	0	0	0	0	0	0	0	0	0	0	0	0	4	0	0	0	0	0	0	1	0	0	0	0	0	0	0	0	0	0
1057	OTU_1057	GACGAACGCTGGCGGCGTGCCTAATACATGCAAGTCGAACGCTTCTTTTTCCACCGGAGCTTGCTCCACCGGAAAAAGAGGAGTGGCGAACGGGTGAGTAACACGTGGGTAACCTGCCCATCAGAAGGGGATAACACTTGGAAACAGGTGCTAATACCGTATAACAATCAAAACCGCATGGTTTTGATTTGAAAGGCGCTTTCGGGTGTCGCTGATGGATGGACCCGCGGTGCATTAGCTAGTTGGTGAGGTAACGGCTCACCAAGGCCACGATGCATAGCCGACCTGAGAGGGTGATCGGCCACATTGGGACTGAGACACGGCCCAAAC	0	0	0	0	0	0	0	0	0	0	0	0	0	0	0	0	0	0	0	0	0	0	0	0	0	0	0	0	0	0	0	0	0	0	0	0	0	0	0	0	0	0	0	0	0	0	0
2987	OTU_2987	GACGAACGCTGGCGGCGTGCTTAACACATGCAAGTCGAACGGGAAGACATGAAGAGCTTGCTCTTTATGAAATCCAGTGGCAAACGGGTGAGTAACACGTAAACAACCTGCCTTCAGGATGGGGACAACAGACGGAAACGACTGCTAATACCGAATACGATTCTTGAGTCGCATGACACAAGAAAGAAAGGGTGGCCTCTACTTGTAAGCTATCGCCTGAAGAGGGGTTTGCGTCCGATTAGCTAGTTGGTAGGGTAACGGCCTACCAAGGCGACGATCGGTAGCCGGACTGAGAGGTCGAACGGCCGCATTGGGACTGAGACACGGCCCAGAC	0	0	0	0	0	0	0	0	0	0	0	0	0	0	1	15	0	0	0	0	0	0	1	0	0	0	0	0	1	1	0	0	0	0	0	0	10	0	1	0	0	0	0	0	0	5	0
111	OTU_111	ATTGAACGCTGGCGGCATGCTTTACACATGCAAGTCGAGCGGCAGCGCGGGGGCAACCCTGGCGGCGAGCGGCGAACGGGTGAGTAATGCATCGGAACGTATCCTGTAGTGGGGGATAACCCAGCGAAAGTTGGGCTAATACCGCATGAGCTCTGAGGAGGAAAGCGGGGGACCTGAAAGGGCCTCGCGCTGCCGGAGCGGCCGATGTCCGATTAGCTAGTTGGTGGGGTAAAGGCTTACCAAGGCGACGATCGGTAGCTGGTCTGAGAGGATGATCAGCCACACTGGGACTGAGACACGGCCCAGAC	0	0	0	0	0	0	0	0	0	0	0	0	0	0	0	0	0	0	0	0	0	0	0	0	0	0	0	0	0	1	0	0	0	0	0	0	0	0	0	0	0	0	0	0	0	0	0
736	OTU_736	ATTGAACGCTGGCGGCAGGCCTAACACATGCAAGTCGAACGGTAACAGGAAACAGCTTGCTGTTTCGCTGACGAGTGGCGGACGGGTGAGTAATGTCTGGGAAACTGCCTGATGGAGGGGGATAACTACTGGAAACGGTAGCTAATACCGCATAATGTCGCAAGACCAAAGAGGGGGACCTTCGGGCCTCTTGCCATCGGATGTGCCCAGATGGGATTAGCTAGTAGGTGGGGTAACGGCTCACCTAGGCGACGATCCCTAGCTGGTCTGAGAGGATGACCAGCCACATTGGGACTGAGATACGGCCCAGAC	0	1	0	0	0	0	0	0	0	0	0	0	2	0	0	0	0	0	0	0	0	0	2	0	4	0	0	0	0	0	0	0	0	0	0	0	0	0	0	0	0	0	0	0	0	0	0
1632	OTU_1632	GATTAACGCTGGCGGCGTGCATAACACATGCAAGTCGAACGATGAAACTTTTTTGATTTCTTCGGAATGATTAAAAGTGGATTAGTGGCGGACGGGTGAGTAACGCGTGAGTAACCTGCCTTAGAGAAGGGGATAGCCTTTGGAAACGAAGAATAATACCCTATGATACCAACACCTCGCATGTGGAGTTGGTCAAAGATTTATCGCTCTAAGATGGACTTGCGTCTGATTAGTTAGTTGGTGGGGTAACGGCCCACCAAGACAGCGATCAGTAGCCGGCTTGAGAGAGTGTACGGCCACATTGGGACTGAGACACGGCCCAGAC	0	4	0	18	0	0	0	0	0	0	0	0	0	0	0	0	0	0	0	0	0	0	0	0	0	0	0	0	0	0	0	0	0	0	0	0	0	0	0	0	0	0	0	0	0	0	0
4530	OTU_4530	GATAAACGCTGACAGAATGCTTAACACATGCAAGTCGAGGGGCAGCGAGATGTAGCAATACGTCGTCGGCGACCGGCGAATGGGTGAGTAACACGTATGCAACTTACCTCTTAGTGGTGAATAACCCGATGAAAGTCGGACTAATACACCATATACTCCTTAGATCCCATGAGAAGAGGAGGAAAGATTAATCGCTAAGAGATGGGCCTGCGTTCCATTAGCTAGTTGGTAAGGTAACGGCTTACCAAGGCAACGATGGATAGGGGGACTGAGAGGTTGACCCCCCACATTGACACTGAGATACGGGTCAAAC	0	4	0	0	0	0	0	0	0	0	0	0	0	0	0	0	0	0	0	0	0	0	0	0	2	3	1	0	1	0	0	0	0	3	0	0	0	15	0	0	0	0	0	3	0	5	6
380	OTU_380	GATTAACGCTGGCGGCGTGCATAACACATGCAAGTCGAACGATGAAACTTAATTGATCTCTTCGGAGTGATTTTAAGTGGATTAGTGGCGGACGGGTGAGTAACGCGTGAGTAACCTGCCTTAGAGATGGGGATAGCCTCTGGAAACGGAGAATAATACCCAATGATACCAAGCTATCGCATGGTAGCCTGGTCAAAGATTTATCGCTCTAAGATGGACTTGCGTCTGATTAGCTAGTTGGTGAGATAATGGCTCACCAAGGCAACGATCAGTAGCCGGCTTGAGAGAGTGTACGGCCACATTGGGACTGAGACACGGCCCAGAC	0	0	0	0	2	0	0	0	0	0	0	0	0	0	0	0	0	0	0	0	0	0	0	0	2	0	0	0	0	0	0	0	0	0	0	0	0	0	0	0	0	0	0	0	0	0	0
4187	OTU_4187	GATGAACGCTGGCGGCGCGCCTAACACATGCAAGTCGAACGGTTAAAGCATCTTCGGATGTGTATAAAGTGGCGAACGGCTGAGTAACACGTGGGCAACCTGCCCTTTGCACTGGGACAACCAAAAGAAATTCTGGCTAATACCAAATACTCCGCACATATCACATGATGTATGCGGGAAAGCTTTTGCGGTAAGAGATGGGGTCGCGGCCCATTAGGTAGACGGCGGGGTAGAAGCCCACCGTGCCGATGATGGGTAGCCGGGTTGAGAGACCGACCGGCCACATTGGGACTGAGATACGGCCCAGAC	0	0	1	0	2	0	0	0	0	0	2	0	0	0	0	4	0	0	0	0	0	0	0	0	0	1	0	1	0	0	0	0	0	3	3	0	1	2	2	0	2	1	0	2	1	2	1
829	OTU_829	ACTCCCTTGGTCACCGCGCAGCTTCTCAGTGCCTCTGTCTTAATGGTCCCTTCTTCGTCCTTGGGGACTGGGCGCATGTCGGGTCCTTTGCAGCTTGGACTGTGTCCATGGTGTTAGCTCACTGGCCTCTTCCCTCTGCCCAGGTCATCATGAGGTCCTGCTCGGGCATCAACTTTGAAGAGTTTTACCACTTCCTCAAGGTCATCGCTGAGAAGAGGCTCCTGG	0	0	0	0	0	0	0	0	0	0	0	0	0	0	0	1	0	0	0	0	0	0	0	1	0	0	0	0	0	0	0	0	0	0	3	0	0	0	0	0	0	0	0	0	0	0	0
751	OTU_751	GACGAACGCTGGCGGCGTGCCTAATACATGCAAGTCGAGCGAATCGATGGGAGCTTGCTCCCTGAGATTAGCGGCGGACGGGTGAGTAACACGTGGGCAACCTGCCTATAAGACTGGGATAACTTCGGGAAACCGGAGCTAATACCGGATACGTTCTTTTCTCGCATGAGAGAAGATGGAAAGACGGTTTACGCTGTCACTTATAGATGGGCCCGCGGCGCATTAGCTAGTTGGTGAGGTAATGGCTCACCAAGGCGACGATGCGTAGCCGACCTGAGAGGGTGATCGGCCACACTGGGACTGAGACACGGCCCAGAC	0	0	0	0	0	58	0	0	0	0	0	0	0	0	0	0	0	0	0	0	0	0	0	0	0	0	0	0	0	0	0	0	0	0	0	0	0	0	0	0	0	0	0	0	0	0	0
1024	OTU_1024	GATGAACGCTGGCGGCGTGCTTAACACATGCAAGTCGAACGAGAGCTACAGGAGGAAGTTTTCGGATGGAATCCGGTAGATCGAGTGGCGGACGGGTGAGTAACGCGTGGGGAACCTGCCTCATACAGGGGGATAACAGTTGGAAACGACTGTTAATACCGCATAAGACCACAGAGTCGCATGACTCAGGGGTAAAAACTCCGGTGGTATGAGATGGACCCGCGTTCGATTAGCCAGTTGGCGGGGTAACGGCCCACCAAAGCGACGATCGATAGCCGATTTGAGAGAATGACCGGCCACATTGGGACTGAGACACGGCCCAAAC	0	0	0	0	0	0	0	0	0	0	0	0	0	0	0	0	0	0	0	0	0	0	0	0	0	0	7	0	0	0	0	0	0	0	0	0	0	0	2	0	0	0	0	0	0	0	0
1342	OTU_1342	GATGAACGCTGGCGGCGTGCTTAACACATGCAAGTCGAACGAAGTGCTACGACGGAAGTTTTCGGACGGAAGATGTAGTTACTTAGTGGCGGACGGGTGAGTAACGCGTGGGGAACCTGCCCTGTACCGGGGGATAGCAGCCGGAAACGGCTGCTAATACCGAATACGATCTTTTCGTCGCATGACGGAAAGAAGAAAGGATGGCCTCTATACAAAGCTATCGCCGAAGGAGGGGTTTGCGTCTGATTAGCTGGTTGGAGGGGTAACGGCCCAACAAGGCGATGATCAGTAGCCGGTCTGAGAGGATGAACGGCCACATTGGGACTGAGACACGGCCCAGAC	0	0	0	0	0	0	0	0	0	0	0	0	0	0	0	0	0	0	0	0	0	17	0	0	0	0	0	0	0	3	0	0	0	0	0	0	0	0	0	0	0	0	0	0	0	0	0
529	OTU_529	GACGAACGCTGGCGGCGTGCCTAATACATGCAAGTCGAGCGAAGTTTTTCTGGTGCTTGCACTAGAAAAACTTAGCGGCGAACGGGTGAGTAACACGTAAAGAACCTGCCTCATAGACGGGGACAACTATTGGAAACGATAGCTAATACCGGATAACAGCATAAATCGCATGATATATGTTTAAAAGTTGGTTTCGGCTAACACTATGAGATGGCTTTGCGGTGCATTAGCTAGTTGGTGGGGTAAAGGCCTACCAAGGCGACGATGCATAGCCGACCTGAGAGGGTGATCGGCCACACTGGGACTGAGACACGGCCCAGAC	0	0	0	0	0	0	0	0	0	0	0	0	1	0	0	0	0	0	0	41	0	0	0	0	0	0	0	0	0	0	4	0	0	0	0	0	0	0	0	0	0	0	0	0	0	0	0
708	OTU_708	GCTTACCCTCTCTTGTCCATTCCTCAAGTAGGTGTTACAATAATCTCAAAGACAAGAAAGAACTAGAATAGTCCCCATCTCATGGGATGAATGACGGAAAGCCCAGCTCCCCAGCTGGTGACATCATCACCAAGCAGGGCCTGGACTGGGGCAAGTCTAGGGCTCCCAACAGAAGGAGGTGCTCACTTTCGGGGTCACGCAAGGGCACCAAGTACCTCCCATGACTGTGTGCCCTGGGTACCTCTCTTATCTCACCCACTGTGTTTCTTACTCTTCTCTC	0	0	0	0	0	0	0	0	0	0	0	0	0	0	0	0	0	0	0	0	0	0	0	0	0	0	0	0	0	0	0	0	0	0	0	0	0	0	0	0	0	0	0	0	0	0	0
1028	OTU_1028	GATGAACGCTAGCTATAGGCTTAACACATGCAAGTCGAGGGGAAACGGCATGAGATGCTTGCATCTTATGGACGTCGACCGGCGTACGGGTGAGTAACGCGTATCCAACCTGCCCACGAGTAGGGGATAACCCGCAGAAATGCGGACTAATACCCTATACAGTCCAAAGACGGCATCAGATTTGGACGAAAGATTTATCGCTCGCGGATGGGGATGCGTCTGATTAGCTTGTTGGCGGGGTAACGGCCCACCAAGGCATCGATCAGTAGGGGTTCTGAGAGGAAGGTCCCCCACATAGGAACTGAGACACGGTCCTAAC	0	0	0	0	0	0	0	0	0	0	0	0	0	0	0	0	0	0	0	0	0	0	0	0	33	0	0	0	0	0	0	0	0	0	0	0	0	0	0	0	0	0	0	0	0	0	0
3182	OTU_3182	GATGAACGCTGGCGGCGTGCTTAACACATGCAAGTCGAACGGAGTTAATTTGAGGAAGCAAGCTTGCTTGAAGAATTAAATTAACTTAGTGGCGGACGGGCGAGTAACACGTGAGCAACCTGCCTCTTACAGGGGAATAACAACGGGAAACCGTTGCTAATACCGCATAACATGTTGAAAGGGCATCCTTTTAACATCAAAGGAGCAATCCGGTAAGAGATGGGCTCGCGTCCGATTAGCTAGTTGGTGGGGTAAAAGCCTACCAAAGCGAAGATCAGTAGCCGAGTTGAGAGACTGACCGGCCACATTGGGACTGAGACACGGCCCAGAC	0	0	0	0	0	0	0	0	0	0	0	0	0	0	0	1	0	0	0	0	0	0	0	0	0	0	0	0	0	3	0	0	0	0	0	0	1	0	0	0	0	0	0	0	0	1	0
124	OTU_124	ATTGAACGCTGGCGGCAGGCCTAACACATGCAAGTCGAGCGGATGAAGGGAGCTTGCTCCTGGATTCAGCGGCGGACGGGTGAGTAATGCCTAGGAATCTGCCTGGTAGTGGGGGATAACGTCCGGAAACGGGCGCTAATACCGCATACGTCCTGAGGGAGAAAGTGGGGGATCTTCGGACCTCACGCTATCAGATGAGCCTAGGTCGGATTAGCTAGTTGGTGGGGTAAAGGCCTACCAAGGCGACGATCCGTAACTGGTCTGAGAGGATGATCAGTCACACTGGAACTGAGACACGGTCCAGAC	0	0	0	0	0	0	0	0	0	0	0	0	0	0	0	0	0	0	0	0	0	0	0	0	0	0	0	1	0	0	0	0	0	0	0	0	0	0	0	0	0	0	0	0	0	0	1
177	OTU_177	GATGAACGCTGGCGGCGTGCCTAACACATGCAAGTCGAGCGAGGGTTTGCTCAGTATTGAGTATTCTAAGTCTAGAATGTTCAATTCTGAGCAAAACCAAGCGGCGGACGGGTGAGTAACGCGTGGGTAACCTGCCCTATACACATGGATAACATACTGAAAAGTTTACTAATACATGATAATATATATTTGCGGCATCGCAGATATATCAAAGTGTTAGCGGTATAGGATGGACCCGCGTCTGATTAGCTAGTTGGTGAGATAACTGCCCACCAAGGCGACGATCAGTAGCCGACCTGAGAGGGTGATCGGCCACATTGGAACTGAGACACGGTCCAAAC	0	0	0	0	0	0	0	0	0	0	0	0	0	0	0	0	0	0	0	0	0	0	0	0	0	0	0	0	0	0	44	0	0	0	0	0	0	0	0	0	0	0	0	0	0	0	0
749	OTU_749	CCTCCTGAGTAGCTGGGATTACAGGCGCGCACCACCATGCCCGGCTAATTTTTGCATTTTTAATAGAAACAGGGTTTCACTATGTTGGCCAGGATGGTCTCGATCTCCTGACCTTGTGATCCGCCCACCTTGGCCTCCCAAAGTGCTAGGATTACAGGCATGAGCCACTGCGCCTGGCCAATACATTTCTAAAAAAGGTGGTGGTAGACTGAGTTCAAGAACAGATATTCCGCTTCTATTCACATTTCAACCTTTATTTTTAAATATTTCTTCTACAC	0	0	0	0	0	0	0	0	0	0	0	0	0	0	0	0	0	0	0	0	0	0	0	0	0	0	0	0	0	0	0	0	0	0	1	0	0	0	0	0	0	0	0	0	0	0	0
3985	OTU_3985	GATGAACGCTAGCTACAGGCTTAACACATGCAAGTCGAGGGGAAACGGCATCAAGCGCTTGCGCCTGATGGACGTCGACCGGCGCACGGGTGAGTAACGCGTATCCAACCTGCCCCACACTAAGGGACAACCCGCAGAAATGTGGGCTAATACCTTATATTTTCCACCAAGGGCATCGTCGATGGAACAAAGATTTATCGGTATGGGATGGGGATGCGTCCGATTAGGTTGTTGGCGGGGTAACGGCCCACCAAGCCATCGATCGGTAGGGGTTCTGAGAGGATGAACGGCCACATTGGGACTGAGACACGGCCCAGAC	2	0	0	0	0	0	0	0	0	0	0	4	0	0	0	1	0	0	0	0	0	3	1	0	0	0	1	0	1	1	0	0	1	0	0	0	0	0	1	0	0	0	0	0	0	1	0
185	OTU_185	GATGAACGCTGGCGGCGTGCTTAACACATGCAAGTCGAACGGGATCCATCGGGCTTTGCTTGGTGGTGAGAGTGGCGAACGGGTGAGTAATGCGTGACCGACCTGCCCCATGCACCGGAATAGCTCCTGGAAACGGGTGGTAATGCCGGATGTTCCAGTTGATCGCATGGTCTTCTGGGAAAGCTTTCGCGGTATGGGATGGGGTCGCGTCCTATCAGCTTGACGGCGGGGTAACGGCCCACCGTGGCTTCGACGGGTAGCCGGCCTGAGAGGGCGACCGGCCACATTGGGACTGAGATACGGCCCAGAC	0	0	0	0	0	4	0	0	0	0	0	0	0	0	0	0	0	0	0	0	0	0	0	0	0	0	0	0	0	0	5	0	21	0	0	0	0	0	0	0	0	0	0	0	0	0	1
233	OTU_233	GACGAACGCTGGCGGCGTGCCTAATACATGCAAGTCGAACGCACTCTCGTTTAGATTGAAGGAGCTTGCTCCTGATTGATAAACATTTGAGTGAGTGGCGGACGGGTGAGTAACACGTGGGTAACCTGCCCTAAAGTGGGGGATAACATTTGGAAACAGATGCTAATACCGCATAAAACCTAACACCGCATGGTGTAGGGTTGAAAGATGGTTTCGGCTATCACTTTAGGATGGACCCGCGGTGCATTAGTTAGTTGGTGAGGTAAAGGCTCACCAAGACCGTGATGCATAGCCGACCTGAGAGGGTAATCGGCCACACTGGGACTGAGACACGGCCCAGAC	0	0	0	0	0	0	0	0	0	0	0	0	0	0	0	0	0	0	0	0	0	0	0	0	0	0	0	0	0	0	0	0	0	0	0	0	0	0	0	0	0	0	0	0	0	0	0
731	OTU_731	GGCCCTGCAGAAAATGAAGAGCAAGATGGGAGGTCAGGGGACAGGAGCAGAGAGGGTGCTATTTTAGGAAGGAATGAGGTCAGAGTGCAAGGCAGGGACCAGGTCTTTGGTTTGAAAATCAAAATGAGGCTTTGATTTTATTGCAGGTACATTGGGAAGTTTTTAGAGTGTTTAAAGCAGGGAGTGAGCACTTATCTGATCTGTATTTTGAAGCGATCCTTCTTCTCACTGTTAGAATACGGGAGGCAGCA	0	0	0	0	0	0	0	0	0	0	0	0	0	0	0	0	0	0	0	0	0	0	0	0	0	0	0	0	0	0	0	0	0	0	0	0	0	0	0	0	0	0	0	0	0	0	0
2614	OTU_2614	GATGAACGCTGGCGGCGCGCCTAACACATGCAAGTCGAACGGCACCCCTCTCCGGAGGGAAGCGAGTGGCGAACGGCTGAGTAACACGTGGAGAACCTGCCCCCTCCCCCGGGATAGCCGCCCGAAAGGACGGGTAATACCGGATACCCCCGGGCGCCGCATGGCGCCCGGGCTAAAGCCCCGACGGGAGGGGATGGCTCCGCGGCCCATCAGGTAGACGGCGGGGTGACGGCCCACCGTGCCGACAACGGGTAGCCGGGTTGAGAGACCGACCGGCCAGATTGGGACTGAGACACGGCCCAGAC	0	0	0	0	0	12	0	0	0	0	0	0	0	0	0	0	0	0	0	0	0	0	0	0	0	0	0	0	0	0	0	0	0	1	0	0	0	0	0	0	0	0	0	0	0	0	0
301	OTU_301	ATTGAACGCTGGCGGCATGCTTTACACATGCAAGTCGGACGGCAGCACAGAGAAGCTTGCTTCTTGGGTGGCGAGTGGCGAACGGGTGAGTAACATATCGGAACGTACCGAGCAGTGGGGGATAACTAATCGAAAGATTAGCTAATACCGCATATATTCTGAGGAAGAAAGCAGGGGACCATTTGGCCTTGCGCTGTTTGAGCGGCCGATATCTGATTAGCTAGTTGGTGGGGTAAAGGCCTACCAAGGCGACGATCAGTAGCGGGTCTGAGAGGATGATCCGCCACACTGGGACTGAGACACGGCCCAGAC	0	0	0	0	0	0	0	0	0	0	0	0	0	0	0	0	0	2	0	1	0	0	0	31	0	0	0	0	0	0	0	0	0	0	0	0	0	0	0	1	0	0	0	0	0	0	0
397	OTU_397	ATTGAACGCTGGCGGCAGGCTTAACACATGCAAGTCGAACGGTAGCAGGAGGAAGCTTGCTTTCTTGCTGACGAGTGGCGGACGGGTGAGTAATGCTTGGGAATCTGGCTTATGGAGGGGGATAACTACGGGAAACTGTAGCTAATACCGCGTAATATCGAAAGATTAAAGTGTGGGACCTTCGGGCCACATGCCATAAGATGAGCCCAAGTGGGATTAGGTAGTTGGTGAGGTAAAGGCTCACCAAGCCTGCGATCTCTAGCTGGTCTGAGAGGATGGCCAGCCACACTGGAACTGAGACACGGTCCAGAC	0	0	0	0	0	0	0	0	0	0	0	0	0	0	0	0	0	0	0	0	0	0	0	0	0	0	0	0	0	0	0	0	0	0	0	0	0	0	0	0	0	0	0	0	0	0	0
875	OTU_875	CTTGAGGAAGCAGAATAGTTTCCTATGATGATTTTGGGCGTTGATCCCGGGCTTACTCGCTGCGGGGTCGGCGTGATTGAAGCCGGCGTTTCTCGTCGGCTTTCTTTTATTCACGTCGATGTATTAAGAAGTGATCCTAAGACTTCTCAAGATTTAAGATTGCTCGAAATTTACAATGGACTGGTGGAGAAAATCGAAAGGTTTTCGCCAGATACTATTTCGATTGAGCGTGTTTTTGCTCAAGAAAATCGAAACACTGTTCTTGGTACTGCTCAAGTTGCAGGTGTTGCAATGTTGGCTGCTGCTCAGAGAGGTATTCCTGTAGCTTTGCATAC	0	0	0	0	2	0	0	0	0	0	2	0	0	0	0	0	0	0	0	0	0	0	0	0	0	0	0	0	0	0	0	0	0	0	3	0	0	0	0	0	0	0	0	1	1	0	2
1562	OTU_1562	GATTAACGCTGGCGGCGTGCATAACACATGCAAGTCGAACGATGAAACCTAATTGATCTCTTCGGAGTGAAATTAGATGGATTAGTGGCGGACGGGTGAGTAACGCGTGAGTAACCTGCCTTAGAGAAGGGGATAGCCTTTGGAAACGAAGAATAATACCCTATGAAACCAACACCTCGCATGAAGTGCTGGTCAAAGATTTATCGCTCTAAGATGGACTTGCGTCTGATTAGCTAGTTGGTGAGATAACAGCTCACCAAGGCAACGATCAGTAGCCGGCTTGAGAGAGTGTACGGCCACATTGGGACTGAGACACGGCCCAGAC	0	12	0	0	0	0	0	0	0	0	0	0	0	0	0	0	0	0	0	0	0	0	0	0	0	0	6	0	0	0	0	0	0	0	0	0	0	0	0	0	0	0	0	0	0	0	0
363	OTU_363	GATGAACGCTAGCTACAGGCTTAACACATGCAAGTCGAGGGGCAGCATGAACTTAGCTTGCTAAGTTTGATGGCGACCGGCGCACGGGTGAGTAACACGTATCCAACCTGCCGATGACTCGGGGATAGCCTTTCGAAAGAAAGATTAATACCCGATGGCATAGTTCTTCCGCATGGTAGAACTATTAAAGAATTTCGGTCATCGATGGGGATGCGTTCCATTAGGTTGTTGGCGGGGTAACGGCCCACCAAGCCTTCGATGGATAGGGGTTCTGAGAGGAAGGTCCCCCACATTGGAACTGAGACACGGTCCAAAC	0	0	0	0	0	6	0	0	0	0	0	0	0	0	0	0	0	0	0	0	0	0	0	0	0	0	0	0	0	0	0	0	0	0	0	0	0	0	0	0	0	0	0	0	0	0	0
738	OTU_738	CTACAACTTCCGCCTCCCAGGTTCAAACGATTCTCCTGCCTCAGCCTCCTGAGTAGCTGGGATTACAGGCACGCACCACCACTTCTGGCTAATTTTATATTTTTAGCAGAGATGAGGTTTCACCATGTTGGCCAGGCTGGTCTCGAACTCCTGACCTCAAGTGATCTGCCCGCCTTGGCCTCCCAGAGTGCTGGGATGTTTTTAAAACCTCACTACGCTGTAATGTGGTAGGTGGCTTTGAAGGTGGGGTGGGGCTACGGGAGGCAGCA	0	0	0	0	0	0	0	0	0	0	0	0	0	0	0	0	0	0	0	0	0	0	0	0	0	0	0	0	0	0	0	0	0	0	0	0	0	0	0	0	0	0	0	0	0	0	0
884	OTU_884	ATTGAACGCTGGCGGCAGGCTTAACACATGCAAGTCGAACGGTAACAGGAGAAAGCTTGCTTTCTTGCTGACGAGTGGCGGACGGGTGAGTAATGCTTGGGAATCTGGCTTATGGAGGGGGATAACGACGGGAAACTGTCGCTAATACCGCGTAGAGTCGAGAGACGAAAGTGCGGGACCGCAAGGCCGCATGCCATAGGATGAGCCCAAGTGGGATTAGGTAGTTGGTGGGGTAAAGGCCTACCAAGCCGACGATCTCTAGCTGGTCTGAGAGGATGACCAGCCACACCGGGACTGAGACACGGCCCGGAC	0	0	0	0	0	0	0	0	0	0	0	0	0	0	0	0	0	0	0	0	0	0	0	0	0	0	0	0	0	0	0	0	0	0	0	0	0	0	0	0	0	0	0	0	0	0	0
912	OTU_912	GACGAACGCTGGCGGCGCGCCTAACACATGCAAGTCGAACGGAGCTAACTTTGTTGAAGTTTTCGGATGGAAACGTTGTTAGCTTAGTGGCGGACGGGTGAGTAACACGTGAGCAACCTGCCTTTCAGAGGGGGATAACAGTTGGAAACGACTGCTAATACCGCATAACGTTGCGAGAGGACATCCTTTTGCAACCAAAGGAGCAATCCGCTGAAAGATGGGCTCGCGGCCGATTAGCTAGATGGCGGGGTAAGGGCCCACCATGGCGACGATCGGTAGCCGGACTGAGAGGTTGAACGGCCACATTGGGACTGAGACACGGCCCAGAC	0	0	0	0	0	0	0	0	0	0	0	0	0	0	0	0	0	0	0	0	0	0	0	0	0	0	0	0	0	0	0	0	0	0	0	0	0	0	0	0	0	0	0	0	0	0	0
914	OTU_914	GACGAACGCTGGCGGCGTGCTTAACACATGCAAGTCGAACGATGATGCCCAGCTTGCTGGGTGGATTAGTGGCGAACGGGTGAGTAACACGTGAGTAACCTGCCCCTGACTCTGGGATAAGCGTTGGAAACGACGTCTAATACTGGATATGATCACTGGCCGCATGGTCTGGTGGTGGAAAGATTTTTTGGTTGGGGATGGACTCGCGGCCTATCAGCTTGTTGGTGAGGTAATGGCTCACCAAGGCGACGACGGGTAGCCGGCCTGAGAGGGTGACCGGCCACACTGGGACTGAGACACGGCCCAGAC	0	0	0	0	0	0	0	0	0	0	0	0	0	0	0	0	0	0	0	0	0	0	0	0	0	0	0	0	0	0	0	0	0	0	0	0	0	0	0	0	0	0	0	0	0	0	0
1847	OTU_1847	GATGAACGCTGACAGAATGCTTAACACATGCAAGTCAACTTGAATTTGGGTTTTTAACTTAGATTTGGGTGGCGGACGGGTGAGTAACGCGTAAAGAACTTGCCTCACAGCTAGGGACAACATTTAGAAATGAATGCTAATACCTGATATTATGATTTTAAGGCATCTTAGAATTATGAAAGCTATAAGCACTGTGAGAGAGCTTTGCGTCCCATTAGCTAGTTGGAGAGGTAACAGCTCACCAAGGCGATGATGCATAGCCGAGTTGAGAGACTGATCGGCCACATTGGGACTGAGACACGGCCCAAAC	0	1	0	0	0	0	0	0	0	0	0	8	0	0	0	0	0	0	0	0	0	0	0	0	0	3	0	0	0	0	0	0	0	1	0	0	2	0	0	0	0	0	0	0	0	0	0
443	OTU_443	GATGAACGCTAGCGACAGGCTTAACACATGCAAGTCGAGGGGCAGCGGGGTGTAGCAATACACCGCCGGCGACCGGCGCACGGGTGAGTAACGCGTATGCAACTTGCCTATCAGAGGGGGATAACCCGGCGAAAGTCGGACTAATACCGCATGAAGCAGGGGTCCCGCATGGGGATATTTGCTAAAGATTCATCGCTGATAGATAGGCATGCGTTCCATTAGGCAGTTGGCGGGGTAACGGCCCACCAAACCGACGATGGATAGGGGTTCTGAGAGGAAGGTCCCCCACATTGGTACTGAGACACGGACCAAAC	0	0	0	0	0	0	0	1	0	0	0	0	0	0	0	0	0	0	0	0	0	0	0	0	0	0	0	0	0	0	0	0	0	0	0	1	0	0	0	0	0	0	0	0	0	0	0
967	OTU_967	GACGAACGCTGGCGGCGTGCTTAACACATGCAAGTCGAACGAGAGACGGTGAAAAGCTTGCTTTTAATCGAATCGAGTGGCAAACGGGTGAGTAACGCGTAAACAACCTGCCCCTGGGATGGGGACAACAGCTGGAAACGGCTGCTAATACCGAATGAGCTCCACGTGCCGCATGGCAGGAGGAGGAAAGGGTGGCCTCTGGAACAAGCTACCGCCGAGGGAGGGGTTTGCGTCTGATTAGCTGGTTGGTGAGGTAAGGGCTCACCAAGGCGACGATCAGTAGCCGGTCTGAGAGGATGAACGGCCACATTGGAACTGAGAGACGGTCCAGAC	0	0	0	0	0	0	0	0	0	0	0	5	0	0	0	0	0	0	0	0	0	0	0	0	0	0	46	0	0	0	0	0	0	0	0	0	0	0	0	0	0	0	0	0	0	0	0
1445	OTU_1445	GATGAACGCTGGCGGCGTGCCTAACACATGCAAGTCGAACGAAGTTACACGGAGGAAGTTTTCGGATGGAATCGGTATAACTTAGTGGCGGACGGGTGAGTAACGCGTGGGAAACCTGCCCTGTACCGGGGGATAACACTTAGAAATAGGTGCTAATACCGCATAAGCGCACGGAACCGCATGGTTCCGTGTGAAAAACTCCGGTGGTACAGGATGGTCCCGCGTCTGATTAGCCAGTTGGCAGGGTAACGGCCTACCAAAGCGACGATCAGTAGCCGGCCTGAGAGGGTGAACGGCCACATTGGGACTGAGACACGGCCCAAAC	0	0	0	0	0	0	0	0	0	0	0	0	0	0	0	0	0	0	0	0	0	0	0	0	0	0	0	0	0	0	0	0	0	0	0	0	0	0	0	0	0	0	0	0	0	0	0
686	OTU_686	GATGAACGCTGGCGGCGCGCCTAACACATGCAAGTCGAACGGTTAAGGCGCCTTCGGGCGCGAATAAAGTGGCGAACGGCTGAGTAACACGTGGGCAACCTGCCCCTCGCACCGGGACAGCCTCGGGAAACCGTGGTTAATACCGGATACTCCGCACCCACCGCATGGTGGGGGCGGGAAAGCCCAGACGGCGAGGGATGGGCCCGCGGCCTGTTAGCTAGTTGGTGGGGCAACGGCCCACCAAGGCAATGATGGGTAGCCGGGTTGAGAGACCGACCGGCCAGATTGGGACTGAGACACGGCCCAGAC	0	0	0	0	0	0	0	0	0	0	0	0	0	0	0	0	0	0	0	0	0	0	0	0	0	0	0	0	0	0	0	11	0	0	0	0	0	0	6	0	0	0	0	0	0	0	0
768	OTU_768	CAACCTTCCCCTCCAAGGTTCAAGCGATTCTCCTGTCTTAGCCTCCCAAGTAGCTGGTATTACAGGCGACCGCCACCTTGCCCAGCCAATTTTTGTGTTTAGAGTAGAGACATTTTGCCATGTTGGCCAGGCTGGTTTCAAACTCTTGACCTCAGGTGATCCGCCCACCTTGGCCTCCCAGAGTGCTGGGATTACAGGTGTGAGCCACCGCACCTGGCCTTAGCTTTTTAAATTATGCTTTTTTAATACGATGTCTTCCTTAATCATATGGTC	0	0	0	0	0	0	0	0	0	0	0	0	0	0	0	0	0	0	0	0	0	0	0	0	0	0	0	0	0	0	0	0	0	0	0	0	0	0	0	0	0	0	0	0	0	0	0
1566	OTU_1566	GACGAACGCTGGCGGCGTGCTTAACACATGCAAGTCGAACGAGAGTTAGATCGAATGAGTTTTCGGACAAGTGAGATTTAACGAAAGTGGCGAACGGGTGAGTAACACGTGAGCAACCTGCCTCTTACAGGGGAATAACAACGGGAAACCGTTGCTAATACCGCATAACATGTTGAAAGGGCATCCTTTTAACATCAAAGGAGCAATCCGGTAAGAGATGGGCTCGCGTCCGATTAGCTAGTTGGTAGGGTAACGGCCTACCAAGGCGACGATCGGTAGCCGGACTGAGAGGTCGAACGGCCGCATTGGGACTGAGACACGGCCCAGAC	0	0	0	0	0	0	0	0	0	0	0	0	0	0	0	2	0	0	0	0	0	0	5	0	0	0	0	0	4	0	0	1	0	0	0	0	1	0	1	0	0	0	0	0	0	5	0
2475	OTU_2475	GACGAACGCTGGCGGCGTGCTTAACACATGCAAGTCGAACGAGAGGACATGGGAAGCTTGCTTCCTATGAAATCGAGTGGCAAACGGGTGAGTAACGCGTAAACAACCTGCCCTTCGGATGGGGATAACAGCCGGAAACGGCTGCTAATACCGAATACGATCTTTTCGTCGCATGACGGAAAGAAGAAAGGATGGCCTCTATACAAAGCTATCGCCGAAGGAGGGGTTTGCGTCTGATTAGCTGGTTGGAGGGGTAACGGCCCACCAAGGCGACGATGGGTAGCCGGCCTGAGAGGGTGAACGGCCACATTGGAACTGAGAAACGGTCCAAAC	0	1	0	0	0	0	0	0	0	0	0	0	0	0	0	0	0	1	0	0	0	0	1	0	0	4	0	1	3	1	0	2	0	2	0	0	0	0	0	0	0	0	0	0	0	0	1
4063	OTU_4063	GATGAACGCTGGCGGCGTGCCTAACACATGCAAGTCGAACGATTAAAGCACCTTCGGGTGTGTATAGAGTGGCGAACGGGTGAGTAACACGTGACCAACCTGCCCTTTGCACTGGGATAGCCTCGGGAAACCGAGGTTAATACCGGATACTCCATATCCATCGCATGATAGATATGGGAAAGCTCCGGCGGCAAAGGATGGGCCCGCGGCCTGTTAGCTAGTTGGTGGGGTAGTGGCCTACCAAGGCAATGATGGGTAGCCGGGTTGAGAGACCGACCGGCCAGATTGGGACTGAGACACGGCCCAGAC	0	2	2	0	0	0	0	0	0	0	5	0	0	0	3	2	1	0	0	0	0	0	9	0	0	0	0	0	0	0	0	0	0	0	1	0	1	0	1	0	1	1	0	2	0	0	1
662	OTU_662	GATGAACGCTGGCGGCATGCCTAATACATGCAAGTCGAACGGAGAAGCCTAACAGAAGATGCTTGCATCGGAAGATAGATACTTCTCAGTGGCGAACGGGTGAGTAACACGTAGGTAACCTGCCCATGTGCCCGGGATAATTTCTGGAAACGGAAACTAAAACCGGATAGGTAATAGAGAAGCATTTCTGTATTATTAAAGAAGCCTCAAAGCTTTGAACATGGATGGACCTGCGGTGCATTAGCTAGTTGGTAAGGTAACGGCCTACCAAGGCGACGATGCATAGCCGACCTGAGAGGGCGAACGGCCACATTGGGACTGAGACACGGCCCAAAC	0	0	0	0	0	49	0	0	0	0	0	0	0	0	0	0	0	0	0	0	0	0	0	0	0	0	0	0	0	0	0	0	0	0	0	0	0	0	0	0	0	0	0	0	0	0	0
858	OTU_858	GATGAACGCTGACAGAATGCTTAACACATGCAAGTCTTTGGCAAATCTGTGCTTGCACAGCCTAGCCAAGGCGGACGGGTGAGTAACGCGTAAAGAACTTGCCCTGCAGACAGGGATAACAGACGGAAACGACTGATAATACCTGATACAATTGCCAGCACGCATGTGCCCGGCAATGAAAAGTGATGCTGCAGGAGAGCTTTGCGTCCTATTAGCTTGTTGGTGAGGTAATGGCTCACCAAGGCGATGATAGGTAGCCGGCCTGAGAGGGTGAACGGCCACAAGGGGACTGAGATACGGCCCTTAC	0	0	0	0	0	0	0	48	0	1	0	0	0	0	0	0	0	0	0	0	0	0	0	0	0	0	0	0	0	0	0	0	0	0	0	0	0	0	0	0	0	0	0	0	0	0	0
119	OTU_119	AACGAACGCTGGCGGCAGGCCTAACACATGCAAGTCGAGCGAGGACTTCGGTTCTAGCGGCGGACGGGTGAGTAACGCGTGGGAATGTGCCCTTCTCTACGGAATAGCCCTGGGAAACTGGGAGTAATACCGTATACGCCCTATTGGGGAAAGATTTATCGGAGAAGGATCAGCCCGCGTTGGATTAGGTAGTTGGTGGGGTAATGGCCTACCAAGCCGACGATCCATAGCTGGTTTGAGAGGATGATCAGCCACACTGGGACTGAGACACGGCCCAGAC	0	0	0	0	0	0	0	0	0	0	0	0	0	0	0	0	0	0	0	0	0	0	0	0	0	0	0	0	0	0	2	0	0	0	3	0	0	1	0	0	0	0	2	0	0	0	0
465	OTU_465	GATGAACGCTAGCTACAGGCTTAACACATGCAAGTCGAGGGGAAACGGGAGAATAGCTTGCTATTCTTTGTCGTCGACCGGCGCACGGGTGAGTAACGCGTATCCAACCTTCCCATAACTAAGGAATACCCCGTAGAAATGCGGCCTAATCCCTTATGGTCTCTTATGCCTGTCATGGGAATAAGAGTAAAGATTTATCGGTTATGGATGGGGATGCGTCTGATTAGCTTGCTGGCGGGGTAACGGCCCACCAGGGCATCGATCAGTAGGGGTTCTGAGAGGAAGGTCCCCCACATTGGAACTGAGACACGGTCCAAAC	0	0	0	0	0	0	0	0	0	0	0	0	0	0	0	0	0	0	0	0	0	0	0	0	0	0	0	0	0	0	0	0	0	0	0	0	0	0	0	0	0	0	0	0	0	0	0
796	OTU_796	GACGAACGCTGGCGGCGTGCTTAACACATGCAAGTCGAACGATGAAAGTCGTTTTGATATCTTCGGATTGATAAACTTCTGGATTAGTGGCGGACGGGTGAGTAACGCGTGAGCAATCTGCCTTACACAAAGGGATAGCCTCGGGAAACCGGGATTAATACCATATGATATCTATTAACCGCATGGCCTATAGATTAAAGAATTTCGGTGTAAGATGAGCTCGCGTCCCATTAATTAGTTGGTGAGGGTAACGGCCCACCAAGATAGCGATGGGTAGCCGATCTAAGAGGATGACCGGCCACATTGGAACTGAGAAACGGTCCAAAC	0	0	0	23	0	0	0	0	0	0	0	0	0	0	0	0	0	0	0	0	0	0	0	0	0	0	0	0	0	0	0	0	0	0	0	5	0	0	0	0	0	0	0	0	0	0	0
913	OTU_913	GATGAACGCTGGCGGCGTGCTTAACACATGCAAGTCGAACGATTAACCCGCCCTCGGGCGGTTATAGAGTGGCGAACGGGTGAGTAACACGTGACCAACCTGCCCCTTGCTCCGGGACAACCCAGGGAAACCTCGGCTAATACCGGATACTCCGCGCAGCCCGCATGGGAGGCGCGGGAAAGCCCAGACGGCAAGGGATGGGGTCGCGGCCCATTAGGTAGACGGCGGGGTAACGGCCCACCGTGCCCGCGATGGGTAGCCGGGTTGAGAGACCGATCGGCCACATTGGGACTGAGATACGGCCCAGAC	0	0	0	0	0	0	0	0	0	0	0	0	0	0	0	0	0	0	0	0	0	0	0	0	0	0	0	0	0	0	0	0	0	0	0	0	0	0	0	0	0	0	0	0	0	0	0
3121	OTU_3121	GATGAACGCTAGCTATAGGCTTAACACATGCAAGTCGAGGGGAAACGGCAGAGAGTGCTTGCACACTTTGGACGTCGACCGGCGCACGGGTGAGTAACGCGTATCCAACCTGCCCTTTACTTGGGGATAACCCGTTGAAAGACGGACTAATACCCAATGATATTCATTGATGACATCTGATTTGAATTAAAGATTTATCGGTATAGGATGGGGATGCGTCTGATTAGCTTGTTGGTGAGGTAACGGCTCACCAAGGCTACGATCAGTAGGGGTTCTGAGAGGGTGGACGGCCACAAGGGGACTGAGATACGGCCCTTAC	0	1	0	0	0	0	0	0	0	0	4	2	0	0	0	0	0	0	0	0	0	0	0	0	0	0	0	0	0	0	0	6	0	2	2	0	0	0	1	1	2	0	0	0	1	0	0
474	OTU_474	GACGAACGCTGGCGGCGTGCTTAACACATGCAAGTCGTACGGTAAGGCCCTTTCGGGGGTACACGAGTGGCGAACGGGTGAGTAACACGTGAGTAACCTGCCCACAACTTTGGGATAACGCTAGGAAACTGGTGCTAATACTGGATATGTGCTCCTGCTGCATGGTGGGGGTTGGAAAGCTCCGGCGGTTGTGGATGGACTCGCGGCCTATCAGCTTGTTGGTGGGGTAGTGGCCTACCAAGGCGGCGACGGGTAGCCGGCCTGAGAGGGTGACCGGCCACATTGGGACTGAGATACGGCCCAGAC	5	0	0	0	0	0	0	0	0	0	0	0	0	0	0	0	0	0	0	0	0	0	0	0	0	0	0	0	0	0	0	0	0	0	0	0	0	0	0	0	0	0	0	0	0	0	0
737	OTU_737	GACGAACGCTGGCGGCGTGCTTAACACATGCAAGTCGAACGGACAGACAGAGAGCTTGCTCTCTTGAAGTTAGTGGCGAACGGGTGAGTAACGCGTAATCAACCTGCCCTTCAGAGGGGGATAACAACGGGAAACCGTTGCTAATACCGCGTACGATTCATGAGCGGCATCGTTTATGAATGAAAGGTGGCCTCTATGTATAAGCTATCGCTGAAGGAGGGGATTGCGTCTGATTAGCTAGTTGGAGGGGTAACGGCCCACCAAGGCAATGATCAGTAGCCGGTCTGAGAGGATGAACGGCCACATTGGGACTGAGACACGGCCCAAAC	0	0	0	0	0	0	0	0	0	0	0	0	0	0	0	0	0	0	0	0	0	0	0	0	0	0	0	0	0	0	0	0	0	0	0	0	0	0	0	0	0	0	0	0	0	0	0
865	OTU_865	GCCATGTGCTCCTATAGCCAAACATAGCAGTGACAATCTGAGCCCTGGACTGCAGGAAAGTTCAGGACAATGACTTCCTGATTCCCATGCCTTTTGATTGTGATAGAGATAGGGCTTGCTTCTCTAGGATCTGATTCTCTGTTTTGAATCTCTTATTGCTTCTGTTATCCCTTACTTATACCTGATTGATAGGTGCCGTTGTTACTTAGTGGCCCTAAAGGAGCCATGGGGGAAAAAAAGCCTGGGCAGTAATTACAAGATAAAACTTTACATTGTGATTATCAGTGTACGGGAGGCAGCA	0	0	0	0	0	0	0	0	0	0	0	0	0	0	0	0	0	0	0	0	0	0	0	0	0	0	0	0	0	0	0	0	0	0	0	0	0	0	0	0	0	0	0	0	0	0	0
892	OTU_892	GATGAACGCTGGCGGTATGCTTAACACATGCAAGTCGAACGGGGTTACCGGATCTGCGAACTTCGGTTCAAAGAACTGACTAACCTAGTGGCGGACGGGTGAGTAACACGTGAGTAACCAACCTTATACACTGGAATAACACTGGGAAACCAGTGCTAATACCGGATATTATTAAATTCAGGCATCTGGACTTAATGAAAGATTTATCGGTATAAGACGGGCTCGCGTCTGATTAGCTAGTTGGTAGGGCAACGGCCTACCAAGGCGACGATCGGTAGCCGGACTGAGAGGTCGAACGGCCACATTGGGACTGAGAACGGCCCAGAC	0	0	0	47	0	0	0	0	0	0	0	0	0	0	0	0	0	0	0	0	0	0	0	0	0	0	0	0	0	0	0	0	0	0	0	0	0	0	0	0	0	0	0	0	0	0	0
1092	OTU_1092	GACGAACGCTGGCGGCGCGCCTAACACATGCAAGTCGAGCGATGAAGAGAAGACAGAAGCCCTCGGGCAGACGTCATCTTGGATTAGCGGCGGACGGGTGAGTAACAGGTGAGTAACCTACCTTTGACACAGGGATAGCCTCGGGAAACCGGGATTAATACCGGATGACATTACACTATCGCATGATAGAGTAATCAAAGAACTTCGGTCAAAGATGGACTCGCCACTGATTAGCTAGTTGGTGAGATAACAGCCCACCAAGGCAACGATCAGTAGCCGGCCTGAGAGGGTGAACGGCCACATTGGAACTGAGACACGGTCCAAAC	0	33	0	13	0	0	0	0	0	0	0	0	0	0	0	0	0	0	0	0	0	0	0	0	0	0	0	0	0	0	0	0	0	0	0	0	0	0	0	0	0	0	0	0	0	0	0
2689	OTU_2689	GACGAACGCTGGCGGCGTGCCTAATACATGCAAGTCGAACGGTAACAGGAAGCAGCTTGCTGCTTTGCTGACGAGTGGCGGACGGGTGAGTAATGTCTGGGAAACTGCCTGATGGAGGGGGATAACTACTGGAAACGGTAGCTAATACCGCATAACGTCGCAAGACCAAAGAGGGGGACCTTCGGGCCTCTTGCCATCAGATGTGCCCAGATGGGATTAGCTTGTTGGTGGGGTAACGGCTCACCAAGGCGACGATCCCTAGCTGGTCTGAGAGGATGACCAGCCACACTGGAACTGAGACACGGTCCAGAC	0	0	0	0	0	0	0	0	0	0	0	0	2	0	0	0	0	0	0	0	0	0	0	0	0	0	0	0	0	0	0	0	0	0	0	0	0	0	0	0	0	0	0	0	0	0	0
3564	OTU_3564	GATAAACGCTGACAGAATGCTTAACACATGCAAGTCTATGAGGAAGTTTAGCTTGCTAGAAGAAGTCATGGCGGACGGGTGAGTAACGTGTAAAGAACTTACCATATAGACTGGGATAACAGAGGGAAACTTCTGATAATACTGGATAAGTTAGAAGTAGCATTACTAAGTAATGAAAGGTAGCAATACGCTATATGAGAGCTTTGCGTCCTATTAGCTAGTTGGTAAGGTAAGAGCTTACCAAGGCGATGATAGGTAGCCGGCCTGAGAGGGTGGACGGCCACAAGGGGACTGAGATACGGCCCTTAC	0	2	0	0	0	0	0	0	0	0	0	0	0	0	0	0	0	0	0	0	3	0	9	0	0	1	0	0	0	0	0	0	0	0	0	0	0	0	0	0	1	1	0	0	0	5	0
4609	OTU_4609	GACGAACGCTGGCGGCGTGCCTAATACATGCAAGTAGAACGCTGAAGGGAGAGCTTGCTCTTCTGGATGAGTTGCGAACGGGTGAGTAACGCGTAGGTAACCTGCCTGGTAGCGGGGGATAACTATTGGAAACGATAGCTAATACCGCATAACATTGACTATTGCATGATAGTCAATTGAAAGGTGCAAATGTACCACTACCAGATGGACCTGCGTTGTATTAGCTAGTTGGTGGGGTAACGGCTCACCAAGGCGACGATACATAGCCGACCTGAGAGGGTGATCGGCCACACTGGGACTGAGACACGGCCCAGAC	0	0	0	0	0	0	0	0	0	0	0	0	0	0	0	0	0	2	0	0	0	0	0	0	0	0	0	0	0	0	0	0	0	0	0	0	0	0	0	0	0	0	0	0	0	0	0
652	OTU_652	GATGAACGCTGGCTACAGGCTTAACACATGCAAGTCGAGGGGCAGCATGGCGGATGCTTGCATCTGCCGATGGCGACCGGCGCACGGGTGAGTAACGCGTATCCAACCTACCTTCAAGCAGGGGACAATCCGTAGAAATGCGGTCTGATACCCTATGTATTCCAACGAGGTCCTCCGTGTTGGAAGAAAGGTTTATCCGCTTGTTGATGGGGATGCGTCCGATTAGCTTGTTGGCGGGGCAACGGCCCACCAAGGCAACGATCGGTAGGGGTTCTGAGAGGAAGGTCCCCCACACTGGAACTGAGACACGGTCCAGAC	0	0	0	0	0	0	0	0	0	0	0	0	0	0	0	0	0	0	0	0	0	0	0	0	0	0	0	0	0	0	0	0	0	0	0	0	0	0	0	0	0	0	0	0	0	0	0
890	OTU_890	ATTGAACGCTGGCGGCATGCTTTACACATGCAAGTCGAACGGTAACAGGGAGCTTGCTCCGCTGACGAGTGGCGAACGGGTGAGTAATGCGTCGGAACGTGCCGAGTAGTGGGGGATAACTATCCGAAAGGATAGCTAATACCGCATACGCTTTGAGAAGGAAAGCAGGGGATCGCAAGACCTTGCGCTATTCGAGCGGCCGACGTCTGATTAGCTAGTTGGTGAGGTAAAGGCTCACCAAGGCATCGATCAGTAGCGGGTCTGAGAGGATGATCCGCCACACTGGGACTGAGACACGGCCCAGAC	0	0	0	0	0	0	0	0	0	0	0	0	0	0	0	0	0	0	0	0	0	0	0	0	0	0	0	0	0	0	0	0	0	0	0	0	0	0	0	0	0	0	0	0	0	0	0
900	OTU_900	ATTGAACGCTGGCGGCATGCCTTACACATGCAAGTCGAGCGGCAGCGCGGGGGCAACCCTGGCGGCGAGCGGCGAACGGGTGAGTAATGCATCGGAACGTGTCCTCTTGTGGGGGATAACCGGTCGAAAGACTGGCTAATACCGCATGAGCTCGAGAGAGGAAAGCGGGGGATCCGCGAGGACCTCGCGCGAGAGGAGCGGCCGATGTCCGATTAGCTAGTTGGTAGGGTAACGGCCTACCAAGGCGACGATCGGTAGCTGGTCTGAGAGGACGGCCAGCCACACTGGGACTGAGACACGGCCCAGAC	0	0	0	0	0	0	0	0	0	0	0	0	0	0	0	0	0	0	0	0	0	0	0	0	0	0	0	0	0	0	0	0	0	0	0	0	0	0	0	0	0	0	0	0	0	0	0
1099	OTU_1099	GATGAACGCTGGCGGCGTGCTTAACACATGCAAGTCGAACGGAAAGGCTCCTGCTTGCAGGGGTACTCGAGTGGCGAACGGGTGAGTAACACGTGGGTGATCTGCCCTGTACTTCGGGATAAGCTTGGGAAACTGGGTCTAATACCGGATATGACAATGGTTTGGATGCTGTTGTGGAAAGCTTTTGCGGTATGGGATGAGCTCGCGGCCTATCAGCTTGTTGGTGGGGTAATGGCCTACCAAGGCGTCGACGGGTAGCCGGCCTGAGAGGGTGTACGGCCACATTGGGACTGAGATACGGCCCAGAC	0	0	0	0	0	0	0	0	0	0	0	0	0	0	0	0	0	0	0	0	0	0	0	0	0	0	0	0	0	0	0	0	0	0	0	0	0	0	0	0	0	0	0	0	0	0	0
816	OTU_816	GATGAACGCTAGCGATAGGCTTAACACATGCAAGTCGAGGGGCAGCATTATTTTAGCTTGCTAAGATAGATGGCGACCGGCGCACGGGTGCGTAACGCGTATGCAACCTGCCTGTAATTAGGGAATAACCCGGTGAAAGTCGGACTAATACCCTATATTCTTCTTTCTCCGCATGGGGGAGGACGGAAAGATTTATTGATTACAGATGGGCATGCGTCCCATTAGCTCGTTGGTAAGGTAACGGCTTACCAAGGCAACGATGGGTAGGGGGACTGAGAGGTTGACCCCCCACACTGGTACTGAGACACGGACCAGAC	0	0	0	0	0	0	0	0	0	0	0	0	0	0	0	0	0	0	0	0	0	0	0	0	0	0	0	0	0	0	0	0	0	0	0	0	0	0	0	0	0	0	0	0	0	0	0
830	OTU_830	CCTCCCGAGTAGCTGGGACTACAGGTGCACGTCACCATGCCTGGCTAATTTTTGTATTTTTTGGTAGAGATCGGGTTTCACCATGTTGGCCAGGCTGGTCTGGAACTCCTGACCTTGTGATCTGCCCACCTTGGCCTCCCAAAGTGCTGGGATTACAGGCGTGAGCCACTGCGCCCAGCCAGCTTATCCTTTTTTAAAAAAACATAAATACTAGGATATTGAGATTATTGAAAATGCTTTTGGTGCTTCAGTTTTGAATTTATACTTAGAGCAGTTTTTGAAGTTTAAGATCTCATTTACTTCTAAGTAATAGATTTACTAGTAATCAAAATCGCTTCAAAATACCGTAATCCTCATTGCTGTAAAC	0	0	0	0	0	0	0	0	0	0	0	0	0	0	0	0	0	0	0	0	0	0	0	0	0	0	0	0	0	2	0	0	0	0	1	0	0	0	0	0	0	0	0	0	0	0	0
947	OTU_947	CAGCCTCCACCTCCCGGGTTCAAGCGATTCTCCTGCCTCAGCCTCCTGAGTGGCCGGGACCACAGGTACACACCACCATGCTGGGCTAATTTTTGTATTTTTAATAGAGACAGGGTTTCACCATATTGGCCAGACTGGTCTTGAACTCCTGACCTGAGGTGATCCACACGCCTCGGCATCCCAAAGTGCTGGGATTACAGGCGTGAGCCACCGCGCCCAGCCCTACTTTATCTTAATCTTTGTGCCAAATTATTTATTTCCTGCAACTGTGATGTCAGTCACCCTCTTTAATATGGCCTGATGTTCACAGAAGCAAGCCATGTGA	0	0	0	0	0	0	0	0	0	0	0	0	0	0	0	0	0	0	0	0	0	0	0	0	0	0	0	0	0	0	0	0	0	0	0	0	0	0	0	0	0	0	0	0	0	0	0
986	OTU_986	GATGAACGCTAGCTACAGGCTTAACACATGCAAGTCGAGGGGCAGCATGGGGGTTGCTCGCAACCCCTGATGGCGACCGGCGCACGGGTGAGTAACGCGTATCCGACCTTCCCGCGGCAGGGGCATAACCCGGTGAAAGCCGGACTAATTCCCCGTGGTCCCCACACAGGCCATCCTTCGTGGGGTATAGGACTCGTCCGGCCGCGGACGGGGATGCGTCCGATTAGCTTGTTGGCGGGGTAACGGCCCACCAAGGCACCGATCGGTAGGGGTTCTGAGAGGAAGGCCCCCCACATTGGGACTGAGACACGGCCCAAAC	0	0	0	37	0	0	0	0	0	0	0	0	0	0	0	0	0	0	0	0	0	0	0	0	0	0	0	0	0	0	0	0	0	0	0	3	0	0	0	0	0	0	0	0	0	0	0
1009	OTU_1009	GATGAACGCTAGCGGGAGGCCTAACACATGCAAGCCGAGCGGTAGAGTTTCTTCGGAAACTTGAGAGCGGCGCACGGGTGCGTAACACGTGTGCAACCTACCTTTATCTGGGGGATAGCCTTTCGAAAGGAAGATTAATACCCCATAATATAATGATTGGCATCAATTATTATTGAAAACTCCGGTGGATAGAGATGGGCACGCGCAAGATTAGATAGTTGTTGAGGTAACGGCTCACCAAGTCAATGATCTTTAGGGGTCCTGAGAGGGAGATCCCCCACACTGGTACTGAGACACGGACCAGAC	0	0	0	0	0	0	0	0	0	0	0	0	0	0	0	0	0	0	0	0	0	0	0	0	0	0	0	0	0	0	0	0	0	0	0	0	0	0	0	0	0	0	0	0	0	0	0
57	OTU_57	GACGAACGCTGGCGGCATGCCTAATACATGCAAGTCGAACGAGCAACACTCCTAACTTGTTAGGAGTCGCGCGAGTGGCGAACGGGTGAGTAACACGTGGGAAACCTACCTTCTAGAGGGGGATAACAGTCGGAAACGACTGCTAATACCGCATAGAGTAGCTTGTTGCATGACGAGCTAAGGAAAGACGGCTCTGCTGTCGTTAGAAGATGGTCCCGCGGTGCATTAGTTAGATGGTGGGGTAACGGCCTACCATGACGATGATGCATAGCCGACCTGAGAGGGTGATCGGCCACACTGGGACTGAGACACGGCCCAGAC	0	0	0	0	0	0	0	0	0	0	0	0	0	0	0	0	0	0	0	0	0	0	0	0	0	0	0	0	0	0	0	0	0	0	0	0	0	0	0	0	0	0	0	0	0	0	0
237	OTU_237	GACGAACGCTGGCGGCGTGCCTAAAACATGCAAGTCGAACGGGGGAGCAATCCCTAGTGGCGAACGGCGGAGTAAGACATGAGGAACGTACCCTGAAGACCGGGATAGTCATTGGAAACGATGGGTAATACCGGATGTGGCGGAAGTGTGGCATCACATTTCCATTAAACGGTTTTTCGCTTCAGGAGCGCCTCATGGCCTATCAGGTAGTTGGTGGGGTAATGGCCTACCAAGCCGACGACGGGTAGCGGGTCTGAGAGGATGATCCGCTCGAGTGGGACTGAGACACGGCCCACAC	0	0	0	0	0	0	0	5	0	0	0	0	0	0	0	0	0	0	0	0	0	0	0	0	0	0	0	0	0	0	0	3	0	0	0	0	1	0	0	0	0	0	0	0	0	0	0
658	OTU_658	GATGAACGCTAGCTATAGGCTTAACACATGCAAGTCGAGGGGAAACGGCATTAAGTGCTTGCACTTTTTGGACGTCGACCGGCGCACGGGTGAGTATCGCGTATCCAACCTGCCCATTACTTGGGGATAACCCGTTGAAAGACGGACTAATACCCGATGCAGTCCATTGAAGACATCTGAAGCGGACGAAAGATTTTATCGGTATTGGATGGGGATGCGTCCGATTAGCTTGTTGGCGGGGTAACGGCCCACCAAGGCATCGATCGGTAGGGGTTCTGAGAGGAAGGTCCCCCACATAGGAACTGAGACACGGTCCTAAC	0	0	0	28	0	0	0	0	0	0	0	0	0	0	0	0	0	0	0	0	0	0	0	0	0	0	0	0	0	0	0	0	0	0	0	0	0	0	0	0	0	0	0	0	0	0	0
825	OTU_825	GATGAACGCTGGCGGCGTGCCTAATACATGCAAGTCGAACGCGAGCACTTGTGCTCGAGTGGCGAACGGGTGAGTAATACATAAGTAACCTGCCCTAGACAGGGGGATAACTATTGGAAACGATAGCTAAGACCGCATAGGTACGGACACTGCATGGTGACCGTATTAAAAGTGCCTCAAAGCACTGGTAGAGGATGGACTTATGGCGCATTAGCTGGTTGGCGGGGTAACGGCCCACCAAGGCGACGATGCGTAGCCGACCTGAGAGGGTGACCGGCCACACTGGGACTGAGACACGGCCCAGAC	0	0	0	0	0	0	0	0	0	0	0	0	0	0	0	0	0	0	0	0	0	0	0	0	0	0	0	0	0	0	0	0	0	0	0	0	0	0	0	0	0	0	0	0	0	0	0
2369	OTU_2369	GACGAACGCTGGCGGCGTGCCTAATACATGCAAGTCGAACGAGAGCGACCGGTGCTTGCACTGGTCAATCTAGTGGCGAACGGGTGAGTAACACGTGGGTAACCTGCCCATCAGAGGGGGATAACATCCGGAAACGGATGCTAAAACCGCATAGGTCTTCGAGCCGCATGGCTTGAAGAGGAAAAGAGGCGCAAGCTTCTGCTGATGGATGGACCCGCGGTGCATTAGTTAGTTGGTGAGGTAACGGCTCACCAAGGCCGTGATGCATAGCCGACCTGAGAGGGTGATCGGCCACATTGGGACTGAGACACGGCCCAAAC	0	0	0	0	0	0	0	0	0	0	0	0	0	0	0	0	0	0	0	5	0	0	0	0	4	0	0	0	0	0	0	0	0	0	0	0	0	0	0	0	0	0	0	0	0	0	0
228	OTU_228	AACGAACGCTGGCGGCAGGCCTAACACATGCAAGTCGAGCGCCCTTTCGGGGGAGCGGCGGACGGGTGAGTAACGCGTGGGAATATGCCCTTCTCTACGGAATAGCCTCGGGAAACTGAGAGTAATACCGTATACGCCCTGTGGGGGAAAGATTTATCGGGGAAGGATTAGCCCGCGTTGGATTAGGTAGTTGGTGGGGTAATGGCCTACCAAGCCGACGATCCATAGCTGGTTTGAGAGGATGATCAGCCACACTGGGACTGAGACACGGCCCAGAC	0	0	0	0	0	0	0	0	0	0	0	0	10	0	0	0	0	0	0	1	1	0	0	0	0	0	0	0	0	0	0	1	0	0	0	0	0	0	0	0	1	0	0	0	0	0	0
321	OTU_321	ATTGAACGCTGGCGGCATGCTTAACACATGCAAGTCGAACGGTAACAGGCCCTTCGGGGTGCTGACGAGTGGCGGACGGGTGAGTAATGCGTAGGAATCTACCTAGTTGAGTGGGATAGCCTAGGGAAACTTAGGGTAATACCGCATAAGTCTTACGGGAGAAAGCAGGGGACTGTAAAAGGCCTTGCGCGACTAGATGAGCCTACGTCGGATTAGCTAGTTGGTAGGGTAAAGGCCTACCAAGGCGATGATCCGTAGCTGGTCTGAGAGGACGACCAGCCACACTGGGACTGAGACACGGCCCAGAC	0	0	0	0	0	0	0	0	0	4	0	0	0	0	0	0	0	0	0	0	0	0	0	0	0	0	0	0	0	0	0	0	0	0	0	2	0	0	0	0	0	0	0	0	0	0	0
504	OTU_504	GATTAACGCTGGCGGCGTGCATAACACATGCAAGTCGAACGAGAATCATCTTTACGGAACCTTCGGGTGAAGAAAAGATGAGGAAAGTGGCGGACGGGTGAGTAACACGTAAAGAACCTGCCATGCACAGGGGGATAGCAGCCGGAAACGACTATTAATACCCCATGACACTGACACTTCGCATGAAGAGTCAGTCAAAGATTTATCGGTGTATGATGGCTTTGCGTCTGATTAGCTAGTTGGTAGGGTAAAGGCCTACCAAGGCGACGATCAGTAGCCGGCTTGAGAGAGTGTACGGCCACATTGGGACTGAGACACGGCCCAGAC	0	0	0	40	0	0	0	0	0	0	0	0	0	0	0	0	0	0	0	0	0	0	0	0	0	0	0	0	0	0	0	0	0	0	0	0	3	0	0	0	0	0	0	0	0	0	0
648	OTU_648	GATGAACGCTGGCGGCGTGCTTAACACATGCAAGTCGAACGGAAAGGCCGAAGCTTGCTTCGGTACTCGAGTGGCGAACGGGTGAGTAACACGTGGGTGATCTGCCCTGTACTTCGGGATAAGCTTGGGAAACTGGGTCTAATACCGGATATGACAATCTCTTGGATGGGGTTGTGGAAAGCTTTTGCGGTATGGGATGAGCTCGCGGCCTATCAGCTTGTTGGTGGGGTAATGGCCTACCAAGGCGTCGACGGGTAGCCGGCCTGAGAGGGTGTACGGCCACATTGGGACTGAGATACGGCCCAGAC	0	0	0	0	0	0	0	0	0	0	0	0	0	0	0	0	0	0	0	0	0	0	0	0	0	0	0	0	0	0	0	0	0	0	0	0	0	0	0	0	0	0	0	0	0	0	0
2013	OTU_2013	GATGAACGCTAGCTATAGGCTTAACACATGCAAGTCGAGGGGCAGCATATAGATTGCTTGCAATTTATGATGGCGACCGGCGCACTGGTGAGTAACACGTATGCAACCTGCCCTCTACAGGGGGATAATCCGGAGAAATTCGGTCTAATATCCCATAGTCCCTGAGTTTGCATGAGCTTAGGGGGAAAGTTCCGGCGGTAGAGGATGGGCATGCGGCGCATTAGCTGGTTGGCGGGGTAACGGCCCACCAAGGCGACGATGCGTAGGGGTTCTGAGAGGAAGGTCCCCCACACTGGTACTGAGACACGGACCAGAC	0	0	0	0	0	0	0	0	0	0	0	1	0	0	0	0	0	0	0	0	0	0	0	0	0	0	0	0	0	0	0	0	0	0	0	0	0	3	0	0	0	0	0	4	0	18	0
193	OTU_193	ATTGAACGCTGGCGGCATGCCTTACACATGCAAGTCGAACGGTAACAGGTCTTCGGATGCTGACGAGTGGCGAACGGGTGAGTAATACATCGGAACGTGCCCGATCGTGGGGGATAACGAGGCGAAAGCTTTGCTAATACCGCATACGATCTACGGATGAAAGCGGGGGATCTTCGGACCTCGCGCGGACGGAGCGGCCGATGGCAGATTAGGTAGTTGGTGGGATAAAAGCTTACCAAGCCGACGATCTGTAGCTGGTCTGAGAGGATGATCAGCCACACTGGGACTGAGACACGGCCCAGAC	0	0	0	0	0	0	0	0	0	0	0	0	0	0	0	0	0	0	0	0	0	0	0	0	0	0	0	0	0	0	0	0	0	0	0	0	0	0	0	0	0	0	0	0	0	0	0
205	OTU_205	GATGAACGCTAGCTATAGGCTTAACACATGCAAGTCGAGGGGAAACGGCAGAGAGTGCTTGCACACTTTGGACGTCGACCGGCGCACGGGTGAGTAACGCGTATCCAACCTGCCCCACACTAAGGGATAACCCGCAGAAATGTGGACTAATACCTTATATTTTCCACCAAGGGCATCGTCGATGGAACAAAGATTTATCGGTATGGGATGGGGATGCGTCCGATTAGGTTGTTGGCGGGGTAACGGCCCACCAAGCCTTCGATCGGTAGGGGTTCTGAGAGGAAGATCCCCCACATAGGAACTGAGACACGGTCCTAAC	2	0	0	0	0	0	0	1	0	0	1	20	0	0	0	0	0	0	0	0	0	0	0	0	0	0	1	0	3	0	0	0	5	0	0	0	0	0	3	0	1	0	0	0	0	0	0
985	OTU_985	ACTCCAGCATTAAATTAGTCAAGTCATTGGGCTTTGCATTGGTTCAAAGAGTGTTTTAATGTGTGTAAAAGAAAAACAGATCATAATTACATTTGCTGTTTCCTATTATTTCATGCAAATTTATGGTATTTCAAGTATATTGTGTATCAAATTTGCTTTTATGAGCTGGTCTGGAAACAATTACAATTTATAATATTTTTTCTATGGAAATTATTTTAGATGTTCCAAACACAAAATTTACAAGTGAACTTCCAAAACACAACCTGC	0	0	0	0	0	0	0	0	0	0	0	0	0	0	0	0	0	0	0	0	0	0	0	0	0	0	0	0	0	0	0	0	0	0	0	0	0	0	0	0	0	0	0	0	0	0	0
1297	OTU_1297	GACGAACGCTGGCGGCGTGCCTAATACATGCAAGTAGAACGCTGAAGCTTGGTGCTTGCACCGAGCGGATGAGTTGCGAACGGGTGAGTAACGCGTAGGTAACCTGCCTGGTAGCGGGGGATAACTATTGGAAACGATAGCTAATACCGCATGATATTGATTATTGCATGATAGTCAATTAAAAGGTGCAATTGCATCACTACCAGATGGACCTGCGTTGTATTAGCTAGTTGGTGGGGTAACGGCTCACCAAGGCGACGATACATAGCCGACCTGAGAGGGTGATCGGCCACACTGGGACTGAGACACGGCCCAGAC	0	0	0	0	0	0	0	0	0	0	0	0	0	0	0	0	0	0	0	5	0	0	0	0	0	0	0	0	0	0	0	0	0	0	0	0	0	0	0	0	0	0	0	0	0	0	0
189	OTU_189	GATGAACGCTAGCGGCAGGCTTAATACATGCAAGTCGAGGGGCAGCAGCTTTATAGCAATATAGAGGCTGGCGACCGGCAAACGGGTGCGGAACACGTACACAACCTTCCTTGAATAGGGGGATAGCCCATAGAAATGTGGATTAATACCCCGTAATATAGCGGTGTGGCATCACACTGTTATTATAGTTTCGACGATTCGAGATGGGTGTGCGGCTGATTAGGTAGTTGGCGGGGTAAAGGCCCACCAAGCCTTCGATCAGTAGCTGATGTGAGAGCATGATCAGCCACACGGGCACTGAGACACGGGCCCGAC	0	0	0	0	0	0	0	0	0	0	0	0	6	0	0	0	0	0	0	0	0	0	0	0	0	0	0	0	0	0	0	0	0	0	0	0	0	0	0	0	0	0	0	0	0	0	0
1126	OTU_1126	GATGAACGCTGGCGGCGTGCCTAATACATGCAAGTCGAACGAGTTCTCGTTGATGATCGGTGCTTGCACCGAGATTCAACATGGAACGAGTGGCGGACGGGTGAGTAACACGTGGGTAACCTGCCCTTAAGTGGGGGATAACATTTGGAAACAGATGCTAATACCGCATAGATCCAAGAACCGCATGGTTCTTGGCTGAAAGATGGCGTAAGCTATCGCTTTTGGATGGACCCGCGGCGTATTAGCTAGTTGGTGAGGTAATGGCTCACCAAGGCGATGATACGTAGCCGAACTGAGAGGTTGATCGGCCACATTGGGACTGAGACACGGCCCAAAC	0	0	0	0	0	0	0	0	0	0	0	22	0	0	0	0	0	0	0	0	0	0	0	0	0	0	0	0	0	0	0	0	0	0	0	0	0	0	0	0	0	0	0	0	0	0	0
3236	OTU_3236	GACGAACGCTGGCGGCGTGCCTAATACATGCAAGTCGAGGGGCAGCGAGCGAGATAGCAATATCTTGTGTCGGCGACCGGCGCACTGGTGAGTAACACGTATGCAACCTGCCCTCTACAGGGGGATAATCCGGAGAAATTCGGTCTAATATCCCATAGTCCCTGAGTTTGCATGAGCTTGGGGGGAAAGCTCCGGCGGTAGAGGATGGGCATGCGGCGCATTAGCTGGTTGGCGGGGTAACGGCCCACCAAGGCGACGATGCGTAGGGGTTCTGAGAGGAAGGTCCCCCACACTGGTACTGAGACACGGACCAGAC	0	3	0	0	0	0	0	0	0	0	0	2	0	0	0	0	0	0	0	0	0	0	0	0	0	0	3	0	1	0	0	1	0	2	0	0	0	0	0	0	0	1	0	2	1	8	0
3252	OTU_3252	GATGAACGCTGGCGGCGCGCCTAACACATGCAAGTCGAACGATTAAAGCACCTTCGGGTGTGTATAAAGTGGCGAACGGCTGAGTAACACGTGGGCAACCTGCCCTTTGCACTGGGATAGCCTCGGGAAACCGAGGTTAATACCGGATACTCCATATATATCGCATGATGTATATGGGAAAGCTCCGACGGCAAAGGATGGGCCCGCGGCCTGTTAGCTAGTTGGTGGGGTAACGGCCTACCAAGGCGACGATCGGTAGCCGGACTGAGAGGTCGAACGGCCGCATTGGGACTGAGACACGGCCCAGAC	0	0	0	0	0	0	0	0	0	0	1	0	0	0	0	0	0	0	0	0	0	0	5	0	0	0	0	0	0	0	0	0	0	1	0	0	0	0	0	0	0	0	0	0	0	6	0
122	OTU_122	GATGAACGCTAGCTACAGGCTTAACACATGCAAGTCGAGGGGCAGCATGGTCTTAGCTTGCTAAGGCTGATGGCGACCGGCGCACGGGTGAGTAACACGTATCCAACCTGCCGTCTACTCTTGGCCAGCCTTCTGAAAGGAAGATTAATCCAGGATGGGATCATGAGTTCACATGTCCGCATGATTAAAGGTATTTTCCGGTAGACGATGGGGATGCGTTCCATTAGATAGTAGGCGGGGTAACGGCCCACCTAGTCAACGATGGATAGGGGTTCTGAGAGGAAGGTCCCCCACATTGGAACTGAGACACGGTCCAAAC	0	0	0	0	0	0	0	0	0	0	0	0	0	0	0	0	0	0	0	0	0	0	0	0	0	0	0	1	0	0	0	0	0	0	0	0	0	0	0	0	0	0	0	0	0	0	0
1146	OTU_1146	AGTGAACGCTGGCGGCGTGCCTAATACATGCAAGTCGAACGGACAAGTAAGAGCTTGCTCTTATGAGTTAGTGGCGCACGGGTGAGTAATGTATAGCTAATCTGCCCTACACTAGAGGACAACAGTTGGAAACGACTGCTAATACTCTATACTCCTCTCTAGCATAAGTTAGATAGGGAAAGTTTTTCGGTGTAGGATGAGGCTATATTGTATCAGCTAGTTGGTGAGGTAATGGCTCACCAAGGCTATGACGCATAACTGGTCTGAGAGGATGATCAGTCACACTGGAACTGAGACACGGTCCAGAC	0	0	0	0	0	0	0	0	0	0	0	0	0	0	0	0	0	8	0	0	0	0	0	0	0	0	0	0	0	0	14	0	0	0	0	0	0	0	0	0	0	0	0	0	0	0	0
1153	OTU_1153	CAGCAGCTCAGGGTACTGAGTCGTAGATGACAGCAAGCTCAATGTGCACTGTTGTGTGATGTCACAGTGCAGCCACCAGGTTGGGAGACCTGCTTATATACAGTGTCCAGGGAGCACAAGGCCTGGGGGCCCACAAACCTGGGTCTGTATGCCCACTCTTCATTAGCAGCTCCAGGACCAAGTGCGGTCAGTTTTCTGGAACTCGTTTCCATATCTCCACTGTGATGTAAGGATGTGCATGGATCCTAAATGTGAGAAGCTGGCAATCACCAGGTCCCTGGCAAGTGCTCAGAGTCTGAGCTACCATCAAAATCAAGGGCACAGGGGGAAGCTAACTGCTTCTCTGAATAC	0	0	0	0	0	0	0	0	0	2	0	0	0	0	0	0	0	0	0	0	0	0	1	1	0	0	0	0	0	0	0	0	0	0	0	3	0	0	0	0	0	0	0	0	0	0	0
842	OTU_842	GACGAACGCTGGCGGCGTGCTTAACACATGCAAGTCGAACGAGAGGATATGGAAAGCTTGCTTTCTATAAAATCTAGTGGCAAACGGGTGAGTAACGCGTAAACAACCTGCCCTTCGGATGGGGACAACAGCTGGAAACGGCTGCTAATACCGAATACGATCCGAAAGTCGCATGACATTCGGATGAAAGGGTGGCCTATCGAAGAAGCTATCGCTTGAAGAGGGGTTTGCGTCCGATTAGGTAGTTGGTGAGGTAACGGCCCACCAAGCCGACGATCGGTAGCCGGTCTGAGAGGACGAACGGCCACACTGGAACTGAGACACGGTCCAGAC	0	0	0	0	0	0	0	0	0	1	2	0	0	0	0	1	1	1	0	0	0	0	0	0	1	0	0	0	1	1	0	1	0	1	0	0	0	2	0	1	0	2	0	1	1	1	0
866	OTU_866	GACGAACGCTGGCGGCGTGCTTAACACATGCAAGTCGAACGAGAGGATATGGGAAGCTTGCTTTCTATAAAATCTAGTGGCAAACGGGTGAGTAACGCGTAAACAACCTGCCTCTTACAGGGGAATAACAACGGGAAACCGTTGCTAATACCGCATAACATGTTGAAAGGGCATCCTTTTAACATCAAAGGAGCAATCCGGTAAGAGATGGGCTCGCGTCCGATTAGCTAGTTGGTAGGGTAACGGCCTACCAAGGCGACGATCGGTAGCCGGACTGAGAGGTCGAACGGCCGCATTGGGACTGAGACACGGCCCAGAC	0	0	0	0	1	0	0	0	0	0	0	0	0	0	0	3	0	0	0	0	0	0	1	0	0	0	0	0	0	0	0	0	0	0	0	0	1	0	0	0	0	0	0	0	0	3	0
1046	OTU_1046	GGGGTTGGTCCTTCATAGAGTATGCTTCAATGGTATAAGGCTACAAAATGAGGAAGTATCTTATTTCCAGAGGTCCAAGGCACAGACTTTTAATGAAACCTGCCTAAAGTTTTCTCTGTACCTTTGAAGGTTTCCATGTCATCATTACCCAATTCAGGAGATTTTATAAGCCTCTCCAAAGAAAGAAATTATTCCTTTTCTCAGGTCTTTGGCTTTTCAGTTGTACTGCGTGATGTGGCAGACTCTGAGATGAAGCAGGGATCCC	0	0	0	0	0	0	0	0	0	0	0	0	0	0	0	0	0	0	0	0	0	0	0	0	0	0	0	0	0	0	0	0	0	0	0	0	0	0	0	0	0	0	0	0	0	0	0
1511	OTU_1511	GATGAACGCTGGCGGCGTGCCTAACACATGCAAGTCGAACGATTAAAGCACCTTCGGGTGTGTATAGAGTGGCGAACGGGTGAGTAACACGTGACCAACCTGCCTCTTACATTGGGACAACCAAAAGAAATTCTGGCTAATACCAAATACTCCGCACATATCACATGATGTATGCGGGAAAGCTTTTGCGGTAAGAGATGGGCCCGCGGCCTGTTAGCTAGTTGGTGGGGTAGTGGCCTACCAAGGCAATGATGGGTAGCCGGGTTGAGAGACCGACCGGCCAGATTGGGACTGAGACACGGCCCAGAC	0	0	0	0	1	0	0	0	0	0	0	0	0	0	0	1	1	0	0	0	0	0	0	0	0	1	0	0	1	0	0	0	0	0	1	0	1	1	1	0	0	0	0	0	0	2	1
2093	OTU_2093	GATGAACGCTGGCGGCGTGCTTAACACATGCAAGTCGAACGGAGTTAATTTGAGGAAGCAAGCTTGCTTGAAGAATTAAATTAACTTAGTGGCGGACGGGCGAGTAACACGTGAGCAACCTGCCTTACACAGGGGGATAGCCATTGGAAACGGTGATTAATACCCCATAAGACCACAATACCGCATGGTAAAAGGGTAAAAGGGATACCGGTGTAAGATGGGCTCGCGTCTGATTAGCTAGTTGGTGGGGTAAAGGCCTACCAAGGCGACGATCAGTAGCCGGTCTGAGAGGATGAACGGCCACATTGGAACTGAGACACGGTCCAAAC	0	0	0	0	0	0	0	0	0	0	0	0	0	0	0	3	0	0	0	0	0	0	3	0	0	0	0	0	0	0	0	1	0	0	0	0	2	0	0	0	0	1	0	0	0	1	0
3822	OTU_3822	GACGAACGCTGGCGGCGCGCTTAACACATGCAAGTCGAGCGATGAAATTTCGACAGATCCCTTCGGGGTGAAGATGAAATGGATTAGCGGCGGACGGGTGAGTAACACGTGAGTAACCTGCCTTAGACATTGGGATAGCCTCGGGAAACCGGGATTAATACCAAATGAAATCACATATGCACATGCATAAATGATCAAAGCTCCGGCGGTCTAAGATGGACTCGCGTCCCATTAGCTAGTTGGTGAGGTAACGGCCCACCAAGGCGATGATCAGTAGCCGGTCTGAGAGGATGAACGGCCACATTGGGACTGAGACACGGCCCAGAC	1	2	0	0	0	0	0	0	1	0	2	0	0	0	0	0	0	1	0	0	0	0	0	0	0	0	0	0	0	0	0	0	2	0	1	0	2	0	0	0	0	0	0	0	0	5	0
167	OTU_167	GACGAACGCTGGCGGCGTGCCTAATACATGCAAGTCGAACGAACGGAGCTAGGAACTTGTTCCCGGCAAAGTTAGTGGCGCACGGGTGAGTAACACGTGGAGAACCTACCCTTTTGCGGGGGATAACCATTGGAAACGATGACTAATACCGCATAGAATCGCAGATCGCATGATCAACGAAGGAAAGACGGCTTCGGCTGTCGCAAAAGGATGGCTCCGCGGTGCATTAGCTAGATGGTGGGGTAACGGCCTACCATGGCAATGATGCATAGCCGACCTGAGAGGGTGATCGGCCACATTGGGACTGAGACACGGCCCAAAC	0	0	0	0	2	0	0	0	0	0	2	0	0	5	0	0	0	0	0	4	2	0	0	0	1	0	0	0	0	0	0	0	0	0	0	0	0	0	0	0	0	0	0	4	0	0	0
330	OTU_330	GATGAACGCTGGCGGCGTGCTTAACACATGCAAGTCGAACGGTGAAGCCAAGCTTGCTTGGTGGATCAGTGGCGAACGGGTGAGTAACACGTGAGCAACCTGCCCCGGACTCTGGGATAAGCGCTGGAAACGGCGTCTAATACCGGATATGAACCACAGCCGCATGGTTGGTGGTTGGAAAGATTTTTTGGTTCGGGATGGGCTCGCGGCCTATCAGCTTGTTGGTGAGGTAATGGCTCACCAAGGCGTCGACGGGTAGCCGGCCTGAGAGGGTGACCGGCCACACTGGGACTGAGACACGGCCCAGAC	0	0	0	0	0	0	0	0	0	0	0	0	0	0	0	0	0	0	0	0	0	0	0	0	0	0	0	0	0	0	0	0	0	0	0	0	0	0	0	0	0	0	0	0	0	0	0
1027	OTU_1027	GATGAACGCTAGCGGGAGGCTTAACACATGCAAGCCGAGGGGTATAGTTCTTTCGGGGACTAGAGACCGGCGCACGGGTGCGTAACGCGTATGCAACTTGCCCTACTGAAAGGGATAGCCCAGAGAAATTTGGATTAATACCTTATAATAAGATTTATGGCATCATAATTTTTTGAAAGATTTATCGCAGTAGGATAGGCATGCGTCAGATTAGCTAGTTGGTAAGGTAACGGCTTACCAAGGCGACGATCTGTAGGGGGCCTGAGAGGGTGAACCCCCACACTGGTACTGAGACACGGACCAGAC	0	0	0	0	0	0	0	0	0	0	0	0	0	0	0	0	0	0	0	0	0	0	0	0	0	0	0	0	0	0	0	0	0	0	0	0	0	0	0	0	0	0	0	0	0	0	0
1087	OTU_1087	ATTGAACGCTGGCGGCATGCTTAACACATGCAAGTCGAACGGCAGCATGATTTAGTTTACTAGATTGATGGCGAGTGGCGAACGGGTGAGTAACGCGTAGGAATATGCCTTAGAGAGGGGGATAACTTGGGGAAACTCAAGCTAATACCGCGTATTATCTTAGGATGAAAGCTGGGGACCATTTGGCCTGGCGCTTTAAGAATAGCCTGCGTCCGATTAGCTAGTTGGTGGGGTAAGGGCCTACCAAGGCGACGATCGGTAGCTGGTCTGAGAGGATGATCAGCCACACTGGGACTGAGACACGGCCCAGAC	0	0	0	0	0	0	0	0	0	0	0	0	0	0	0	0	0	0	0	0	0	0	0	0	0	0	0	0	0	0	0	0	0	0	0	0	0	0	0	0	0	0	0	0	0	0	0
1667	OTU_1667	GATAAACGCTGACAGAATGCTTAACACATGCAAGTCTATGAGGAAGTTTAGCTTGCTAAATGGACTCATGGCGGACGGGTGAGTAACGCGTGGGGAACCTGCCCTGTACCGGGGGATAGCAGCCGGAAACGGCTGATAATACCGCATAAGCGCACGAATGTCGCATGACATGGTGTGAAAAACTCCGGTGGTATAGGATGGACCCGCGTCTGATTAGCCGGTTGGTGGGGTAAAAGCCTACCAAAGCGAAGATCAGTAGCCGAGTTGAGAGACTGACCGGCCACATTGGGACTGAGACACGGCCCAGAC	0	0	0	0	0	0	0	0	0	0	0	0	0	0	0	0	0	0	0	0	0	0	0	0	0	0	0	0	0	1	0	0	0	0	0	0	0	0	0	0	0	0	0	0	0	0	0
198	OTU_198	GACGAACGCTGGCGGCGTGCTTAACACATGCAAGTCGAACGCACAGCACTGGCTTTGGTTGGTGTGGGTGAGTGGCGAACGGGTGAGTAATACGTGGGTAACCTGCCCTTCTTTTTGGGATAAGCCTTGGAAACGGGGTCTAATACTGGATATTCTGTTCCTGCCGCATGGTGGGTGTGGGAAAGTTTTTTCGAAGAGGGATGGGCTCGCGGCCTATCAGCTTGTTGGTGGGGTGATGGCCTACCAAGGCTTTGACGGGTAGCCGGCCTGAGAGGGTGGACGGCCACATTGGGACTGAGATACGGCCCAGAC	0	0	0	31	0	0	0	0	0	0	0	0	0	0	0	0	0	0	0	0	0	0	0	0	0	0	0	0	0	0	0	0	0	0	0	0	0	0	0	0	0	0	0	0	0	0	0
791	OTU_791	GACGAACGCTGGCGGCGTGCCTAATACATGCAAGTAGAACGCTGAAGGAAGGAGCTTGCTCTTTCCGGATGAGTTGCGAACGGGTGAGTAACGCGTAGGTAACCTGCCTGGTAGCGGGGGATAACTATTGGAAACGATAGCTAATACCGCATAACAGTAGATATCGCATGATATGTGCTTGAAAGATGCAATTGCATCACTACCAGATGGACCTGCGTTGTATTAGCTAGTTGGTGAGGTAACGGCTCACCAAGGCAACGATACATAGCCGACCTGAGAGGGTGATCGGCCACACTGGGACTGAGACACGGCCCAGAC	0	0	0	0	0	0	0	0	0	0	0	0	0	0	0	0	0	6	0	0	0	0	0	11	1	0	0	0	0	0	2	0	0	0	0	0	0	0	0	0	0	0	0	0	0	0	0
885	OTU_885	AAGCACAGAGGGAACCTGAGACAGTCCCCCAGTATGTGGAAAGAACAAGGAGAAATATAGGGGGGGAAATCTCCTTTCCATATGAGGGAGACAGCAAATCAAGACAACAGGTTAAGGAGAACAGATGAGTGGGGGGGTTTCATCACCACTCGTCACCATTCGTCACCATAGCAACAAGCCCAGCGATTCTGCAAGACAGGAGTTATATTTTTCTTTTCACCTGTCACTCTTCTTGGTACTGTCACTCTCTTTCCCCAC	0	0	0	0	0	0	0	0	0	0	0	0	0	1	0	0	0	0	0	0	0	0	0	0	0	0	0	0	0	0	1	0	0	0	0	0	0	0	0	0	0	0	0	0	0	0	0
1484	OTU_1484	GATGAACGCTAGCTACAGGCTTAACACATGCAAGTCGAGGGGCAGCATTGAAGAAGCTTGCTTCTTCTGATGGCGACCGGCGCACGGGTGCGTAACGCGTATCAAACCTGCCTCATACTCGGGGATAGCCTTGCGAAAGTAAGATTAATACCCGATGTTGTTATGTTGCCGCATGGTGATATAACCAAAGATTTATCGGTATGAGATGGTGATGCGTCCGATTAGGTAGTAGGCGGGGTAACGGCCCACCTAGCCTTCGATCGGTAGGGGTTCTGAGAGGAAGGTCCCCCACACTGGAACTGAGACACGGTCCAGAC	0	0	0	0	0	0	0	0	0	0	0	0	0	0	0	0	0	0	0	0	0	0	0	0	0	0	0	0	0	0	9	0	0	0	0	0	0	0	0	0	0	0	8	0	0	0	0
73	OTU_73	GACGAACGCTGGCGGCGTGCTTAACACATGCAAGTCGAACGATGAAGCTGTGCTTGCACAGTGGATTAGTGGCGAACGGGTGAGTAACACGTGAGTAACCTGCCCTCCACTTTGGGATAACTCCGAGAAATCGGGGCTAATACTGGATATGACCTTGGCCCGCATGGGTTGTGGTGGAAAGTTTTTCGGTGGGGGATGGGCTCGCGGCCTATCAGTTTGTTGGTGAGGTAGTGGCTCACCAAGGCGATGACGGGTAGCCGGCCTGAGAGGGCGACCGGCCACACTGGGACTGAGACACGGCCCAGAC	0	0	6	0	0	0	0	0	0	0	0	0	0	0	0	0	0	0	0	0	0	0	0	0	0	0	0	0	0	0	0	14	0	0	0	0	0	0	0	0	0	0	0	0	0	0	0
238	OTU_238	ATTGAACGCTGGCGGCAGGCTTAACACATGCAAGTCGAGCGGCAGCACGGGGAGCTTGCTCCCTGGTGGCGAGCGGCGGACGGGTGAGTAATGCATAGGAATCTGCCCGGTAGTGGGGGATAACGTGGGGAAACCCACGCTAATACCGCATACGTCCTACGGGAGAAAGCGGAGGATCTTCGGACTTCGCGCTATCGGATGAGCCTATGTCGGATTAGCTAGTTGGTAAGGTAACGGCTTACCAAGGCGACGATCCGTAGCTGGTCTGAGAGGATGATCAGCCACACTGGGACTGAGACACGGCCCAGAC	0	0	0	0	0	0	0	0	0	0	0	0	0	0	0	0	0	0	0	0	0	0	0	0	0	0	0	0	0	0	0	0	0	0	0	0	0	0	0	0	0	0	0	0	0	0	0
427	OTU_427	AGCGAACGCTGGCGGCAGGCTTAACACATGCAAGTCGAGCGGGCCCTTCGGGGTCAGCGGCGGACGGGTGAGTAACGCGTGGGAACGTGCCTTCTGGTTCGGAATAACCCTGGGAAACTAGGGCTAATACCGGATACGCCCTTTTGGGGAAAGGTTTACTGCCGGAAGATCGGCCCGCGTCTGATTAGCTAGTTGGTGGGGTAACGGCCTACCAAGGCGACGATCAGTAGCTGGTCTGAGAGGATGATCAGCCACACTGGGACTGAGACACGGCCCAGAC	0	0	0	0	0	0	0	0	3	0	0	0	0	0	0	0	0	0	0	0	0	0	0	0	0	0	0	0	0	0	0	0	0	0	0	0	0	0	0	0	0	0	0	0	0	0	0
709	OTU_709	GATGAACGCTAGCGGCAGGCTTAATACATGCAAGTCGTGGGGCAGCATGAGTAGCAATACTTGATGGCGACCGGCAAACGGGTGCGGAACACGTACACAACCTTCCTTTAAGCGGGGAATAGCCCAGAGAAATTTGGATTAATACCCCATAATATATTGATTAGGCATCTTATTAATATTAAAGCTTCGGCACTTAAAGATGGGTGTGCGGCTGATTAGATAGTTGGCGGGGTAACGGCCCACCAAGTCTACGATCAGTAGCTGATGTGAGAGCATGATCAGCCACACGGGCACTGAGACACGGGCCCGAC	0	0	0	0	0	0	0	0	0	0	0	0	0	0	0	0	0	0	0	0	0	0	0	0	0	0	0	0	0	0	0	0	0	0	0	0	0	0	0	0	0	0	0	0	0	0	0
1179	OTU_1179	GATTAACGCTGGCGGCGTGCATAACACATGCAAGTCGAACGATGAAACTTAAAAGATCTCTTCGGAGTGACTTTAAGTGGATTAGTGGCGGACGGGTGAGTAACGCGTGAGTAACCTGCCTTAGAGAAGGGGATAGCCGTTGGAAACGACGAATAATACCCTATGAAATAAACACCTCGCATGAGGAGCTTATCAAAGATTTATCGCTCTAAGATGGACTCGCGTCTGATTAGCTAGTTGGTGAGGTAACGGCCCACCAAGGCAACGATCAGTAGCCGGCTTGAGAGAGTGTACGGCCACATTGGGACTGAGACACGGCCCAGAC	0	0	0	0	0	0	0	0	0	0	0	0	0	0	0	0	0	0	0	0	0	0	0	0	0	0	0	0	0	0	0	0	0	0	0	0	0	0	0	0	0	0	0	0	0	0	0
1240	OTU_1240	GATGAACGCTGGCGGCGTGCTTAACACATGCAAGTCGAACGAAGCACTCTATTTGATTTTCTTCGGAAATGAAGATTTTGTGACTGAGTGGCGGACGGGTGAGTAACGCGTGGGTAACCTGCCTCATACAGGGGGATAACAGTTGGAAACGACTGCTAATACCGCATAAGCGCACAGGATTGCATGATCCAGTGTGAAAAACTCCGGTGGTATGAGATGGACCCGCGTCTGATTAGCCAGTTGGCAGGGTAACGGCCTACCAAAGCGACGATCAGTAGCCGACCTGAGAGGGTGACCGGCCACATTGGGACTGAGACACGGCCCAAAC	0	0	0	0	0	34	0	0	0	0	0	0	0	0	0	0	0	0	0	0	0	0	0	0	0	0	0	0	0	0	0	0	0	0	0	0	0	0	0	0	0	0	0	0	0	0	0
1634	OTU_1634	GATGAACGCTGGCGGCGTGCTTAACACATGCAAGTCGAACGGAGTTAATTTGAGGAAGCAAGCTTGCTTGAAGAATTAAATTAACTTAGTGGCGGACGGGCGAGTAACACGTGAGCAACCTGCCTCTTACATTGGGACAACCAAAAGAAATTCTGGCTAATACCAAATACTCCGCACATATCACATGATGTATGCGGGAAAGCTTTTGCGGTAAGAGATGGGGTCGCGGCCCATTAGGTAGACGGCGGGGTAGAAGCCCACCGTGCCGATGATGGGTAGCCGGGTTGAGAGACCGACCGGCCACATTGGGACTGAGATACGGCCCAGAC	0	0	0	0	0	0	0	1	0	0	0	0	0	0	0	7	0	0	0	0	0	0	6	0	0	0	0	0	1	0	0	0	0	0	0	0	0	0	0	0	0	0	0	0	0	5	0
1701	OTU_1701	GATGAACGCTGGCGGCGTGCCTAACACATGCAAGTCGAGCGATTCTCTTCGGAGAAGAGCGGCGGACGGGTGAGTAACGCGTGGGTAACCTGCCCTGTACACACGGATAACATACCGAAAGGTATGCTAATACGGGATAACATAAGAAATTCGCATGTTTTTCTTATCAAAGCTCCGGCGGTACAGGATGGACCCGCGTCTGATTAGCTAGTTGGTGAGGTAACGGCTCACCAAGGCGACGATCAGTAGCCGACCTGAGAGGGTGATCGGCCACATTGGGACTGAGACACGGCCCAAAC	0	0	0	0	0	0	0	0	0	0	0	0	0	0	0	0	0	0	0	0	0	0	0	0	0	0	0	0	0	0	0	0	0	0	0	0	0	0	0	0	0	0	0	0	0	0	0
4092	OTU_4092	GACGAACGCTGGCGGCGTGCTTAACACATGCAAGTCGAACGAGAGTTAGATCGAATGAGTTTTCGGACAAGTGAGATTTAACGAAAGTGGCGAACGGGTGAGTAACACGTGAGCAACCTGCCTTACACAGGGGGATAGCCATTGGAAACGGTGATTAATACCCCATAAGACCACAATACCGCATGGTAAAAGGGTAAAAGGGATACCGGTGTAAGATGGGCTCGCGTCTGATTAGCTAGTTGGTGGGGTAAAGGCCTACCAAGGCTGCGATCAGTAGCCGGCTTGAGAGAGTGTACGGCCACATTGGGACTGAGACACGGCCCAGAC	0	0	0	0	0	0	0	0	1	0	0	1	0	0	0	0	0	3	0	0	0	0	0	0	0	0	0	0	3	0	0	2	0	1	2	0	6	0	0	0	0	0	0	0	0	1	0
433	OTU_433	ATTGAACGCTGGCGGCAGGCTTAACACATGCAAGTCGAGCGGGGAAGGGTAGCTTGCTACCTGACCTAGCGGCGGACGGGTGAGTAATGCTTAGGAATCTGCCTATTAGTGGGGGACAACATTCCGAAAGGAATGCTAATACCGCATACGCCCTACGGGGGAAAGCAGGGGATCTTCGGACCTTGCGCTAATAGATGAGCCTAAGTCAGATTAGCTAGTTGGTGGGGTAAAGGCCTACCAAGGCGACGATCTGTAGCGGGTCTGAGAGGATGATCCGCCACACTGGGACTGAGACACGGCCCAGAC	0	0	0	0	0	0	0	0	0	0	0	0	0	0	0	0	0	0	4	0	0	0	0	0	0	0	0	0	0	0	0	0	0	0	0	0	0	0	0	0	0	0	0	0	0	0	0
899	OTU_899	GATGAACGCTAGCGGCAGGCTTAACACATGCAAGTCGGATGCGACCGGGCTTCGGTTCGGGAGCATGGCGGATGGGTGAGTAACACGTATGCAACCTGCCCCGCACCTGGGGATACGCCGGCACATCGCCGAATAAACCCCAGCGGTGCGCCCGGGCCGCCTGGCCTGGGCGTGATAGGCCTTCGGGCTGGTGCGGGATGGGCATGCGGGCCATTAGCTAGTAGGCGGGGCAACGGCCCACCTAGGCGATGATGGCTAGGGGTCCTGAGAGGGAGGCCCCCCACACTGGGACTGAGACACGGCCCAGAC	0	0	0	33	0	0	0	0	0	0	0	0	0	0	0	0	0	0	0	0	0	0	0	0	2	0	0	0	0	0	0	0	0	0	0	0	0	0	0	0	0	0	0	0	0	0	0
1112	OTU_1112	AACGAACGCTGGCGGCAGGCTTAACACATGCAAGTCGAACGCCCCGCAAGGGGAGTGGCAGACGGGTGAGTAACGCGTGGGAATCTACCCATCTCTGCGGAATAGCTCTGGGAAACTGGAATTAATACCGCATACGCCCTACGGGGGAAAGATTTATCGGGGATGGATGAGCCCGCGTTGGATTAGCTAGTTGGTGGGGTAAAGGCCTACCAAGGCGACGATCCATAGCTGGTCTGAGAGGATGATCAGCCACATTGGGACTGAGACACGGCCCAAAC	0	0	0	0	0	0	0	0	0	0	0	0	0	0	0	0	0	0	0	0	0	0	0	0	0	0	0	0	0	0	0	0	0	0	0	0	0	0	0	0	0	0	0	0	0	0	0
1421	OTU_1421	GATAAACGCTGACAGAATGCTTAACACATGCAAGTCTATGAGGAAGTTTAGCTTGCTAAATGGACTCATGGCGGACGGGTGAGTAACACGTGACCAACCTGCCTCTTACATTGGGACAACCAAAAGAAATTCTGGCTAATACCAAATACTCCGCACATATCACATGATGTATGCGGGAAAGCTTTTGCGGTAAGAGATGGGGTCGCGGCCCATTAGGTAGACGGCGGGGTAGAAGCCCACCGTGCCGATGATGGGTAGCCGGGTTGAGAGACCGACCGGCCACATTGGGACTGAGATACGGCCCAGAC	0	0	0	0	0	0	0	0	0	0	0	0	0	0	0	0	0	0	0	0	0	0	2	0	0	1	0	0	0	0	0	0	0	1	1	0	0	3	0	0	2	0	0	0	0	2	1
4133	OTU_4133	GATGAACGCTGGCGGCGCGCCTAACACATGCAAGTCGAACGATTAAAGCACCTTCGGGTGTGTATAAAGTGGCGAACGGCTGAGTAACACGTGGGCAACCTGCCCTTTGCACTGGGATAGCCTCGGGAAACCGAGGTTAATACCGGATACTCCATATATATCGCATGATGTATATGGGAAAGCTCCGACGGCAAAGGATGGGCCCGCGGCCTGTTAGCTAGTTGGTGGGGTAACGGCCTACCAAGGCAATGATGGGTAGCCGGCCTGAGAGGGTGAACGGCCACATTGGAACTGAGAAACGGTCCAAAC	0	2	0	0	0	0	0	0	0	0	0	0	0	0	4	0	0	1	0	0	0	0	0	0	0	0	1	0	1	0	0	0	0	2	0	0	0	0	0	0	0	0	0	1	0	6	0
74	OTU_74	ATTGAACGCTGGCGGCAGGCTTAACACATGCAAGTCGAGCGGTAACAGAAGAAGCTTGCTTCTTGCTGACGAGCGGCGGACGGGTGAGTAATACTTAGGAATCTGCCCAGTAGTGGGGGATAGCACGGGGAAACTCGTATTAATACCGCATACACCCTACGGGGAAAAGGGGGCGCTTGCGCTCTCGCTATTGGATGAGCCTAAGTCGGATTAGCTAGTTGGTGGGGTAAAGGCCTACCAAGGCGACGATCTGTAGCTGGTCTGAGAGGATGATCAGCCACACCGGGACTGAGACACGGCCCGGAC	0	0	0	0	0	0	0	0	0	0	0	0	0	0	0	0	0	0	0	0	0	0	0	0	0	0	0	0	0	0	0	0	0	0	0	0	0	0	0	0	0	0	0	0	0	0	0
304	OTU_304	ATTGAACGCTGGCGGCATGCCTTACACATGCAAGTCGAACGGCAGCACGGACTTCGGTCTGGTGGCGAGTGGCGAACGGGTGAGTAATATATCGGAACATACCCAGTAGTGGGGGATAACTATCCGAAAGGATAGCTAATACCGCATACGATCTGTGGATGAAAGCAGGGGATCTTCGGACCTTGTGCTATTGGAATGGCCGATATCTGATTAGCTAGTTGGTAGGGTAAAAGCCTACCAAGGCGACGATCAGTAGCTGGTCTGAGAGGACGACCAGCCACACTGGAACTGAGACACGGTCCAGAC	0	0	0	0	0	0	0	0	0	0	0	0	0	0	0	0	0	0	0	0	0	0	0	0	0	0	0	0	0	0	0	0	0	0	0	0	0	0	0	0	0	0	0	0	0	0	0
4097	OTU_4097	GATAAACGCTGACAGAATGCTTAACACATGCAAGTCTATGAGGAAGTTTAGCTTGCTAAATGGACTCATGGCGGACGGGTGAGTAACGCGTAAAGAACTTGCCCTTTAGACTGGGATAACAGAGGGAAACTTCTGATAATACCGAATACGATCTTTTCGTCGCATGACGAAAAGAAGAAAGGATGGCCTCTATACAAAGCTATCGCCGAAGGAGGGGTTTGCGTCTGATTAGCTGGTTGGAGGGGTAACGGCCCAACAAGGCGATGATCAGTAGCCGGTCTGAGAGGATGAACGGCCACATTGGGACTGAGACACGGCCCAGAC	0	0	0	0	0	0	0	0	0	0	0	0	0	0	0	0	0	0	0	0	0	0	2	0	0	0	0	0	1	0	0	1	0	4	0	0	0	1	0	1	0	0	0	6	0	1	3
375	OTU_375	GACGAACGCTGGCGGCGTGCCTAATACATGCAAGTAGAACGCTGAAGAGAGGAGCTTGCTCTTCTTGGATGAGTTGCGAACGGGTGAGTAACGCGTAGGTAACCTGCCTGGTAGCGGGGGATAACTATTGGAAACGATAGCTAATACCGCATAAAATTGATTATTGCATGATAATTAATTGAAAGATGCAATTGCATCACTACCAGATGGACCTGCGTTGTATTAGCTAGTTGGTGAGGTAACGGCTCACCAAGGCGACGATACATAGCCGACCTGAGAGGGTGATCGGCCACACTGGGACTGAGACACGGCCCAGAC	0	0	0	0	0	0	0	0	0	0	4	0	0	0	0	0	0	0	0	0	0	0	0	0	0	0	0	0	0	0	0	0	0	0	0	0	0	0	0	0	0	0	0	0	0	0	0
976	OTU_976	GATGAACGCTGGCGGCGTGCCTAATACATGCAAGTAGAACGCTGAAGCTTGGTGCTTGCACCGAGCGGATGAGTTGCGAACGGGTGAGTAACGCGTAGGTAACCTGCCTGGTAGCGGGGGATAACTATTGGAAACGATAGCTAATACCGCATGACAACAGTTATTGCATGATAACTGTTTAAAAGGGGCAATTGCTCCACTACCAGATGGACCTGCGTTGTATTAGCTAGTTGGTGAGGTAACGGCTCACCAAGGCGACGATACATAGCCGACCTGAGAGGGTGATCGGCCACACTGGGACTGAGACACGGCCCAGAC	0	0	0	0	0	0	0	0	0	0	0	0	0	0	0	0	0	0	0	0	0	0	0	0	0	0	0	2	0	0	0	0	0	0	0	0	0	0	0	0	0	0	0	0	0	0	0
1115	OTU_1115	GATGAACGCTGGCGGCGTGCTTAACACATGCAAGTCGAACGGAAAGGCCCTGCTTGCAGGGTACTCGAGTGGCGAACGGGTGAGTAACACGTGGGTGATCTGCCCTGTACTTTGGGATAAGCCTGGGAAACTGGGTCTAATACCGAATATGACCACTTCTTGGATGGGGTGGTGGAAAGCTTTTGCGGTATGGGATGAGCTCGCGGCCTATCAGCTTGTTGGTGGGGTAATGGCCTACCAAGGCGTCGACGGGTAGCCGGCCTGAGAGGGTGTACGGCCACATTGGGACTGAGATACGGCCCAGAC	0	0	0	0	0	0	0	0	0	0	0	0	0	28	0	0	0	0	0	0	0	0	0	0	0	0	0	0	0	0	0	0	0	0	0	0	0	0	0	0	0	0	0	0	0	0	0
1382	OTU_1382	CCACAATCTCTATGTCCTGGGAACAAGCGATTCACCTGCCTCAGCCTCCCGAGTAGCTGGGATTACAGGCATGCATCACCACGCCCAGCTAATTTTTTGTATTTTTAGTAGAGACAGGGTTTCACCATGTTGGCCAGGCTGGTCTCATAGGCCCAACCTCAGGCCTGCCTCAGCCTCCCAAAATGCTGGGATTACAGGCATGAGCCACTGCGCCCAGCCTGCTGCTTGTGTTTTACAGAAGAGTTTGCCAACCATACTCTGATGGCCTGGGCAGTGATGGAGGGTTTAAAGAGAGGGGTGGCCTCATCAGTCAGGGGTAAAAGACCCTCTCTACCCAATGCTGAGTGGAGAGTGATGAAGGGGGCTACGGGAGGCAGCA	0	0	0	0	0	0	0	0	0	0	0	0	0	0	0	0	0	0	0	0	1	0	0	0	0	0	0	0	0	0	0	0	0	0	0	0	0	0	0	0	0	0	0	0	0	0	0
2161	OTU_2161	GATGAACGCTGGCGGCGTGCTTAACACATGCAAGTCGAACGAAGCTGCTAAAAGGAAGTCTTCGGATGGAATTTTGGTAGACTTAGTGGCGGACGGGTGAGTAACGCGTGGATAACCTGCCTTATACAGGGGGATAACGGAGAGAAATTTCCGCTAAGACCGCATAAGACCACAGCACCGCATGGTGCAGGGGTAAAATATTTATAGGTATAAGATGGATCCGCGTCCGATTAGCTGGTTGGTGAGGTAGAGGCTCACCAAGGCGACGATCGGTAGCCGGCCTGAGAGGGTGAACGGCCACATTGGGACTGAGACACGGCCCAAAC	0	0	0	0	0	0	0	0	0	0	0	0	0	0	0	0	0	0	0	0	0	0	0	0	0	0	0	0	0	0	0	0	0	0	0	0	0	0	0	0	0	0	0	0	0	0	0
3852	OTU_3852	GATGAACGCTGGCGGCGTGCTTAACACATGCAAGTCGAACGAAGTGCTACGACGGAAGTTTTCGGACGGAAGATGTAGTTACTTAGTGGCGGACGGGTGAGTAACGCGTGGGGAACCTGCCCTGTACCGGGGGATAGCAGCCGGAAACGGCTGATAATACCGCATAAGCGCACAAATGTCGCATGACATGGTGTGAAAAACTCCGGTGGTATAGGATGGTCCCGCGTCTGATTAGCCAGTTGGTGGGGTAAAAGCCTACCAAGGCAACGATCAGTAGGGGTTCTGAGAGGAAGGTCCCCCACATTGGAACTGAGACACGGTCCAAAC	0	0	0	0	0	0	0	0	0	0	0	0	0	0	0	0	0	0	0	0	0	5	0	0	0	0	0	0	0	0	0	0	0	0	0	0	0	0	0	0	0	0	0	0	0	0	0
172	OTU_172	GATAAACGCTGGCGGCGTGCTTAACACATGCAAGTTGGACGGGAATACTCGAGGAAGAGACTTCGGTTAATTTTTTGGGTATGAGAGTAGCGGACGGGTGAGTAATGCATAAGAATCTATCCATCAGAGGGGGACAACTGCGGGAAACCGGAGCTAATACCCCGTAAGCCGGAAGGTGAAAGGGAGCAATCCGCTGATGGAGGAGCTTGTGTCCTATCAGGTAGTTGGTGAGGTAAGGGCTCACCAAGCCGAAGACGGGTAGCCGGGCTGAGAGGTTGTACGGCCACATTGGAACTGAGAGACGGTCCAGAC	0	4	0	6	0	0	0	1	0	0	0	0	0	0	0	0	0	0	0	0	0	0	0	0	0	0	0	0	0	0	0	0	9	0	0	0	0	1	0	0	0	0	0	0	0	0	0
454	OTU_454	ATTGAACGCTGGCGGCATGCTTTACACATGCAAGTCGAACGGCAGCGAGGAGAAGCTTGCTTCTCTGTCGGCGAGTGGCGAACGGGTGAGTATAGCATCGGAACGTGCCAAGTAGTGGGGGATAACCAAACGAAAGTTTGGCTAATACCGCGTAAGCTCCAAGGAGGAAAGTAGGGGACCTAAATAAGGCCTTACGCTATTTGATCGGCCGATGTCGGATTAGCTAGTTGGTGGGGTAATGGCTCACCAAGGCAATGATCCGTAGCGGGTCTGAGAGGACGATCCGCCACACTGGGACTGAGACACGGCCCAGAC	0	0	0	0	0	0	0	0	0	0	0	0	0	0	0	0	0	0	0	0	0	0	0	0	0	0	0	0	0	0	0	0	0	0	0	0	0	0	0	0	0	0	0	0	0	0	0
632	OTU_632	AGCGAACGCTGGCGGCAGGCTTAACACATGCAAGTCGAACGGACCCTTCGGGGTTAGTGGCGGACGGGTGAGTAACACGTGGGAACGTGCCTTTAGGTTCGGAACAACACAGGGAAACTTGTGCTAATACCGGATGTGCCCTTCGGGGGAAAGATTTATCGCCTTTAGAGCGGCCCGCGTCTGATTAGCTAGTTGGTGGGGTAAAGGCCTACCAAGGCGACGATCAGTAGCTGGTCTGAGAGGATGGCCAGCCACATTGGGACTGAGACACGGCCCAAAC	0	0	0	0	0	0	0	0	0	0	0	0	4	0	0	0	0	0	0	0	0	0	0	0	0	0	0	0	0	0	0	0	0	0	0	0	0	1	0	0	0	0	0	0	0	0	0
833	OTU_833	GACGAACGCTGGCGGCGTGCTTAACACATGCAAGTCGAACGGGAAGACATGAAGAGCTTGCTCTTTATGAAATCCAGTGGCAAACGGGTGAGTAACACGTAAACAACCTGCCTTCAGGATGGGGACAACAGACGGAAACGACTGCTAATACCGAATACGATTCTTGAGTCGCATGACACAAGAAAGAAAGGGTGGCCTCTACTTGTAAGCTATCGCCTGAAGAGGGGTTTGCGTCCGATTAGGTAGTTGGTGAGGTAAAAGCCTACCAAAGCGAAGATCAGTAGCCGAGTTGAGAGACTGACCGGCCACATTGGGACTGAGACACGGCCCAGAC	0	0	0	0	0	0	0	0	0	0	0	2	0	0	0	0	0	0	0	0	0	7	0	0	1	0	0	0	0	4	0	0	0	0	0	0	0	0	0	0	0	0	0	0	0	0	0
853	OTU_853	GAGGAGTCCTGGGCTGGGCGTGGTGACTTAACGCTTGTAATCCCAGCACTTTGGGAGGCCAAGGCTGAAGGATCAATTGAGCCCAGGAGTTCAAGAGTAGTCTGGACAATATAACAAGACCCTGTCTCTACaaaaaatttaaaaatcatacaattttttaaaaaagtaaaaaGGAGGAGGCCTGAGGGGCTACAGTGGCTGCAGGGTAGCATGACCACTGGGGCTGCGGAAGCATTTG	0	0	0	0	0	0	0	0	0	0	0	0	0	0	0	0	0	0	0	0	0	0	0	0	0	0	0	0	0	0	0	0	0	0	0	0	0	0	0	0	0	0	0	0	0	0	0
1155	OTU_1155	GATGAACGCTAGCTATAGGCTTAACACATGCAAGTCGAGGGGAAACGACATCGAAAGCTTGCTTTTGATGGGCGTCGACCGGCGCACGGGTGAGTAACACGTATCCAACCTGCCCTTTACTCGGGGATAGCCTTGCGAAAGTAAGACTAATACCCAATGACGTCTCTAGAAGACATCTGAAGGAGATTAAAGATTTATCGGTGATGGATGGGGATGCGTCTGATTAGCTTGTTGGCGGGGTAACGGCCCACCAAGGCGACGATCAGTAGGGGTTCTGAGAGGAAGGTCCCCCACATTGGAACTGAGACACGGTCCAAAC	0	0	0	0	0	0	0	0	0	0	0	0	0	0	0	0	0	0	0	0	0	0	0	0	0	0	0	0	0	0	0	0	0	0	0	0	0	0	0	0	0	0	0	0	0	0	0
1189	OTU_1189	GACGAACGCTGGCGGCGCGCCTAACACATGCAAGTCGAACGGAGCTGTTTTCTCTGAAGTTTTCGGATGGAAGAGAGTTCAGCTTAGTGGCGAACGGGTGAGTAACACGTGAGCAACCTGCCTTTCAGTGGGGGACAACATTTGGAAACGAATGCTAATACCGCATAAGACCACAGTGTCGCATGGCACAGGGGTCAAAGGATTTATCCGCTGAAAGATGGGCTCGCGTCCGATTAGCTAGATGGTGAGGTAACGGCCCACCATGGCGACGATCGGTAGCCGGACTGAGAGGTTGAACGGCCACATTGGGACTGAGACACGGCCCAGAC	0	32	0	0	0	0	0	0	0	0	0	0	0	0	0	0	0	0	0	0	0	0	0	0	0	0	0	0	0	0	0	0	0	0	0	0	0	0	0	0	0	0	0	0	0	0	0
1296	OTU_1296	GATGAACGCTGGCGGCGTGCTTAACACATGCAAGTCGAACGATGAAGGGGGAGCTTGCTCCTCTGGATTAGTGGCGAACGGGTGAGTAACACGTGAGCAATCTGCCCTTGACTCTGGGATAAGCGTTGGAAACGACGTCTAATACCGGATATGAGCTGTGAAGGCATCTTCAACAGCTGGAAAGAACTTCGGTCAAGGATGAGCTCGCGGCCTATCAGGTAGTTGGTGAGGTAATGGCTCACCAAGCCTACGACGGGTAGCCGGCCTGAGAGGGTGACCGGCCACACTGGGACTGAGACACGGCCCAGAC	0	0	0	0	0	0	0	0	0	0	0	0	0	0	0	0	0	0	0	0	0	0	0	0	0	0	0	0	0	0	0	0	0	0	0	0	0	0	0	0	0	0	0	0	0	0	0
1576	OTU_1576	GATGAACGCTGGCGGCGTGCTTAACACATGCAAGTCGAACGCTGAAGCCTGGTGCTTGCACTGGGTGGATGAGTGGCGAACGGGTGAGTAACACGTGAGTAACCTGCCCTTGACTTCGGGATAAGCCCGGGAAACTGGGTCTAATACTGGATATGACTCCTTACCGCATGGTGGGGGGTGGAAAGATTTATTGGTTGGGGATGGACTCGCGGCCTATCAGTTTGTTGGTGGGGTAATGGCCTACCAAGACGACGACGGGTAGCCGGCCTGAGAGGGTGACCGGCCACACTGGGACTGAGACACGGCCCAGAC	0	0	0	15	0	0	0	0	0	0	0	0	0	0	0	0	0	0	0	0	0	0	0	0	5	0	0	0	0	0	0	0	0	0	0	0	0	0	0	0	0	0	0	0	0	0	0
3181	OTU_3181	GACGAACGCTGGCGGCGTGCTTAACACATGCAAGTCGAACGAGAGTTAGATCAAATGAGTTTTCGGACGAGTGAGATTTAACGAAAGTGGCGAACGGGTGAGTAACACGTGGGTAACCTGCCCAAGAGATCGGGATAACACCTGGAAACAGATGCTAATACCGGATAACAACAGATGATGCCTATCAACTGTTTAAAAGATGGTTCTGCTATCACTCTTGGATGGACCTGCGGTGCATTAGCTAGTTGGTAGGGTAACGGCCTACCAAGGCGATGATGCATAGCCGAGTTGAGAGACTGATCGGCCACATTGGGACTGAGACACGGCCCAAAC	0	0	0	0	0	0	0	0	1	0	0	6	0	0	0	0	0	0	0	0	0	0	0	0	0	1	0	0	0	0	0	0	0	0	0	0	0	0	1	0	0	0	0	0	0	0	0
3451	OTU_3451	GATGAACGCTGGCGGCGTGCCTAATACATGCAAGTAGAACGCTGAAGGAGGAGCTTGCTCTTTCCGGATGAGTTGCGAACGGGTGAGTAACGCGTAGGTAACCTGCCTGGTAGCGGGGGATAACTATTGGAAACGATAGCTAATACCGCATAACAGTAGATGTTGCATGACATCTGCTTGAAAGGGGCAATTGCTCCACTACCAGATGGACCTGCGTTGTATTAGCTAGTTGGTGAGGTAACGGCTCACCAAGGCGACGATACATAGCCGACCTGAGAGGGTGATCGGCCACACTGGGACTGAGACACGGCCCAGAC	0	0	0	0	0	0	0	0	0	0	0	0	0	0	0	0	0	0	0	0	0	0	0	0	0	0	0	0	0	0	0	0	0	0	0	0	0	0	0	0	0	0	0	0	0	0	0
94	OTU_94	GACGAACGCTGGCGGCATGCCTAATACATGCAAGTCGAGCGAACCGACGAAGTGCTTGCACTTCTGACGTTAGCGGCGGACGGGTGAGTAACACGTAAGGAACCTACCTATGAGCGGGGGACAACATCCGGAAACGGGTGCTAATACCGCATAGTAATTTGTCAGGCATCTGACAAATTGGAAAGACGGCTTTTGCTGTCACTCATAGATGGTCTTGCGGTGCATTAGCTAGTTGGTGGGATAAAAGCTTACCAAGGCCATGATGCATAGCCGACCTGAGAGGGTAATCGGCCACACTGGGACTGAGACACGGCCCAGAC	0	0	0	0	0	0	0	0	0	0	0	0	0	0	0	0	0	0	0	0	0	0	0	0	0	0	0	0	0	0	0	0	0	0	0	0	0	0	0	0	0	0	0	0	0	0	0
944	OTU_944	GATGAACGCTGGCGGCGTGCTTAACACATGCAAGTCGAACGAAGCATTTAAGACAGATCACTTCGGTTTGAAGTCTTTTATGACTGAGTGGCGGACGGGTGAGTAACGCGTGGGTAACCTGCCTCATACAGGGGGATAGCAGCTGGAAACGGCTGGTAATACCGCATAAGCGCACAGTACCACATGGTACAGTGTGAAAAACTCCGGTGGTATGAGATGGACCCGCGTCTGATTAGCTTGTTGGCGGGGTAACGGCCCACCAAGGCGACGATCAGTAGCCGACCTGAGAGGGTGACCGGCCACATTGGGACTGAGACACGGCCCAGAC	0	0	0	0	0	31	0	0	0	0	0	0	0	0	0	0	0	0	0	0	0	0	0	0	0	0	0	0	0	0	0	0	0	0	0	0	0	0	0	0	0	0	0	0	0	0	0
983	OTU_983	TTGACACTCTTCCTCTTCCGCCCCAACACTGACGGGACCCGGACAGTTCTGAGCCCTGCCTGAATGCTGCTGCCCCATCTCTATGACCGCGGGAACTGTCTAGATTTCACACCCAGTGTCAAACATGCCCTCGGCCAAAGTCGGAATTGAGTCTGGGTCACCCGTCCAAGACGCTGGTCCCTGCTCCACCGCTGCTACTACAAAGGGACTGAGTCTAGCTTCCAGCCAG	0	0	0	0	0	0	0	0	0	0	0	0	0	0	0	0	0	0	0	0	0	0	0	0	0	0	0	0	0	0	1	0	0	0	0	0	0	0	0	0	0	0	0	0	0	0	0
1079	OTU_1079	GATGAACGCTAGCTACAGGCTTAACACATGCAAGTCGAGGGGAAACGATATTGGAAGCTTGCTTCCGATAGGCGTCGACCGGCGCACGGGTGAGTAACGCGTATCCAACCTGCCCATCACTTGGGGATAACCTTGCGAAAGTAAGACTAATACCCAATGATATTTATAGAAGGCATCCGAAATGAATTAAAGATTTATCGGTGATGGATGGGGATGCGTCTGATTAGCTTGTTGGCGGGGTAACGGCCCACCAAGGCGACGATCAGTAGGGGTTCTGAGAGGAAGGTCCCCCACATTGGAACTGAGACACGGTCCAAAC	0	0	0	0	0	0	0	0	0	0	0	0	0	0	0	0	0	0	0	0	0	0	0	0	0	0	0	0	0	0	0	0	0	0	0	0	0	0	0	0	0	0	0	0	0	0	0
1103	OTU_1103	GATGAACGCTGGCGGCGCGCCTAACACATGCAAGTCGAACGGTTAAAGCCCCTTCGGGGGTGCATAAAGTGGCGAACGGCTGAGTAACACGTGGGCAACCTGCCCCTCGCACCGGGACAGCCTCGGGAAACCGTGGTTAATACCGGATACTCCCGCACCCCCGCATGGGGGCGCGGGGAAAGCCCAGACGGCGAGGGATGGGCCCGCGGCCTGTTAGCTCGTTGGCGGGGTAACGGCCCACCAAGGCGATGATGGGTAGCCGGGTTGAGAGACCGACCGGCCAGATTGGGACTGAGACACGGCCCAGAC	0	0	0	0	0	0	0	0	0	0	0	11	0	0	0	0	0	0	0	0	0	0	0	0	0	0	8	0	0	0	0	0	0	0	0	0	0	0	0	0	0	0	0	0	0	0	0
1203	OTU_1203	AAGGGATGTCCTGCTCGCTAGGCAGGTCAGCAGTGTGGGCAGTCTGTACAGCAGGTCAGAATGCAGTGGTTTCTGAGCCTAATTTATACATTTATAAGAACTCTGTCCAGAGCTGGGTGTTCCTCAGCATGTGAGCTGCATCCACTGCGGGGACATTTCCTCGGATGAAACTTGGGTTGTGTTGAGTACCGAGCCGATAACATGGACTCAATCCCAGCTACATCCAGCCCTGTGAATGAAGGAGCTGGGGTGAATTTGGTCATCCCAGGCTTAGCTCCAAAAAGCACAAGGACTGGGAGCTGAGGTGGAGGGGACTCGACAGGGATGGAAGGATGCCGGCTCCGAGACCTCATCATCAGTGTCCCC	0	0	0	0	0	1	0	0	0	0	0	0	0	0	0	0	0	0	0	0	1	0	0	0	0	0	0	0	0	0	0	0	0	1	0	0	0	0	0	0	0	0	0	0	0	0	0
1290	OTU_1290	GTGTGGCTCATTCATTCTTGTCACTTCATTCAGAATCACTTCCCACTTTGGAAGGTCCCCTAATGGCTTCTTGTCAGGCTAGCAGTAAGGCTGCGATAGCCCATTGCTTCCTCTCGCTCTCTTCCGCCATCTTGAACTGCTCTGAAAGGTATATTACTCAGAACTGAGCAGGGCCGCAGACGGAGTCTGAGGACCTCATCCCCAGCTTAGAAAAACACCCCCAGGTCATGGCTTATACCACCCGTAAAGGGATGAGGGTTAGTTAGGACAGGCATGGCTTGCACTCCGAAAGGACCTAGGAACTCCTCTGAGGGGAACTGAACCAGAAGCTTAGCTACGGGAGGCAGCA	0	0	0	0	0	0	0	0	0	0	0	0	0	0	0	0	0	0	0	0	0	0	0	0	0	0	0	0	0	0	0	0	0	0	0	0	0	0	0	0	0	0	0	0	0	0	0
3129	OTU_3129	GACGAACGCTGGCGGCGTGCTTAACACATGCAAGTCGAACGATGAAGCCGCAGCTTGCTGTGGTGGATTAGTGGCGAACGGGCGAGTAACGCGTAAACAACCTGCCCTTCGGATGGGGATAACAGCCGGAAACGGCTGCTAATACCGAATACGATCTTTTCGTCGCATGACGGAAAGAAGAAAGGATGGCCTCTATACAAAGCTATCGCCGAAGGAGGGGTTTGCGTCTGATTAGCTGGTTGGAGGGGTAACGGCCCAACAAGGCGATGATCAGTAGCCGGTCTGAGAGGATGAACGGCCACATTGGGACTGAGACACGGCCCAGAC	0	0	0	0	0	0	0	0	0	0	0	0	0	0	2	0	0	0	0	0	1	0	0	0	0	0	0	0	0	0	0	1	0	2	0	0	0	0	0	0	0	0	0	1	0	0	0
3850	OTU_3850	GATGAACGCTGACAGAATGCTTAACACATGCAAGTCAACTTGAATTTGGGTTTTTAACTTAGATTTGGGTGGCGGACGGGTGAGTAACGCGTAAAGAACTTGCCTCACAGCTAGGGACAACATTTAGAAATGAATGCTAATACCTGATATTATGATTTTAAGGCATCTTAGAATTATGAAAGCTATATGCGCTGTGAGAGAGCTTTGCGTCCTATTAGCTAGTTGGTAAGGTAAGAGCTTACCAAGGCGATGATAGGTAGCCGGCCTGAGAGGGTGGACGGCCACAAGGGGACTGAGATACGGCCCTTAC	0	2	0	0	0	0	0	0	0	0	0	0	0	0	0	0	0	0	0	0	0	0	0	0	0	6	0	0	0	0	0	0	0	1	0	0	0	0	0	0	0	0	0	0	0	0	0
213	OTU_213	ATTGAACGCTGGCGGCATGCTTTACACATGCAAGTCGAACGGTAACAGGCCTTCGGGTGCTGACGAGTGGCGAACGGGTGAGTAATGCATCGGAACGTGCCCAGAGGTGGGGGATAACGCAGCGAAAGCTGTGCTAATACCGCATGTGATCTGAGGATGAAAGCGGGGGACCAAGCAGCAATGTTTGGCCTCGCGCCTCTGGAGCGGCCGATGTCAGATTAGGTAGTTGGTGGGGTAAAGGCCTACCAAGCCGACGATCTGTAGCTGGTCTGAGAGGACGACCAGCCACACTGGGACTGAGACACGGCCCAGAC	0	0	0	0	0	0	0	0	0	0	0	0	0	0	0	0	0	0	0	0	0	4	0	0	0	0	0	0	0	0	0	0	0	0	0	0	0	0	0	0	6	0	0	0	0	0	0
225	OTU_225	GACGAACGCTGGCGGCGTGCCTAATACATGCAAGTTGAGCGCTGAAGGTTGGTACTTGTACCAACTGGATGAGCAGCGAACGGGTGAGTAACGCGTGGGGAATCTGCCTTTGAGCGGGGGACAACATTTGGAAACGAATGCTAATACCGCATAAAAACTTTAAACACAAGTTTTAAGTTTGAAAGATGCAATTGCATCACTCAAAGATGATCCCGCGTTGTATTAGCTAGTTGGTGAGGTAAAGGCTCACCAAGGCGATGATACATAGCCGACCTGAGAGGGTGATCGGCCACATTGGGACTGAGACACGGCCCAAAC	0	0	0	0	0	0	0	0	0	0	0	0	0	0	0	0	0	0	0	0	0	0	0	0	0	0	0	0	0	0	0	0	0	0	0	0	0	0	0	0	0	0	0	0	0	0	0
292	OTU_292	AACGAACGCTGGCGGCATGCCTAATACATGCAAGTCGAACGAGATCTTCGGATCTAGTGGCGCACGGGTGCGTAACGCGTGGGAATCTGCCCTTGGGTTCGGAATAACTTCTGGAAACGGAAGCTAATACCGGATGATGACGTAAGTCCAAAGATTTATCGCCCAAGGATGAGCCCGCGTAGGATTAGCTAGTTGGTGGGGTAAAGGCCCACCAAGGCGACGATCCTTAGCTGGTCTGAGAGGATGATCAGCCACACTGGGACTGAGACACGGCCCAGAC	0	0	0	0	0	0	7	0	0	0	0	0	0	0	0	0	0	0	0	0	0	0	0	0	0	0	0	0	0	1	0	4	0	0	0	0	0	0	0	0	0	0	0	3	0	0	3
499	OTU_499	GACGAACGCTGGCGGCGTGCTTAACACATGCAAGTCGAACGGAAAGGCCCCCACTTTTTTGGTGGGGGTGCTCGAGTGGCGAACGGGTGAGTAACACGTGGGTGATCTGCCCTGTACTTCGGGATAAGCTTGGGAAACTGGGTCTAATACCGGATAGGACCATGGTTTAGTGTCTCATGGTGGAAAAATTATTGTTTTGGTGCAGGATGAGCTCGCGGCCTATCAGCTTGTTGGTGGGGTAATGGCCTACCAAGGCGTCGACGGGTAGCCGGCCTGAGAGGGTGGACGGCCACATTGGGACTGAGATACGGCCCAGAC	0	0	0	0	0	0	0	0	0	0	0	0	0	0	0	0	0	0	0	0	0	0	0	12	0	0	0	0	0	0	0	0	0	0	0	0	0	0	0	3	0	0	0	0	2	0	0
854	OTU_854	GAGCCTGTTTGTCTGTTTTCAATGTTTATGGGATAGAACAGCTTCTTTACAGTGATCTCTTTTTAATGGAGTTATTATAGAGCAAAAGACGTGTTTACCGGAAAGTTTAATTAAAATGTACTTCCTTGGGAATTATGTCCCAGGAGCAAATGAGTTTAAGCAGGTCACTTGGCACACACCCGTCCGGAGGTGCTGATCTCATTCCGGACTCCAGGGAGAGGTGTGGGAGGGGGTCTGAGCAAGGCAGGAGAGGAAGTGAGGTGGGGGCACGGGAGGCAGCA	0	0	0	0	0	0	0	0	0	0	0	0	0	0	0	0	0	0	0	0	0	0	0	0	0	0	0	0	0	0	0	0	0	0	0	0	0	0	0	0	0	0	0	0	0	0	0
1007	OTU_1007	GAGGGCAAATGCAGAGTCTCTCAGGCTGAGACTGATGCTGAGTAGGTAGGGAGGGGGATGCCTGGGAGGGGATCTCTTCCCAGAATTCCAAGCCAGAATGGGGCAGAAGCTCCCCACCCACCTTGCCAGCTTTCTTCTCCACCCAACAAGGTGCCCTTAGCTAATGCTTCAGCTCAGAGACCTCATGGACACAGGGGCTTCTCACTTCTCTTCCCCTCTCTCCCTGTCTCCCTCCCACAATGCCCTGCAGTGAAAAGCTTTCTTCTTTGTTGTCTCTGGTATGGACGTCCCTACATCCCGTCTTCC	0	0	0	0	0	0	0	0	0	0	0	0	0	0	0	0	0	0	0	0	0	0	0	0	0	0	0	0	0	0	0	0	0	0	0	0	0	0	0	0	0	0	0	0	0	0	0
1025	OTU_1025	GGCCTTAACGCATGACACACATCATACGTTTGGTGAAACACACCCAAGTTCTTGAAAGTATTCCATGCTTCCCTTTATCTTTGGTTATTCCACATGTTTAATAAGCTTGCTGTTATTACCCAAGCTGATTTATTTTTCTTTTGCAGACCTTCATAAGTTCTTATTATGGAATAAACCTGGCGTCAGCATTTATAATCCTGGTGCTCATGGGCACCTGGGCATTCTTAGCTACGGGAGGCAGCA	0	0	0	0	0	0	0	0	0	0	0	0	0	0	0	0	0	0	1	0	0	0	0	0	0	0	0	0	0	0	0	0	0	0	0	0	0	0	0	0	0	0	0	0	0	0	0
1812	OTU_1812	GATAAACGCTGACAGAATGCTTAACACATGCAAGTCTATGAGGAAGTTTAGCTTGCTAAATGGACTCATGGCGGACGGGTGAGTAACACGTGAGCAACCTGCCTCTTACAGGGGAATAACAACGGGAAACCGTTGCTAATACCGCATAACATGTTGAAAGGGCATCCTTTTAACATCAAAGGAGCAATCCGGTAAGAGATGGGCTCGCGTCCGATTAGCTAGTTGGTAGGGTAACGGCCTACCAAGGCGACGATCGGTAGCCGGACTGAGAGGTCGAACGGCCGCATTGGGACTGAGACACGGCCCAGAC	0	0	0	0	0	0	0	0	0	0	0	0	0	0	0	0	0	0	0	0	0	0	10	0	0	0	0	0	0	0	0	0	0	0	0	0	0	0	2	0	0	0	0	0	0	2	0
400	OTU_400	GATGAACGCTAGCGATAGGCTTAACACATGCAAGTCGAGGGGTAACGTGTTGGAAGCTTGCTTCCGATGACGACGACCGGCGGATGGGTGCGTAACGCGTATGCAACTTGCCTCACAGAGGAGAATAACCCGGAGAAATCCGGACTAATGCTCCATACACTCTCGGGGACACATGTCTCGGAGAGGAAAGATTTATCGCTGTGAGATAGGCATGCGTCCTATTAGGTAGTTGGTGAGGTAACGGCTCACCAAGCCGACGATAGGTAGGGGTGCTGAGAGGCAGATCCCCCACATTGGGACTGAGACACGGCCCAAAC	0	10	0	0	0	0	0	0	0	0	0	0	0	0	0	0	0	0	0	0	0	0	0	0	0	0	0	0	0	0	0	0	0	0	0	0	0	0	0	0	0	0	0	0	0	0	0
430	OTU_430	GATAAACGCTGGCGGTGTACATAAGACATGCAAGTCGAACGGGAGAAACTAAGATGGATTTATTCAACTTAGCAGACACCGTGGCGGATGGGTGAGTAACACGTAAGCAACCTGCCTAAAAGAGGGGAATAACAGAGAGAAATTTCTGATAATACCGCATATACCAAAGTATCGCATGGTACAATTGGGAAAGATTTATCACTTTTAGATGGGCTTGCGTCTGATTAGCTAGTTGGTGAGATAACAGCTCACCAAGGCGACGATCAGTAGCCGGATTGAGAGGTTGAACGGCCACATTGGGACTGAGACACGGCCCAGAC	0	0	0	0	0	0	0	0	0	0	0	0	0	0	0	0	0	0	0	0	0	0	0	0	0	0	0	0	0	0	0	0	0	0	0	9	0	0	0	0	0	0	0	0	0	0	0
453	OTU_453	GACGAACGCTGGCGGCGTGCTTAACACATGCAAGTCGAACGGTAACAGGAAACAGCTTGCTGTTTCGCTGACGAGTGGCGGACGGGTGAGTAATGTCTGGGAAACTGCCTGATGGAGGGGGATAACTACTGGAAACGGTAGCTAATACCGCATAATGTCGCAAGACCAAAGAGGGGGACCTTCGGGCCTCTTGCCATCGGATGTGCCCAGATGGGATTAGCTAGTAGGTGGGGTAACGGCTCACCTAGGCGACGATCCCTAGCTGGTCTGAGAGGATGACCAGCCACACTGGAACTGAGACACGGTCCAGAC	0	1	0	0	0	0	0	0	0	0	0	0	3	0	0	0	0	0	0	0	0	1	0	0	0	0	0	0	0	0	0	0	0	0	0	0	0	0	0	0	1	0	0	0	0	0	0
1166	OTU_1166	GACGAACGCTGGCAGCGTGCTTAACACATGCAAGTCGAACGAAAGGAAGAGAAAAGCTTGCTTTTTTCTGAATTGAGTGGCAAACGGGTGAGTAACACGTAAACAACCTGCCTTCAGGATGGGGACAACAGACGGAAACGACTGCTAATACCGAATACGTTCCACAGAGCGCATGCTTTATGGAAGAAAGGGTGGCCTCTACCTGTAAGCTATCGCCTGAAGAGGGGTTTGCGTCTGATTAGGCAGTTGGCGGGGTAACGGCCCACCAAACCGACGATCAGTAGCCGGTCTGAGAGGATGAACGGCCACACTGGAACTGAGACACGGTCCAGAC	0	0	0	0	0	0	0	0	0	0	0	1	0	0	0	0	0	0	0	0	0	0	0	0	0	0	28	0	0	0	0	0	0	0	0	0	0	0	0	0	0	0	0	0	0	0	0
1512	OTU_1512	GACGAACGCTGGCGGCGTGCCTAATACATGCAAGTCGAGCGAACAGAGAAAGTGCTTGCACTCTGTGAAACAAGATACAGGCTAGCGGCGGACGGGTGAGTAACACGTGGGTAACCTGCCCAAGAGATCGGGATAACACCTGGAAACAGATGCTAATACCGGATAACAACAGATGATGCCTATCAACTGTTTAAAAGATGGTTCTGCTATCACTCTTGGATGGACCTGCGGTGCATTAGCTAGTTGGTAGGGTAACGGCCTACCAAGGCGATGATGCATAGCCGAGTTGAGAGACTGATCGGCCACATTGGGACTGAGACACGGCCCAAAC	0	0	0	0	0	0	0	0	0	0	0	0	0	0	0	0	1	0	0	0	0	0	0	0	0	0	0	0	0	0	0	0	0	0	0	1	0	0	0	0	0	0	0	0	0	0	0
1703	OTU_1703	GATGAACGCTGGCGGCGTGCCTAACACATGCAAGTCGAACGAAGTTATATCGAGGAAGTTTTCGGATGGAATCAGTATAACTTAGTGGCGGACGGGTGAGTAACGCGTGGGAAACCTGCCCTGTACCGGGGGATAACACTTAGAAATAGGTGCTAATACCGCATAAGCGCACAGCTTCACATGAAGCAGTGTGAAAAACTCCGGTGGTACAGGATGGTCCCGCGTCTGATTAGCCAGTTGGCAGGGTAACGGCCTACCAAAGCGACGATCAGTAGCCGGCCTGAGAGGGTGAACGGCCACATTGGGACTGAGACACGGCCCAAAC	0	0	0	0	0	0	0	0	0	0	0	0	0	0	0	0	0	0	0	0	0	0	0	0	0	0	0	0	0	0	0	0	0	0	0	0	0	0	0	0	0	0	0	0	0	0	0
1725	OTU_1725	GACGAACGCTGGCGGCGTGCATAACACATGCAAGTCGAACGAGAATCGGGAAACGGAAGTCTTCGGACAGAAGATTCCTGAGGAAAGTGGCGGATGGGTGAGTAACGCGTAAGGAACCTGCCCTTCACTGCGGGATAGCAGCCGGAAACGACTATTAATACCGCATGACACTTTCCTCTCGCATGAGAGGGAGGTTAAAGAATTTCGGTGAAGGATGGCCTTGCGTCTGATTAGCTTGTTGGTGCGGTAACGGCGCACCAAGGCGACGATCAGTAGCCGGTCTGAGAGGATGAACGGCCACATTGGGACTGAGACACGGCCCAAAC	0	23	0	0	0	0	0	0	0	0	0	0	0	0	0	0	0	0	0	0	0	0	0	0	0	0	0	0	0	0	0	0	0	0	0	0	0	0	0	0	0	0	0	0	0	0	0
1845	OTU_1845	GATGAACGCTAGCTACAGGCTTAACACATGCAAGTCGAGGGGCAGCGGGTTGAAAGCTTGCTTTCAATGCCGGCGACCGGCGCACGGGTGCGTAACGCGTATCAAACCTGCCTCATACTCGGGGATAGCCTTGCGAAAGTAAGATTAATACCCGATGTTATTAGTTCACCGCATGGTGGACTAATCAAAGATTTATCGGTATGAGATGGTGATGCGTCCGATTAGGTAGTAGGCGGGGTAACGGCCCACCTAGCCTTCGATCGGTAGGGGTTCTGAGAGGAAGGTCCCCCACACTGGAACTGAGACACGGTCCAGAC	0	0	0	0	0	0	0	0	0	0	0	0	0	0	0	0	0	0	0	0	0	0	0	0	0	0	0	0	0	0	0	0	0	0	0	0	0	0	0	0	0	0	0	0	0	0	0
444	OTU_444	AACGAACGCTGGCGGCAGGCTTAACACATGCAAGTCGAGCGCCCCGCAAGGGGAGCGGCAGACGGGTGAGTAACGCGTGGGAATCTACCGTACCCTACGGAATAACGCATGGAAACGTGTGCTAATACCGTATACGCCCTTAGGGGGAAAGATTTATCGGGGTATGATGAGCCCGCGTTGGATTAGCTAGTTGGTGGGGTAAAGGCCTACCAAGGCGACGATCCATAGCTGGTCTGAGAGGATGATCAGCCACATTGGGACTGAGACACGGCCCAAAC	0	0	0	0	0	0	0	0	0	0	0	0	0	0	0	0	0	0	0	0	0	0	0	0	0	0	0	0	0	0	0	0	0	0	0	0	0	0	0	0	0	0	0	0	0	0	0
984	OTU_984	CATGTGCACCTGAATTAAACTGGGGCTACATTACGTCTGGTAGATAGGAATGTTCTAGAAGGTGATCACATTTCAAAAATTCTATCTAACTGAATAAAATGTCAGTGTGCTCCCATTTAGTGAGAAGGAGAATTCTTTTTATAATTTGAGATGAGATTGTTTTTCTTTAATGCTGCTATTTTGAAGTAACATTAAAAAAATGAAAATATCTGGCTAC	0	0	0	0	0	0	0	0	0	3	0	0	0	0	0	0	0	0	0	0	0	0	0	0	0	0	0	0	0	0	0	0	0	0	0	0	0	0	0	0	0	0	0	0	0	0	0
1231	OTU_1231	TGAAGGCTTTCGAATACTATTTTCCCACTTGCATACTGTTTCAGAACTGAAGAAGGTAAAATCTAATTGTACCAGGTTTTTGAAAAGCAGTAGTTTCCATTGTATGTGTTTAAAAAGTCCCCAAAGGTCTATCTGTAAGAATCTTTGAAAAGACACATTGCAGCCCAAACCTTAGGAGAAAAGAAAAAGGGGACTTCACATTGTAAAAGCAGCATTTATCTTTGCATCTTGAAGTTCCTAGAATAGGCTCTTGCCTTTATAAGTGGAGTTTTCTTGTGGCTTTTGTGGGGAGAATTCACTAGAATTAGGGCAGATTTTCTGGAAAGTCCCGAAATTCAGTGTTCTGTTGGATTTCTGGCATCTATTGAGCAAGACAGTTGGGATAATGAGTCTTGGTAT…	0	0	0	0	0	0	0	0	0	0	0	0	0	0	0	0	0	0	0	0	0	0	0	0	0	0	0	0	0	0	0	0	0	0	0	0	0	0	0	0	0	0	0	0	0	0	0
1329	OTU_1329	CCTCCTGAGTAGCTGGGATTACAGATTTGCGCCACCATGCCTGGCTAATTTTTGTATTTTTAGTAGAGATGGGGTTTCACCATGTTGCCCAGGCTGGTCTTGAACTCCCGACCTTAAGTGATCCACCAGCCTTGGCCTCCCAAAGTGCTGGGATTACAGGCATGAGCCACTGTGCCCCGCAAATACCCCCAAGTTTACTGACCTCTTAACTATGTTAGATGCCAATCTAAGCCCCTTTAATGGATTATCTCCATTGTCACAATAAC	0	0	0	0	0	0	0	0	0	0	0	0	0	0	0	0	0	0	0	0	0	0	0	0	0	0	0	0	0	0	0	0	0	0	0	0	0	0	0	0	0	0	0	0	0	0	0
1428	OTU_1428	GATGAACGCCGGCGGTGTGCCTAATACATGCAAGTCGTACGCACTGGCCCAACTGATTGATGGTGCTTGCACCGGATTGACGATGGATTACCAGTGAGTGGCGGACGGGTGAGTAACACGTGGGTAACCTGCCCCGGAGCGGGGGATAACATTTGGAAACAGATGCTAATACCGCATAACAACGAAAACCACATGGTTTTCGCTTGAAAGATGGCTTATGCTATCACTCTGGGATGGACCCGCGGTGCATTAGCTAGTTGGTAAGGTAACGGCTTACCAAGGCGATGATGCATAGCCGAGTTGAGAGACTGATCGGCCACAATGGAACTGAGACACGGTCCATAC	0	0	0	0	0	0	0	0	0	0	0	0	0	0	0	0	0	0	0	0	0	0	0	0	0	0	0	0	0	0	0	0	0	0	0	0	0	0	0	0	0	0	0	0	0	0	0
2170	OTU_2170	GATGAACGCTAGCTACAGGCTTAACACATGCAAGTCGAACGGTAACAGAAAGCAGCTTGCTGCTTTGCTGACGAGTGGCGGACGGGTGAGTAATGTCTGGGAAACTGCCCGATGGAGGGGGATAACTACTGGAAACGGTAGCTAATACCGCATAACGTCGCAAGACCAAAGAGGGGGACCTTCGGGCCTCTTGCCATCGGATGTGCCCAGATGGGATTAGCTAGTAGGTGGGGTAAAGGCTCACCTAGGCGACGATCCCTAGCTGGTCTGAGAGGATGACCAGCCACACTGGAACTGAGACACGGTCCAGAC	0	0	0	0	0	0	0	0	0	0	0	0	0	0	0	0	0	0	0	0	0	0	0	0	0	0	0	0	0	0	0	0	0	0	0	0	0	0	0	0	0	0	0	0	0	0	0
2278	OTU_2278	GATGAACGCTAGCTATAGGCTTAACACATGCAAGTCGAGGGGCAGCGAATAGATAGCTTGCTATTTATGTCGGCGACCGGCGCACGGGTGAGTAACGCGTATCCAACCTGCCCATAACTAAGGGATAACCCAGCGAAAGTTGGACTAATACCTTATATTTTCCACCAAGGGCATCGTCGATGGAACAAAGATTTATCGGTATGGGATGGGGATGCGTCCGATTAGGTTGTTGGCGGGGTAACGGCCCACCAAGCCTTCGATCGGTAGGGGTTCTGAGAGGAAGGTCCCCCACATAGGAACTGAGACACGGTCCTAAC	0	0	0	0	0	0	0	0	0	0	0	5	0	0	0	0	0	0	0	0	0	0	0	0	0	0	0	0	0	0	0	0	0	0	1	0	1	0	4	0	0	0	0	1	0	0	0
2810	OTU_2810	GATGAACGCTAGCTACAGGCTTAACACATGCAAGTCGAGGGGAAACGGCGTCAAGCGCTTGCGCTTGTCGGACGTCGACCGGCGCACGGGTGAGTAACGCGTATCCAACCTGCCCCACACCAAGGGACAACCCGCAGAAATGTGGACTAATACCTTATGTTTTCCATCGGGGGCATTTTCGGTGGAACAAAGATTTATCGGTATTGGATGGGGATGCGTCTGATTAGCTTGTTGGCGGGGTAAAGGCCCACCAAGGCAACGATCAGTAGGGGTTCTGAGAGGAAGGTCCCCCACATTGGAACTGAGACACGGTCCAAAC	0	0	0	0	0	0	0	0	0	0	0	0	0	0	3	0	0	0	0	0	0	0	0	0	0	16	0	0	0	0	0	0	0	0	0	0	0	0	0	0	0	0	0	0	0	0	0
314	OTU_314	GACGAACGCTGGCGGCGTGCCTAAAACATGCAAGTCGAACGGGGGAGCAATCCCTAGTGGCGAACGGCGGAGTAATACATGAGAAACGTGCCCTGAAGACCGGGATAGTCGTTGGAAACGACGGGTAATACCGGATGTGGCGAGAGTGCGGCATCGCACTTTCATTAAAGGGTTTTTCGCTTCAGGAGCGTCTCATGGCCTATCAGGTAGTTGGTGGGGTAATGGCCTACCAAGCCGACGACGGGTAGCGGGTCTGAGAGGATGATCCGCTCGAGTGGGACTGAGACACGGCCCACAC	0	0	0	0	0	0	0	0	0	0	0	0	0	0	0	0	0	0	0	0	0	0	0	0	0	0	0	0	0	0	0	0	0	0	1	0	0	0	0	0	0	0	0	0	0	0	0
640	OTU_640	GGCGAACGCTGGCGGCGTGCTTAACACATGCAAGTTGAACGGTAAGGCTCCTTCGGGGGTACACGAGTGGCGAACGGGTGAGTAACGCGTGAGTAACCTGCCCTTCACTTTGGGATAACAGTTGGAAACGACTGCTAATACTGAATGTTCTGGTCCTGCGGCATCGTGGGGTTTGGAAAGTTTCGGCGGTGGGGGATGGGCTCGCGTCCTATTAGTTTGTTGGTGGGGTGATGGCCTACCAAGGCGTTGACGGGTAGCCGGCCTGAGAGGGTGACCGGCCACATTGGGACTGAGATACGGCCCAGAC	0	0	0	26	0	0	0	0	0	0	0	0	0	0	0	0	0	0	0	0	0	0	0	0	0	0	0	0	0	0	0	0	0	0	0	0	0	0	0	0	0	0	0	0	0	0	0
664	OTU_664	GATGAACGCTGGCGGCGTGCTTAACACATGCAAGTCGAACGGAAAGGCCAGTGCTTGCACTGGTACTCGAGTGGCGAACGGGTGAGTAACACGTGGGTGATCTGCCCTGCACTTCGGGATAAGCCTGGGAAACTGGGTCTAATACCGGATAGGACCATCGTTTAGTGTCGGTGGTGGAAAGTTTTTTCGGTGTGGGATGAGCTCGCGGCCTATCAGCTTGTTGGTGGGGTAATGGCCTACCAAGGCGTCGACGGGTAGCCGGCCTGAGAGGGTGTACGGCCACATTGGGACTGAGATACGGCCCAGAC	0	0	0	15	0	0	0	0	0	0	0	0	0	0	0	0	0	0	0	0	0	0	0	0	5	0	0	0	0	0	0	0	0	0	0	0	0	0	0	0	0	0	0	0	0	0	0
1088	OTU_1088	GTGCGCAAAGAAGGAATTGTATCCGGATTACGTCCCGACGGCAAAACTCAGGTCTCTATTGAGTACGAGGACGGGGTGCCACGTGCCCTGTCGACCGTCGTGGTATCCACCCAACATGCTCCAGATCGCACCCAGGCTGAGCTCCATGCCATGGTCGAAGCGGAGGTGATTCGTCCGGTGCTCGACCAGTTGAATATCGAATTGGACACGAAAAACGCGGAAATTTTGGTGAACCCCTCGGGACAGTTCATTATCGGCGGACCTGCTGCAGACTCCGGTTTGACCGGTCGCAAGATTATCGTCGAT	0	0	0	0	0	0	0	0	0	0	0	0	0	0	0	0	0	0	0	0	0	0	0	0	0	0	0	0	0	0	0	0	0	0	0	0	0	0	0	0	0	0	0	0	0	0	0
1109	OTU_1109	GCTGGGTGGGGTGGCTCACACCTGTAATCCCAGCACTTTGGGAGGCTGACGTGGGTGATCACCTGAGGTCAGGAGTTCAAGACCAGCCGGGCCAACAAGACAAAACCCTGTCTTTACTAAAAATACAAAAATTAGCTGGACATGGTGGTGTGTGCCTGTAATCCCAGCTATTTGGGAGGCTGAGGCAGGAGAATCGCTTGAGCTCGGGAGGCGGAGGTTGCAGTGAGCTGAGATCGCGATTGCAC	0	0	0	0	0	0	0	0	0	0	0	0	0	0	0	0	0	0	0	0	0	0	0	0	0	0	0	0	0	0	0	0	0	0	0	0	0	0	0	0	0	0	0	0	0	0	0
1199	OTU_1199	GATGAACGCTGGCGGCGTGCCTAACACATGCAAGTCGAGCGAGAAATAAAGGAATGAAGCTTCGGTAGATTTTCTTTATGGAAAGCGGCGGACGGGTGAGTAACGCGTAGGCAACCTGCCCTGTACAGGGGGATAGCCACCCGAAAAGGTGATTAATACCCCATAACGCAAGAGATACACATGTATCACTTGTCAAAGATTTATCGGTATAGGATGGGCCTGCGTCTGATTAGCTAGTTGGTAGGGTAACGGCTTACCAAGGCAACGATCAGTAGCCGACCTGAGAGGGTGATCGGCCACATTGGAACTGAGACACGGTCCAAAC	0	0	0	0	0	0	0	0	0	0	0	0	0	0	0	0	0	0	0	0	0	0	0	0	0	0	0	0	0	0	23	0	0	0	0	0	0	0	0	0	0	0	0	0	0	0	0
2448	OTU_2448	GACGAACGCTGGCGGCGTGCTTAACACATGCAAGTCGAACGAGAGTTAGATCGAATGAGTTTTCGGACAAGTGAGATTTAACGAAAGTGGCGAACGGGTGAGTAACGCGTAAACAACCTGCCCTTCGGATGGGGATAACAGCCGGAAACGGCTGCTAATACCGAATACGATCTTTTCGTCGCATGACGGAAAGAAGAAAGGATGGCCTCTATACAAAGCTATCGCCGAAGGAGGGGTTTGCGTCTGATTAGCTGGTTGGAGGGGTAACGGCCCAACAAGGCGATGATCAGTAGCCGGTCTGAGAGGATGAACGGCCACATTGGGACTGAGACACGGCCCAGAC	0	0	0	0	0	0	0	0	0	0	0	0	0	0	1	1	0	1	0	0	0	0	1	0	0	0	0	1	1	0	0	0	0	1	0	0	0	0	0	0	0	0	0	0	0	0	0
2477	OTU_2477	GATGAACGCTGGCGGCGTGCTTAACACATGCAAGTCGAACGAAGTGCTACGACGGAAGTTTTCGGACGGAAGATGTAGTTACTTAGTGGCGGACGGGTGAGTAACACGTGAGCAACCTGCCTTACACAGGGGGATAGCCATTGGAAACGGTGATTAATACCCCATAAGACCACAATACCGCATGGTAAAAGGGTAAAAGGGATACCGGTGTAAGATGGGCTCGCGTCTGATTAGCTAGTTGGTGGGGTAAAGGCCTACCAAGGCGACGATCAGTAGCCGGTCTGAGAGGATGAACGGCCACATTGGAACTGAGACACGGTCCAAAC	0	0	0	0	0	0	0	0	0	0	0	0	0	0	0	0	0	0	0	0	0	2	0	0	0	0	0	0	0	1	0	0	0	0	0	0	0	0	0	0	0	0	0	0	0	0	0
2931	OTU_2931	GATAAACGCTGACAGAATGCTTAACACATGCAAGTCGAACGATTAAAGCACCTTTACGGTGTGTATAAAGTGGCGAACGGCTGAGTAACACGTGGGCAACCTGCCCTTTGCACTGGGATAGCCTCGGGAAACCGAGGTTAATACCGGATACTCCATATATATCGCATGATGTATATGGGAAAGCTCCGACGGCAAAGGATGGGCCCGCGGCCTGTTAGCTAGTTGGTGGGGTAACGGCCTACCAAGGCAATGATGGGTAGCCGGGTTGAGAGACCGACCGGCCAGATTGGGACTGAGACACGGCCCAGAC	0	0	0	0	0	0	0	0	0	0	4	0	0	0	0	0	0	0	0	0	0	0	4	0	0	0	0	0	0	0	0	0	0	1	2	0	0	0	0	0	2	0	0	0	0	5	0
3905	OTU_3905	GATGAACGCTGGCGGCGTGCTTAACACATGCAAGTCGAACGGAGTTAATTTGAGGAAGCAAGCTTGCTTGAAGAATTAAATTAACTTAGTGGCGGACGGGCGAGTAACACGTGAGCAACCTGCCTCTTACAGGGGAATAACAACGGGAAACCGTTGCTAATACCGCATAACATGTTGAAAGGGCATCCTTTTAACATCAAAGGAGCAATCCGGTAAGAGATGGGCTCGCGTCCGAGTAGGTAGTTGGTGAGGTAACGGCCCACCAAGCCGACGATCGGTAGCCGGTCTGAGAGGATGAACGGCCACATTGGAACTGAGACACGGTCCAGAC	0	0	0	0	0	0	0	0	0	0	0	0	0	0	0	2	0	0	0	0	0	0	0	0	0	0	0	0	2	0	0	0	0	0	0	0	5	0	1	0	0	0	0	0	0	1	0
3935	OTU_3935	GACGAACGCTGGCGGCGCGCCTAACACATGCAAGTCGAACGAGAGATGAGGAGCTTGCTCTTCAAATCGAGTGGCGAACGGGTGAGTAACGCGTGAGGAACCTGCCTCAAAGAGGGGGACAACAGTTGGAAACGACTGCTAATACCGCATAAGCCCACAGCTCGGCATCGAGCAGAGGGAAAAGGAGCAATCCGCTTTGAGATGGCCTCGCGTCCGATTAGCTAGTTGGTGAGGTAACGGCCCACCAAGCCGACGATCAGTAGCCGACCTGAGAGGGTGACCGGCCACATTGGGACTGAGACACGGCCCAAAC	0	0	0	0	0	2	0	0	0	0	0	0	0	0	0	0	0	0	0	0	0	0	0	0	0	0	0	0	0	0	0	0	0	0	0	0	0	0	0	0	0	0	0	0	0	0	0
754	OTU_754	GACGAACGCTGGCGGCGTGCTTAACACATGCAAGTCGAACGGGAAGACATGAAGAGCTTGCTCTTTATGAAATCCAGTGGCAAACGGGTGAGTAACACGTAAACAACCTGCCCTTCGGATGGGGACAACAGCTGGAAACGGCTGCTAATACCGAATACGTTCTTTTCATCGCATGGTGAGAAGAAGAAAGGACGGCCTCTACACAAAGCGGTCGCCGAAGGAGGGGTTTGCGTCTGATTAGCTAGTTGGAGGGGTAACGGCCAAACAAGGCGACGATCAGTAGCCGGTCTGAGAGGATGAACGGCCACATTGGGACTGAGACACGGCCCAGAC	0	0	0	0	0	0	0	0	0	0	0	0	0	0	0	0	0	0	0	0	0	0	0	0	0	0	1	0	0	0	0	0	0	0	0	0	0	0	0	0	0	0	0	0	0	0	0
908	OTU_908	ATTGAACGCTGGCGGCATGCTTTACACATGCAAGTCGGACGGCAGCACAGAGAAGCTTGCTTCTTGGGTGGCGAGTGGCGAACGGGTGAGTAATATATCGGAACGTACCGAGTAATGGGGGATAACTAATCGAAAGATTAGCTAATACCGCATATTCTCTGAGGAGGAAAGCAGGGGACCTTCGGGCCTTGCGTTATTCGAGCGGCCGATATCTGATTAGCTAGTTGGTGGGGTAAAGGCCTACCAAGGCGACGATCAGTAGCGGGTCTGAGAGGATGATCCGCCACACTGGGACTGAGACACGGCCCAGAC	0	0	0	0	0	0	0	0	0	0	0	0	0	0	0	0	0	0	0	0	0	0	0	0	2	0	0	3	0	0	0	0	0	1	0	0	0	0	0	0	0	0	0	0	0	0	0
1110	OTU_1110	CAGCCTCAACCTCCCTTTTTGTATTTTTTGTAGAGATGGGGTTTTGCCACATTGCCCATGTCAGCCCATTGCTTTCCATCCCCACAACATATGGATAGTTCATAGGAGAGAAGAAGCTGAGCAAGCCACAGAGCTGCTGTAAGCCCTGCAGCGACTCCCCATTCTCCCAGTTAAGTTCCAGTTCCTGTGCCTTTAGTTGGCATGTGCTTATTGAGCACTTCCTAAGTGCTATGCTAGTTGCTGAGGGTGCTGCATGAATAAGGAAGAAAATTTCCTAGCCTCATGGAGCTAGCAGGGAGAGGCAGACCAAAAAAACCCAAAAACGTAAACCAGGAAAGAGGCAAGGTGATGTCAGATAGTGTTAGATGCTGTGAGTTATTGAGAAAAGCAAACCAGGGG…	0	0	0	0	0	0	0	0	0	0	0	0	0	0	0	0	0	0	0	0	0	0	0	0	0	0	0	0	0	0	0	0	0	0	0	0	0	0	0	0	0	0	0	0	0	0	0
1229	OTU_1229	ATTGAACGCTGGCGGCATGCCTTACACATGCAAGTCGAACGGTAACAGGTCTTCGGATGCTGACGAGTGGCGAACGGGTGAGTAATACATCGGAACGTGCCCGAGAGTGGGGGATAACGAAGCGAAAGCTTTGCTAATACCGCATACGATCTCAGGATGAAAGCAGGGGACCGCAAGGCCTTGCGCTCACGGAGCGGCCGATGGCAGATTAGGTAGTTGGTGGGATAAAAGCTTACCAAGCCGACGATCTGTAGCTGGTCGTCCTCTCAGACCAGCTACACTGGGACTGAGACACGGCCCAGAC	0	0	0	0	0	0	0	0	0	0	0	0	0	0	0	0	0	0	0	0	0	0	0	0	0	0	0	0	0	0	0	0	0	0	0	0	0	0	0	0	0	0	0	0	0	0	0
1235	OTU_1235	ATTGAACGCTGGCGGCATGCCTAACACATGCAAGTCGAACGGCAGCATGACCTAGCTTGCTAGGTTGATGGCGAGTGGCGGACGGGTGAGTAACGCGTAGGAATATACCTTAAAGAGGGGGATAACTTGGGGAAACTCAAGCTAATACCGCGTAAGTTCTGAGGAAGAAAGCTGGGGACCATATGGCCTGGCGCTTTAAGCATAGCCTGCGTACGATTAGCTAGTTGGTGGGGTAAGGGCTCACCAAGGCGACGATCGTTAGCTGGTCTGAGAGGATGGCCAGCCACACTGGGACTGAGACACGGCCCAGAC	0	0	0	0	0	0	0	0	0	0	0	0	0	0	0	0	0	0	0	0	0	0	0	0	0	0	0	0	0	0	0	0	0	0	0	0	0	0	0	0	0	0	0	0	0	0	0
1336	OTU_1336	GACGAACGCTGGCGGCGTGCTTAACACATGCAAGTCGAGCGGGGATGTTCGGAGTGCTTGCACACTGGACATTCTAGCGGCGGACGGGTGAGTAACGCGTGAACAATCTGTCCCATACAGGGGGATAACAGATGGAAACATCTGCTAATACCGCATAAGACCACGATGCCACATGGCGATGGGGTAAAAGGAGCAATCCGGTATGGGGTGAGTTCGCGTCCGATTAGCTAGTTGGCGAGGTAACGGCCCACCAAGGCGACGATCGGTAGCCGACCTGAGAGGGTGATCGGCCACACTGGAACTGAGAGACGGTCCAGAC	0	0	0	0	0	0	0	0	0	0	0	0	0	0	0	0	0	0	0	0	0	0	0	0	0	0	0	0	0	0	0	0	0	0	0	0	0	0	0	0	0	0	0	0	0	0	0
4010	OTU_4010	GACGAACGCTGGCGGCGTGCTTAACACATGCAAGTCGAACGAGAGGACATGGGAAGCTTGCTTCCTATGGAATCGAGTGGCAAACGGGTGAGTAACGCGTAAACAACCTGCCCTTCGGATGGGGATAACAGCCGGAAACGGCTGCTAATACCGAATACGATCTTTTCGTCGCATGACGAAAAGAAGAAAGGATGGCCTCTATACAAAGCTATCGCCGAAGGAGGGGTTTGCGTCTGATTAGCTGGTTGGAGGGGTAACGGCCCACCAAGCCATCGATCGGTAGGGGTTCTGAGAGGAAGGTCCCCCACATAGGAACTGAGACACGGTCCTAAC	0	0	0	0	0	0	0	0	0	0	0	0	0	0	0	0	0	0	0	0	0	1	0	0	0	5	0	0	2	1	0	0	0	0	0	0	0	0	0	0	0	0	0	0	0	0	1
615	OTU_615	GATGAACGCTAGCGATAGGCTTAACACATGCAAGTCGAGGGGCAGCACGGGATAGCTTGCTATCTGGGTGGCGACCGGCGCACGGGTGCGTAACGCGTATGCAACTTGCCCTATACAGGAGGATAACCCGTCGAAAGACGGACTAATACTGCGTATGCTCACAGCTTGGCATCAAGTGGTGAGGAAAGAATTTCGGTATAGGATAGGCATGCGTCCCATTAGCTTGTTGGTGAGGTAACGGCTCACCAAGGCGACGATGGGTAGGGGAACTGAGAGGTTTATCCCCCACACTGGTACTGAGACACGGACCAGAC	0	0	0	0	0	0	0	0	0	0	0	0	0	0	0	0	0	0	0	0	0	0	0	0	0	0	0	0	0	0	0	0	0	0	0	0	0	0	0	0	0	0	0	0	0	0	0
673	OTU_673	GATAAACGCTGGCGGCGTGCATAACACATGCAAGTCGAACGATGAAGATTAAATGATTTCTTCGGAATGAACTTAATTGGATTAGTGGCGGACGGGTGAGTAACGCGTGAGTAACCTGCCTTGTACAAGGGGATAGCCGTTGGAAACGACGAATAATACCCTATGACATCAAATAATCGCATGATAATTTGATCAAAGATTTATCGGTATAAGATGGACTCGCGTCTGATTAGCTAGTTGGTAGGGTAAAAGCCTACCAAGGCGACGATCAGTAGCCGGCTTGAGAGAGTGTACGGCCACATTGGGACTGAGACACGGCCCAGAC	0	0	0	0	0	0	0	0	0	0	0	0	0	0	0	0	0	0	0	0	0	0	0	0	0	0	0	0	0	0	0	0	0	0	0	0	0	0	0	0	0	0	0	0	0	0	0
1228	OTU_1228	AGTGAACGCTGGCGGCAGGCCTAACACATGCAAGTCGAACGGCAGCACAGTAAGAGCTTGCTCTTATGGGTGGCGAGTGGCGGACGGGTGAGGAATACATCGGAATCTACTCTTTCGTGGGGGATAACGTAGGGAAACTTACGCTAATACCGCATACGACCTACGGGTGAAAGCGGAGGACCTTCGGGCTTCGCGCGATTGAATGAGCCGATGTCGGATTAGCTAGTTGGCGGGGTAAAGGCCCACCAAGGCGACGATCCGTAGCTGGTCTGAGAGGATGATCAGCCACACTGGAACTGAGACACGGTCCAGAC	0	0	0	0	0	0	0	0	0	0	0	0	0	0	0	0	0	0	0	0	0	0	0	0	0	0	0	0	0	0	0	0	0	0	0	0	0	0	0	0	0	0	0	0	0	0	0
1335	OTU_1335	CCTCCTGAGTAGCTGGGATTACAGGCACGTCACCATGTCCGGCTAATTTTTTGTATTTTTAGTAGAGATGGGGTTTCGCCATGTTGGCCAGGCTAGTTTTGAACTCCTGACCTCAGGTGATCCACCCACCTCGGCCTCCCAAAGTGCTGGATTACAGGCGTGAGCCACTGAGCCCAGCTGACTTAATTTTTCTCTAAATAAAAGAAGAAACTACAATGAGATTCAACTGAATGCTCAAGGCAGGTCAACACAGTGAAAGCATTTGTTACTCAAATTAATCACTGCAATGTGGAAGTCCAAAGTTAGAACTGAAAAATAATATGACCCATCAAATGAGAGGCAGCATGGGTCACGGGAGGCAGCA	0	0	0	0	0	0	0	0	0	0	0	0	0	0	0	0	0	0	0	0	0	0	0	0	0	0	0	0	0	0	1	0	0	0	0	0	0	0	0	0	0	0	0	0	0	0	0
1339	OTU_1339	GATGAATGCTGGCGGCGTGCCTAACACATGCAAGTCGAGCGGTAACAGGTCTAGTTTACTAGATGCTGACGAGCGGCGGACGGCTGAGTAACGCGTGGGAACGTGCCCCAAAGTGAGGAATAACTGCCCGAAAGGGTGGCTAATGCCGCATATGATCTTCGGATTAAAGGATTTATCCGCTTTGGGAGCGGCCCGCGTTAGATTAGGTAGTTGGTAGGGTAATGGCCTACCAAGCCGACGATCTATAGCTGGTCTGAGAGGATGATCAGCCAGACTGGAACTGAGACACGGTCCAGAC	0	0	0	0	0	0	0	0	0	0	0	0	0	0	0	0	0	0	0	0	0	0	0	0	0	0	0	0	0	0	0	0	0	0	0	0	0	0	0	0	0	0	0	0	0	0	0
2485	OTU_2485	GACGAACGCTGGCGGCGTGCTTAACACATGCAAGTCGAACGAGAGGATATGGAAAGCTTGCTTTCTATAAAATCTAGTGGCAAACGGGTGAGTAACGCGTAAACAACCTGCCCCACACTAAGGGACAACCCGCAGAAATGTGGGCTAATACCTTATATTTTCCACCAAGGGCATCGTCGATGGAACAAAGATTTATCGGTATGGGATGGGGATGCGTCCGATTAGGTTGTTGGCGGGGTAACGGCCCACCAAGCCATCGATCGGTAGGGGTTCTGAGAGGAAGGTCCCCCACATAGGAACTGAGACACGGTCCTAAC	0	0	0	0	0	0	0	0	0	0	0	0	0	0	0	0	0	1	0	0	0	3	0	0	0	0	0	0	0	2	0	0	0	0	0	0	0	0	0	0	0	0	0	0	0	0	0
3907	OTU_3907	GACGAACGCTGGCGGCGTGCTTAACACATGCAAGTCGAACGAGAGTTACTTTGAATGAGTTTTCGGACGAATGAAAAGTAACGAAAGTGGCGAACGGGTGAGTAACACGTGAGCAACCTGCCTTACACAGGGGGATAGCCATTGGAAACGGTGATTAATACCCCATAAGACCACAATACCGCATGGTAAAAGGGTAAAAGGGATACCGGTGTAAGATGGGCTCGCGTCTGATTAGCTAGTTGGTGGGGTAAAGGCCTACCAAGGCGACGATCGGTAGCCGGACTGAGAGGTCGAACGGCCGCATTGGGACTGAGACACGGCCCAGAC	0	0	0	0	0	0	0	0	0	0	0	0	0	0	0	0	0	0	0	0	0	0	0	0	0	0	0	0	0	0	0	1	0	0	0	0	0	0	0	0	0	0	0	0	0	0	0
192	OTU_192	ATTGAACGCTGGCGGCATGCCTTACACATGCAAGTCGAACGGTAACAGGTTAAGCTGACGAGTGGCGAACGGGTGAGTAATATATCGGAACGTGCCCAGTCGTGGGGGATAACTGCTCGAAAGAGCAGCTAATACCGCATACGACCTGAGGGTGAAAGCGGGGGATCGCAAGACCTCGCGCGATTGGAGCGGCCGATATCAGATTAGGTAGTTGGTGGGGTAAAGGCCCACCAAGCCAACGATCTGTAGCTGGTCTGAGAGGACGACCAGCCACACTGGGACTGAGACACGGCCCAGAC	0	0	0	0	0	0	0	0	0	0	0	0	0	0	0	0	0	0	0	0	0	0	0	0	0	0	0	1	0	0	0	0	0	0	1	0	0	0	0	0	0	0	0	0	0	0	0
631	OTU_631	GACGAACGCTGGCGGCAGGCTTAACACATGCAAGTCGAACGCGTGTAGCAATACACGAGTGGCGCACGGGTGAGTAACGCGTGGATATCTGCCTTTTGGTTCGGAATAACCCCGGGAAACTGGGGCTAATACCGGATGGTTCCTTCGGGATAAAGATTTATCGCCAAAAGATGAGTCCGCGTACGATTAGCTAGTTGGTGAGGTAATGGCTCACCAAGGCGACGATCGTTAGCTGGTCTGAGAGGACGATCAGCCACACTGGGACTGAGACACGGCCCAGAC	0	0	0	0	0	0	0	0	0	0	0	0	0	0	0	0	0	0	0	0	0	0	0	0	0	0	0	0	0	0	0	0	0	0	0	0	0	0	0	0	0	0	0	0	0	0	0
712	OTU_712	ATTGAACGCTGGCGGCAGGCCTAACACATGCAAGTCGAGCGGCAGCGGGTCCTTCGGGATGCCGGCGAGCGGCGGACGGGTGAGTAATGCCTAGGAATCTGCCTGGTAGTGGGGGATAACTCGGGGAAACTCGAGCTAATACCGCATACGTCCTACGGGAGAAAGTGGGGGATCTTCGGACCTCGCGCTACCAGATGAGCCTAGGTCGGATTAGCTAGTTGGTGAGGTAAAGGCTCACCAAGGCGACGATCCGTAGCTGGTCTGAGAGGATGATCAGCCACACTGGAACTGAGACACGGTCCAGAC	0	0	0	0	0	0	0	0	0	0	0	0	0	0	0	0	0	0	0	0	0	0	0	0	0	0	0	0	0	0	0	0	0	0	0	0	0	0	0	0	0	0	0	0	0	0	0
1059	OTU_1059	CCTCCCAAAGTGGTGGGATTGCAGGCATCAGCCATCGCGCCCGGCCCCTAATTGTCTTTATGTATAGCATGTGAAGGACGGGGCTCTCTGAAACCCAGAGATCTAAAGTGTTTGCTTGGCAAACTCATCTGGGTGGCAGTTACTCATGGAGCACCTATGCTGTGGCAAGCACCATTCCAGTTGCTGGGAAATGGCAGTGAACAGGCAGGCAGAAATCCCTGTCTTCTAGGCGCTTACCTCCTGCTAGGGATTAGAGAAAACACAAATAAGTGAAGCTCACACCTGTAATCTGAGCACTACGGGAGGCAGCA	0	0	0	0	0	3	0	0	0	0	0	0	0	0	0	0	0	0	0	0	0	0	0	0	0	0	0	0	0	0	0	0	0	0	0	0	0	0	0	0	0	0	0	0	0	0	0
1187	OTU_1187	GACTAACGCTGGCGGCGTGCCTAACACATGCAAGTCGAACGGACGAGATGAGAGTAGCAATACTTTTATCAAGTTAGTGGCGAACGGGTGAGTATCGCGTAAGTAATGTACCCCTCAGTATGGAATAACCACTCGAAAGAGTAGCTAATACCGTATGGTCTTCGTCTGAGGCATCTCTAATGAAGTAAAGATTTATCGCTGAGGGTTCAGCTTGCGTCCTATTAGTTAGTTGGTGGGGTAACGGCCTACCAAGACGACGATGGGTAACTGGTCTGAGAGGATGAACAGTCACACTGGAACTGAGACACGGTCCAGAC	0	0	0	23	0	0	0	0	0	0	0	0	0	0	0	0	0	0	0	0	0	0	0	0	0	0	0	0	0	0	0	0	0	1	0	0	0	0	0	0	0	0	0	0	0	0	0
2453	OTU_2453	GACGAACGCTGGCGGCGTGCTTAACACATGCAAGTCGAACGAGAGTTAGATCGAATGAGTTTTCGGACAAATGAGATTTAACGAAAGTGGCGAACGGGTGAGTAACACGTGAGCAACCTGCCCCATGCTCCAGAATAGCTCTTGGAAACGGGTGGTAATGCTGGATGCTCCAACTTGACGCATGTCTTGTTGGGAAAGTGTTTAGTGGCATGGGATGGGGTCGCGTCCTATCAGCTTGTAGGCGGGGTAATGGCCCACCTAGGCTTCGACGGGTAGCCGGCCTGAGAGGGCGGACGGCCACATTGGGACTGAGATACGGCCCAGAC	0	0	0	0	0	0	0	0	1	0	0	0	0	0	0	0	0	0	0	0	0	0	0	0	0	1	0	1	0	0	0	1	0	2	0	0	1	0	2	0	0	0	0	0	0	0	0
3125	OTU_3125	GATGAACGCTGGCGGCGTGCTTAACACATGCAAGTCGAACGGGATCTGACCAGCTTGCTGGTTGGTGAGAGTGGCGAACGGGCGAGTAACACGTGAGCAACCTGCCTCTTACAGGGGAATAACAACGGGAAACCGTTGCTAATACCGCATAACATGTTGAAAGGGCATCCTTTTAACATCAAAGGAGCAATCCGGTAAGAGATGGGCTCGCGTCCGATTAGCTAGTTGGTAGGGTAACGGCCTACCAAGGCGACGATCGGTAGCCGGACTGAGAGGTCGAACGGCCGCATTGGGACTGAGACACGGCCCAGAC	0	0	0	0	0	0	0	1	0	0	0	0	0	0	0	6	0	0	0	0	0	0	1	0	0	0	0	0	1	1	0	0	0	0	0	0	1	0	1	0	0	0	0	1	0	0	0
3135	OTU_3135	GATGAACGCTGACAGAATGCTTAACACATGCAAGTCAACTTGAATTTGGGTTTTTAACTTAGATTTGGGTGGCGGACGGGTGAGTAACGCGTAAAGAACTTGCCTCACAGCTAGGGACAACATTTAGAAATGAATGCTAATACCTGATATTATGATTTTAAGGCATCTTAGAATTATGAAAGCTATAAGCACTGTGAGAGAGCTTTGCGTCCCATTAGCTAGTTGGAGAGGTAACAGCTCACCAAGGCGATGATGGGTAGCCGGCCTGAGAGGAAGGTCCCCCACATTGGAACTGAGACACGGTCCAAAC	0	2	0	0	0	0	1	0	0	0	0	4	0	0	0	0	0	0	0	0	0	0	0	0	0	1	0	0	0	0	0	0	0	0	0	0	3	0	0	0	0	0	0	0	0	0	0
4029	OTU_4029	GACGAACGCTGGCGGCGTGCTTAACACATGCAAGTCGAACGGGAAGACATGAAGAGCTTGCTCTTTATGAAATCCAGTGGCAAACGGGTGAGTAACACGTAAACAACCTGCCTTCAGGATGGGGACAACAGACGGAAACGACTGCTAATACCGAATACGATTCTTGAGTCGCATGACACAAGAAAGAAAGGGTGGCCTCTACAAGTAAGCTATCGCCTGAAGAGGGGTTTGCGTCCGATTAGGTAGTTGGTGAGGTAACGGCCCACCAAGCCGACGATGCATAGCCGACCTGAGAGGGTGATCGGCCACATTGGGACTGAGACACGGCCCAGAC	0	0	0	0	0	0	0	0	0	0	0	0	0	0	0	0	1	0	0	0	0	0	0	0	0	1	0	0	0	0	0	0	0	0	0	0	0	0	0	0	0	0	0	0	0	0	0
4542	OTU_4542	GACGAACGCTGGCGGCGTGCTTAACACATGCAAGTCGAACGAGAGGACATGGGAAGCTTGCTTCCTATGAAATCGAGTGGCAAACGGGTGAGTAACGCGTATCCAACCTGCCCCACACTAAGGGATAACCCGCAGAAATGTGGACTAATACCTTATATTTTCCACCAAGGGCATCGTCGATGGAACAAAGATTTATCGGTATGGGATGGGGATGCGTCCGATTAGGTTGTTGGCGGGGTAACGGCCCACCAAGCCTTCGATCGGTAGGGGTTCTGAGAGGAAGGTCCCCCACATAGGAACTGAGACACGGTCCTAAC	0	0	0	0	0	0	0	0	0	0	0	0	0	0	0	0	0	0	1	0	0	3	0	0	0	0	0	0	0	0	0	0	0	0	0	1	0	0	0	0	0	1	0	0	0	1	1
1233	OTU_1233	CCTCCCGAGTAGCTGGGATTACAGACGTATACCACCACACCTGGCCAATTTTTGTATTTTTAGTAGAAATGGGGTTTTGCCATGTTGGCCAGGCTGGTCTTGAACTCCTGGCCTTATGTGATCTGCCCACCTCGGCCTCCCAAAGTGCTGGGATTACAGGCGTGAGCCACCATGTTCGGCCTGTTTTATAATTCACATAAAAATATTTCTTTTGTTGAAAGTCGTAATGAAGTAAAAATTAATGGAGGTGGGGAGCGGGGAGGGAGGCTGCTTGAGATCCATTATGGAGCCCTCTTCCATGTTGCCATGGGACCAGCGTTCCCTCTCAC	0	0	0	0	0	0	0	0	0	0	0	0	0	0	0	0	0	0	0	0	0	0	0	0	0	1	0	0	0	0	0	0	0	0	0	0	0	0	0	0	0	0	0	0	0	0	0
1343	OTU_1343	GACGAACGCTGGCGGCGTGCTTCATACATGCAAGTCGAACGAGAAATTCACTTCGGTGGATGGAAAGTGGCGGACGGGTGAGTAATGTGTAGAGAATCTGCCCTAGAGCGGGGGACAACAGCTGGAAACGGTTGCTAATACCCCATATGAGCGTATCTGAAATGGTATTCTTGAAAACTCCGGTGCTCTAGGATGAGTCTGCATCTGATTAGCTAGTTGGGGGTGTAATGGACCACCAAGGCGACGATCAGTAGCTGGTTTGAGAGGATGATCAGCCACAATGGGACTGAGACACGGCCCATAC	0	0	0	0	0	0	0	0	0	0	0	0	0	0	0	0	0	0	0	0	0	0	0	0	0	0	0	0	0	0	0	0	0	0	0	0	0	0	0	0	0	0	0	0	0	0	0
1444	OTU_1444	GCCGTAGTGAGTCTGTGCCCTCTGAGCGGGAGGAAGTCAGGGTGGGGGTGCTTCTGAGAGCCGCTGTGCCTGACATTTCCATGATGTCATGTGTCCCTCATGGCCCCCAGGAGATGGGCAGGCAAAAGGCAAGGCAGTGTTCATACTCGTTTTCCAGATGGAGACACTGACGCTCAGAGGGATGACTCCCTCTCGATGACACAGCCAGTGCCTTGCAATGAC	0	0	0	0	0	0	0	0	0	0	0	0	0	0	0	0	0	0	0	0	0	0	0	0	0	0	0	0	0	0	0	0	0	0	0	0	0	0	0	0	0	0	0	0	0	0	0
1530	OTU_1530	AACGAACGCTGGCGGCAGGCTTAACACATGCAAGTCGAACGCCCCGCAAGGGGAGTGGCAGACGGGTGAGTAACGCGTGGGAATCTACCAATCTCTACGGAATAACGCATGGAAACGTGTGCTAATACCGTATACGCCCTACGGGGGAAAGATTTATCGGGGATTGATGAGCCCGCGTTGGATTAGCTAGTTGGTGGGGTAAAGGCCTACCAAGGCGACGATCCATAGCTGGTCTGAGAGGATGATCAGCCACATTGGGACTGAGACACGGCCCAAAC	0	0	0	0	0	0	0	0	0	0	0	0	0	0	0	0	0	0	0	0	0	0	0	0	0	0	0	0	0	0	0	0	0	0	0	0	0	0	0	0	0	0	0	0	0	0	0
2429	OTU_2429	GATGAACGCTAGCTATAGGCTTAACACATGCAAGTCGAGGGGCAGCATATAGATTGCTTGCAATTTATGATGGCGACCGGCGCACGGGTGCGTAACACGTATGCAACCTGCCCTTTATTAGCGGATACCCCGATGAAAGTCGGACTAATACGTTATGCATTGCGAAGTTTGCATGAACTTTGCAATAAAGATTTATCGATAAAGGATGGGCATGCGGTCCATTAGATAGTTGGTAGGGTAAAAGCCTACCAAGTCAATGATGGATAGGGGGACTGAGAGGTTGACCCCCCACACCGGTACTGAGATACGGACCGGAC	0	0	0	0	0	0	0	0	0	0	0	0	0	0	0	0	0	0	0	0	0	0	0	0	0	0	0	0	0	0	0	0	0	0	0	0	0	0	0	0	0	0	0	0	0	0	0
2802	OTU_2802	GATGAACGCTGGCGGCGTGCCTAACACATGCAAGTCGAACGAAGCAATTAAAATGAAGTTTTCGGATGGATTTTTAATTGACTGAGTGGCGGACGGGTGAGTAACGCGTGGATAACCTGCCTCACACTGGGGGATAACAGTTAGAAATGACTGCTAATACCGCATAAGCGCACAGTACCGCATGGTACGGTGTGAAAAACTCCGGTGGTGTGAGATGGATCCGCGTCTGATTAGCCAGTTGGCGGGGTAACGGCCCACCAAAGCGACGATCAGTAGCCGACCTGAGAGGGTGACCGGCCACATTGGGACTGAGACACGGCCCAAAC	0	0	0	0	0	0	0	0	0	0	0	0	0	0	0	0	0	0	0	0	0	0	0	0	0	0	6	0	0	0	0	0	0	0	0	0	0	0	0	0	0	0	0	0	0	0	0
3618	OTU_3618	GATGAACGCTGGCGGCGTGCCTAATACATGCAAGTCGAGCGAACAGACGAGGAGCTTGCTCCTCTGTTGTTAGCGGCGGACGGGTGAGTAACACGTGGATAACCTACCTATAAGACTGGGATAACTTCGGGAAACCGGAGCTAATACCGGATAACATGTTGAACCGCATGGTTCAACAGTGAAAGACGGTCTTGCTGTCACTTATAGATGGATCCGCGCCGCATTAGCTAGTTGGTAAGGTAATGGCTTACCAAGGCAACGATGCGTAGCCGACCTGAGAGGGGGATCGGCCACACTGGAACTGAGACACGGTCCAGAC	0	0	0	0	0	0	0	0	0	0	0	0	2	0	0	0	0	0	0	0	1	0	2	0	2	0	0	0	0	0	0	0	0	0	0	3	0	0	0	0	0	0	0	0	0	0	0
156	OTU_156	GATGAACGCTGGCGGCGTGCCTAATACATGCAAGTCGAACGAGTTCTGATTATTGAAAGGTGCTTGCATCTTGATTTAATTTTGAACGAGTGGCGGACGGGTGAGTAACACGTGGGTAACCTGCCCTTAAGTGGGGGATAACATTTGGAAACAGATGCTAATACCGCATAAATCCAAGAACCGCATGGTTCTTGGCTGAAAGATGGCGTAAGCTATCGCTTTTGGATGGACCCGCGGCGTATTAGCTAGTTGGTGAGGTAACGGCTCACCAAGGCAATGATACGTAGCCGAACTGAGAGGTTGATCGGCCACATTGGGACTGAGACACGGCCCAAAC	0	0	0	0	0	0	0	0	0	0	0	0	0	0	0	0	0	0	0	0	0	0	0	0	0	0	0	0	0	0	0	0	0	0	0	0	0	0	0	0	0	0	0	0	0	0	0
419	OTU_419	GACGAACGCTGGCGGCGTGCTTAACACATGCAAGTCGAACGGTGAAGGGATCAGCTTGCTGGTTCTGGATGAGTGGCGAACGGGTGAGTAACACGTGAGTAACCTGCCCCCTTCTTCTGGATAACCGCATGAAAGTGTGGCTAATACGGGATATTCTGGGTCTGTCGCATGACGGGCCCGGGAAAGATATTGCTTCGGTGGGGGATGGGCTCGCGGCCTATCAGCTTGTTGGTGGGGTGATGGCCTACCAAGGCGGTGACGGGTAGCCGGCCTGAGAGGGTGGACGGTCACACTGGGACTGAGACACGGCCCAGAC	0	0	0	0	0	0	0	0	0	0	0	0	0	0	0	0	0	0	0	0	0	0	0	0	0	0	0	0	0	0	0	0	0	0	0	0	0	0	0	0	0	0	0	0	0	0	0
1058	OTU_1058	ACATGTTGGGTGTCATGATAAATCTGCCTGGAACAGATTGTGTTTAAAGAGGCTGGTCCTTGATGGTAGAGATGTCTTAAACTGGAGGAGGGCAAGATAGTGCAGCATGACTAGGATAGATCTAGTAAATTACATAAGTCTGGTCATGTGTAAATGGGCGTCATTACTGAGAAAATATGCTTAGGGCAGGGTGTGGATTGGGCCGGACAAAAAAGAGCAAAATGAAAAGATATCAAGACCAACTTTAAGGATATCAAAGTCGGCCTGAAGTGTTTTGTAAATATAGCCAGGAGTAAATAAGCAATCAGTCAAGAAAGAACTGTGAGGCAGATATTGGTAAATGCAATTTTCTTTCACAAACCAGGACCATAATCCAGGGCACCTTTGC	0	0	0	0	0	0	0	0	0	0	0	0	0	0	0	0	0	0	0	0	0	0	0	0	0	0	0	0	0	0	0	0	0	0	0	0	0	0	0	0	0	0	0	0	0	0	0
1258	OTU_1258	GATGAACGCTGGCGGCGTGCCTAATACATGCAAGTCGAACGAAACTTCTTTATCACCGAGTGCTTGCACTCACCGATAAAGAGTTGAGTGGCGAACGGGTGAGTAACACGTGGGCAACCTGCCCAAAAGAGGGGGATAACACTTGGAAACAGGTGCTAATACCGCATAACCATAGTTACCGCATGGCAACTATGTAAAAGGTGGCTATGCTACCGCTTTTGGATGGGCCCGCGGCGCATTAGCTAGTTGGTGAGGTAAAGGCTTACCAAGGCAATGATGCGTAGCCGAACTGAGAGGTTGATCGGCCACATTGGGACTGAGACACGGCCCAAAC	0	0	0	0	0	0	0	0	0	0	0	0	0	0	0	0	0	0	0	0	0	0	0	0	0	0	0	0	0	0	0	0	0	0	0	0	0	0	0	0	0	0	0	0	0	0	0
1295	OTU_1295	ATTGAACGCTGGCGGCAGGCTTAACACATGCAAGTCGAGCGGATGAAGGGAGCTTGCTCCTGGATTCAGCGGCGGACGGGTGAGTAATGCTTAGGAATCTGCCTATTAGTGGGGGACAACAGTTGGAAACGACTGCTAATACCGCATACGCCCTACGGGGGAAAGGAGGGGATCTTCGGACCTTTTGCTAATAGATGAGCCTAAGTCAGATTAGCTAGTTGGTGGGGTAAAGGCCTACCAAGGCGACGATCTGTAGCGGGTCTGAGAGGATGATCCGCCACACTGGGACTGAGACACGGCCCAGAC	0	0	0	0	0	0	0	0	0	0	0	0	0	0	0	0	0	0	0	0	0	0	0	0	0	0	0	0	0	0	0	0	0	0	0	0	0	0	0	0	0	0	0	0	0	0	0
1621	OTU_1621	CCTCCCAAGTAGCTGGGATTACAGGCCCACGCCACCACGCCCAGCTAAttttttttttttttAAGTAGAGATGAGGTTTCACCACGTTGGCCAAGCTGGTCTCAAATTCCCGACATCAAGTGATCTGCCCGCCTCAGCCTCCCAAAGTGTTGGGATTACAGGTGTGAGCCACCATGCCAAGCCTAAAGGTTTATTTTCACATACATGTTGGTAGTAGTGGCTGTGGGTCAGGCAGAAGGGAGAGCCCCTGTTTGGATCTTTTCTGCAGGGGCTCACAGCATGGCCACTCATACAACACAGACCAATGCAAGTCGCAAGTTGCCTCTTTGGGGTAAGAATGCATCCCCTCCCGCAGGGGTACCCCAAGCCACATGGCGACAGTCAGGGACCTATATCC	0	0	0	0	0	2	0	0	0	0	0	0	0	0	0	0	0	0	0	0	0	0	0	0	0	0	0	0	0	0	0	0	0	0	0	1	0	0	0	0	0	0	0	0	0	0	0
1709	OTU_1709	GATGAACGCCGGTGGTGTGCCTAATACATGCAAGTCGAACGCGTTGGCCCGACTGATTGATGATGCTTGCATCTGATTGACGACGGTTTACCAACGAGTGGCGGACGGGTGAGTAACACGTAGGCAACCTGCCCAGAAGCGGGGGACAACATTTGGAAACAAGTGCTAATACCGCATAACAACTTCAACCACATGGTTGAAGTTTAAAAGGTGGCTTCGGCTATCACTTCTGGATGGGCCTGCGGCGCATTAGCTTGTTGGTGAGGTAATGGCTCACCAAGGCTGTGATGCGTAGCCGAGTTGAGAGACTGATCGGCCACAATGGAACTGAGACACGGTCCATAC	0	0	0	0	0	0	0	0	0	0	0	0	0	0	0	0	0	0	0	0	0	0	0	0	0	0	0	0	0	0	0	0	0	0	0	0	0	0	0	0	0	0	0	0	0	0	0
2361	OTU_2361	GATAAACGCTGACAGAATGCTTAACACATGCAAGTCGAACGGGATCTGACCAGCTTGCTGGTTGGTGAGAGTGGCGAACGGGTGAGTAATGCGTGACCAACCTACCCTATGCTCCAGAATAGCTCCTGGAAACGGGTGGTAATGCTGGATGCTCCAACTTGACGCATGTTTTGTTGGGAAAGTGTTTAGCGGCATGGGATGGGGTCGCGTCCTATCAGCTTGTAGGCGGGGTAATGGCCCACCTAGGCTTCGACGGGTAGCCGGCCTGAGAGGGCGGACGGCCACATTGGGACTGAGATACGGCCCAGAC	0	0	0	0	0	0	0	0	0	0	0	0	0	0	0	0	0	0	0	0	0	1	0	0	0	1	0	0	0	2	0	0	0	0	0	0	0	0	0	0	0	3	0	0	0	0	0
557	OTU_557	GACGAACGCTGGCGGCGTGCCTAATACATGCAAGTAGAACGCTGAAGGAGGAGCTTGCTTCTCCGGATGAGTTGCGAACGGGTGAGTAACGCGTAGGTAACCTGCCTGGTAGCGGGGGATAACTATTGGAAACGATAGCTAATACCGCATAAAATTGATTATTGCATGATAGTCAATTAAAAGGTGCAATTGCACCACTACCAGATGGACCTGCGTTGTATTAGCTAGTTGGTGGGGTAACGGCTCACCAAGGCAACGATACATAGCCGACCTGAGAGGGTGATCGGCCACACTGGGACTGAGACACGGCCCAGAC	0	0	0	0	0	0	0	0	0	0	0	0	0	0	0	0	0	0	0	0	0	0	0	0	0	0	0	0	0	0	0	0	0	0	0	0	0	0	0	0	0	0	0	0	0	0	0
641	OTU_641	GATGAACGCTGGCGGCGTGCCTAACACATGCAAGTCGAGCGAGAAGTTACTCAATGAATCTTCGGAAGAATTAAGTAATGGAAAGCGGCGGACGGGTGAGTAACGCGTGGGCAACCTGCCTTTCACAGAGGGATAGCCAAAGGAAACTTTGATTAAAACCTCATAAAGCCGGAATAGTGCATAATATACCGGCCAAAGATTTATCGGTGAAAGATGGGCCCGCGTCTGATTAGCTAGTTGGTGGGGTAACGGCTCACCAAGGCAACGATCAGTAGCCGACCTGAGAGGGTGATCGGCCACATTGGAACTGAGACACGGTCCAAAC	0	13	0	0	0	0	0	0	0	0	0	0	0	0	0	0	0	0	0	0	0	0	0	0	0	0	0	0	0	0	0	0	0	0	0	0	0	0	0	0	0	0	0	0	0	0	0
851	OTU_851	AACGAACGCTGGCGGCAGGCTTAACACATGCAAGTCGAGCGAGACCTTCGGGTCTAGCGGCGGACGGGTGAGTAACGCGTGGGAACGTGCCCTTCTCTACGGAATAGCCCCGGGAAACTGGGAGTAATACCGTATACGCCCTTTGGGGGAAAGATTTATCGGAGAAGGATCGGCCCGCGTTGGATTAGGTAGTTGGTGGGGTAATGGCCCACCAAGCCGACGATCCATAGCTGGTTTGAGAGGATGATCAGCCACACTGGGACTGAGACACGGCCCAGAC	0	0	0	0	0	0	0	0	0	0	0	0	0	0	0	0	0	0	0	0	0	0	0	0	0	0	0	0	0	0	0	0	0	0	0	0	0	0	0	0	0	0	0	0	0	0	0
1086	OTU_1086	AGTACCTGCGGCACCCATAGCAGTTGTCATTTTCTGTTGCTTTTCTGCCCTCCTCACGCCGCCAGATACTCCTCAAGACAGAGCCCTTATGTTCCGAATGGTGACCCCTAGCACCCTCGGTGATTCCTGCACAGTGCCTTGGTTGGTGCGGCCATACTCCTACCCCAGAGTCCTGCTTTGAATGCACTAAAAAGTATAAATATTAGCATGGCACTGGAGTAGAGCATGGGGGCATCTCAGGAATATGGACTTGGAGTTCTCCCAATTTTTTCC	0	0	0	0	0	0	0	0	0	0	0	0	0	0	0	0	0	0	0	0	0	0	0	0	0	0	0	0	0	0	0	0	0	0	0	0	0	0	0	0	0	0	0	0	0	0	0
1106	OTU_1106	GATGAACGCTGGCGGCGTGCCTAACACATGCAAGTCGAACGGAGTCCAGCCTTTAAGACCTTCGGGTCAAAGAGGGGAAGACTGAGTGGCGGACGGGTGAGTAACACGTGGGCAACCTGGCTCATAGAGGGGGATAACAGAGAGAAATTTCTGCTAATACCGCATAAGCACACACTGCCGCATGGCAGAGGGTGAAAAGAGAATCGCTATGAGATGGACCCGCGTCTGATTAGCCAGTTGGCAGGGTAAGAGCCTACCAAAGCGACGATCAGTAGCCGATCTGAGAGGATGAACGGCCACATTGGGACTGAGACACGGCCCAAAC	0	0	0	0	0	0	0	0	0	0	0	0	0	0	0	0	0	0	0	0	0	0	0	0	0	0	0	0	0	0	0	0	0	0	0	0	0	0	0	0	0	0	0	0	0	0	0
1176	OTU_1176	CCACCCAAGTAGCTGGGATTATAGGCGTGCACCACCATGCCTGGCTAATTTTGTATTTTTAGTAGAGACAGGGTTTTACCAGGTTGGCCAGCCTAGTCTTGAACTCCTGATCTCAAGTAATTTACTCGCCTTGGCCTCTCAAAGTGCTGGGATTACAGGCGTGAGCACCGCTCCTGGCCCTGAGACTGGGTAATTTATAAAAGAAGTTTATTTGCCTCATAGTTCTGCAGGCTGTACAAGCATCTGCTAGGCTTCTGGTGAAGCGTCAGGAAGCTTTTAC	0	0	0	0	0	0	0	0	0	0	0	0	0	0	0	0	0	0	0	0	0	0	0	1	0	0	0	4	0	0	0	0	0	0	2	0	0	0	0	0	0	0	0	0	0	0	0
1299	OTU_1299	CCCTGGTTCGGTCCCACACGCTGGCCCTCCGGCGCTGCCTTACCCAGCTGGGCTCAGCCCCACCACCGACATTCAGTGCTTCCTGGTCTACATAGGGCTGGTCCTTTTGAGGAGGCCTTGACGGGAGAGGTGTCAGCAGGGCACCCCAGGGGAGGGGTGGGGTGTGAGGACTGCCCCAGAGACCTCAGGGGGTTTCAGGAGCCCCTCCTCTTCCTGTCTGCACTCAGAAGCCCTGGCTGTGTTGAC	0	0	0	0	0	0	0	0	0	0	0	0	0	0	0	0	0	0	0	0	0	0	0	0	0	0	0	1	0	0	0	0	0	0	1	0	0	0	0	0	0	0	0	0	0	0	0
1501	OTU_1501	GATGAACGCTGGCGGCGTGCTTAACACATGCAAGTCGAACGATGAAGCCCAGCTTGCTGGGCGGATTAGTGGCGAACGGGTGAGTAACACGTGAGTAACCTGCCCTTGACTCTGGGATAAGCCTTGGAAACGAGGTCTAATACCGGATAGGAGCGTCTACCGCATGGTGGGTGCTGGAAAGAATTTCGGTCATGGATGGACTCGCGGCCTATCAGCTTGTTGGTGAGGTAATGGCTCACCAAGGCGACGACGGGTAGCCGGCCTGAGAGGGTGACCGGCCACACTGGGACTGAGACACGGCCCAGAC	0	0	0	0	0	0	0	0	0	0	0	0	0	0	0	0	0	0	0	0	0	0	0	0	0	0	0	0	0	0	0	0	0	0	0	0	0	0	0	0	0	0	0	0	0	0	0
2505	OTU_2505	GACGAACGCTGGCGGCGTGCTTAACACATGCAAGTCGAACGAGAGGACATGGGAAGCTTGCTTGAAGAATTAAATTAACTTAGTGGCGGACGGGCGAGTAACACGTGAGCAACCTGCCTCTTACAGGGGAATAACAACGGGAAACCGTTGCTAATACCGCATAACATGTTGAAAGGGCATCCTTTTAACATCAAAGGAGCAATCCGGTAAGAGATGGGCTCGCGTCCGATTAGCTAGTTGGTAGGGTAACGGCCTACCAAGGCGACGATCGGTAGCCGGACTGAGAGGTCGAACGGCCGCATTGGGACTGAGACACGGCCCAGAC	0	0	0	0	0	0	0	0	0	0	0	0	0	0	0	3	0	0	0	0	0	0	0	0	0	0	0	0	3	0	0	0	0	0	0	0	1	0	0	0	0	0	0	0	0	0	0
130	OTU_130	AACGAACGCTGGCGGCAGGCTTAACACATGCAAGTCGAGCGCCCCGCAAGGGGAGCGGCAGACGGGTGAGTAACGCGTGGGAACGTACCTTTTGGTTCGGAACAACTCCGGGAAACTGGAGCTAATACCGGATAAGCCCTTCGGGGGAAAGATTTATCGCCGAAAGATCGGCCCGCGTCTGATTAGCTAGTTGGTGAGGTAACGGCTCACCAAGGCGACGATCAGTAGCTGGTCTGAGAGGATGATCAGCCACACTGGGACTGAGACACGGCCCAGAC	0	0	0	0	0	0	0	0	0	0	0	0	0	0	0	0	0	0	0	0	0	0	0	0	0	0	0	0	0	0	0	0	0	0	0	0	0	0	0	0	0	0	0	0	0	0	0
249	OTU_249	GATGAACGCTGACAGAATGCTTAACACATGCAAGTCTTTGGTGAAGCTGTGCTTGCACAGCCTAGCCAAGGCGGACGGGTGAGTAACGCGTAAGGAACTTGCCCTGCAGTCAGGGATAACAGACGGAAACGACTGATAAGACCTGGTAAAGTCAGGCGGACTCATGTCCAGCCTGATGAAAAGAGATGCTGCAGGAGAGCCTTGCGTCCTATTAGCTTGTTGGTGGGGTAACGGCCCACCAAGGCGATGATAGGTAGCCGGCCTGAGAGGGTGGACGGCCACAAGGGGACTGAGATACGGCCCTTAC	0	0	0	0	0	0	0	0	0	0	0	0	0	0	0	0	0	0	0	0	0	0	0	0	0	0	0	0	0	0	0	0	1	0	0	0	0	0	0	0	0	0	0	0	0	0	0
305	OTU_305	GACGAACGCTGGCGGCGTGCTTAACACATGCAAGTCGAACGGTGAAGGGACCGGTTTTTCTGGTTCTGGATGAGTGGCGAACGGGTGAGTAACACGTGAGTAACCTGCCCCCTTCTTCTGGATAACCGCATGAAAGTGTGGCTAATACGGGATATTCTGTGCCTGCTGCATGGTGGGTGTGGGAAAGATGCGCCTTTGGGTGTTTTTGGTGGGGGATGGGCTCGCGGCCTATCAGCTTGTTGGTGGGGTGATGGCCTACCAAGGCGGTGACGGGTAGCCGGCCTGAGAGGGTGGACGGTCACACTGGGACTGAGACACGGCCCAGAC	0	0	0	0	0	0	0	0	0	0	0	0	0	0	0	0	0	0	0	0	0	0	0	0	0	0	0	0	0	0	0	0	0	0	0	0	0	0	0	0	0	0	0	0	0	0	0
345	OTU_345	AGCGAACGCTGGCGGCAGGCTTAACACATGCAAGTCGAGCGGGCATCTTCGGGTGTCAGCGGCGGACGGGTGAGTAACGCGTGGGAACGTGCCTTCTGGTTCGGAATAACTCAGGGAAACTTGAGCTAATACCGGATACGCCCTTTTGGGGAAAGGTTTACTGCCGGAAGATCGGCCCGCGTCTGATTAGCTAGTTGGTGTGGTAACGGCCTACCAAGGCGACGATCAGTAGCTGGTCTGAGAGGATGATCAGCCACACTGGGACTGAGACACGGCCCAGAC	0	0	0	0	1	0	0	0	0	0	0	0	0	0	0	0	0	0	0	0	0	0	0	0	0	0	0	0	0	0	0	0	0	0	0	0	0	0	0	0	0	0	0	0	0	0	0
588	OTU_588	GATGAACGCTGGCGGCGTGCCTAATACATGCAAGTCGAGCGAATGGATTAAGAGCTTGCTCTTATGAAGTTAGCGGCGGACGGGTGAGTAACACGTGGGTAACCTACCCATAAGACTGGGATAACTCCGGGAAACCGGGGCTAATACCGGATAATATTTTGAACTGCATAGTTCGAAATTGAAAGGCGGCTTCGGCTGTCACTTATGGATGGACCCGCGTCGCATTAGCTAGTTGGTGAGGTAACGGCTCACCAAGGCGACGATGCGTAGCCGACCTGAGAGGGTGATCGGCCACACTGGGACTGAGACACGGCCCAGAC	0	0	0	0	0	0	0	0	0	0	0	0	0	0	0	0	0	0	0	0	0	0	0	0	0	0	0	0	0	0	0	0	0	0	0	0	0	0	0	0	0	0	0	0	0	0	0
625	OTU_625	GATGAACGCTGGCGGCGTGCTTAACACATGCAAGTCGAACGGAAAGGCCTCTGCTTGCAGGGGTACTCGAGTGGCGAACGGGTGAGTAACACGTGGGTGATCTGCCCTGCACTTCGGGATAAGCCTGGGAAACTGGGTCTAATACCGGATAGGACCACATTTTGGATGGTGTGGTGGAAAGTTTTTCGGTGTGGGATGAGCTCGCGGCCTATCAGCTTGTTGGTGGGGTAATGGCCTACCAAGGCGTCGACGGGTAGCCGGCCTGAGAGGGTGTACGGCCACATTGGGACTGAGATACGGCCCAGAC	0	0	0	0	0	0	0	0	0	0	0	0	0	0	0	0	0	2	0	0	0	0	0	0	2	0	0	0	0	0	0	0	0	0	0	0	0	0	0	0	0	0	0	0	0	0	0
860	OTU_860	GATGAACGCTGGCGGCGTGCCTAATACATGCAAGTAGAACGCTGAAGCTTGGTGCTTTCACCGAGCGGATGAGTTGCGAACGGGTGAGTAACGCGTAGGTAACCTGCCTGGTAGCGGGGGATAACTATTGGAAACGATAGCTAATACCGCATAACAGTCGACATTGCATGATGTTGATTTGAAAGGGGCAATTGCTCCACTACCAGATGGACCTGCGTTGTATTAGCTAGTTGGTGAGGTAACGGCTCACCAAGGCGACGATACATAGCCGACCTGAGAGGGTGATCGGCCACACTGGGACTGAGACACGGCCCAGAC	0	0	0	0	0	0	0	0	0	0	0	0	0	0	0	0	0	0	0	12	0	0	0	0	0	0	0	0	0	0	0	0	0	0	0	0	0	0	0	0	0	0	0	0	0	0	0
1178	OTU_1178	AGCTGACTGTCCAGGCCTGGCAGGGGCTGACCCCTGGGCGCTGGTGCACCCTCCGTGCGGCCTCTTGGAGGAAGCACACAAGGCGACAGTTCCCAGCTGCCGCCTGAGATGCAGCATCTGCTTTACTCCAGCCCAGCACTGCTCACCGTCACTGCCCACTCTTATGATTTTACTTCCCTTCATATTTGTGATTTTGCAAAGATGGTGTTGACTTACAGCTGCAGCATCAAATGACTGACTGCCACCAGCTTGGCCCCAGCTCAGGGACATGTCTGAGCCCAGGCAGAGCACCCTAGTGGCCGGGAAGCCTCACCTGGAGC	0	0	0	0	0	0	0	0	0	0	0	0	0	0	0	0	0	0	0	0	0	0	0	0	0	0	0	0	0	0	0	0	0	0	0	0	0	0	0	0	0	0	0	0	0	0	0
1265	OTU_1265	GCCTATGTAATTTTTCATTTCATTTCATGTGTTGGCTTGCTAGCTGGGTTTCCTGCTTAATTTATTATGCTCCACAATCTGTTCTTCACCCCACTACTTAGTTGATCTGGCCATGCATCCAGTCTCTCCTTCTTCTCACCCATCCATCAATTCATTCATCCTGATCCACCCACTTCTTTGTGTCACTACCACACAGAAGAATTGAAAATTCTTCACTGTTGACAGGAGAAAGTCCAAAC	0	0	0	0	0	0	0	0	0	0	0	0	0	0	0	0	0	0	0	0	0	0	0	0	0	0	0	0	0	0	0	0	0	0	0	0	0	0	0	0	0	0	0	0	0	0	0
1292	OTU_1292	GTAAGCTCTCACCTAGTGACCACAAGATGGCTGCCACAGCTCCAGTATCACATCTCACTGGGTAAACCAATGGGAAAAAATATTTGCCTTTTTCCCAGCACCCACTGTGAAAACCTCATTGTGTCTCATTGGTTCTGAATGAGTCACGTACTCACTTCTGAACCAATCACTGTGACTAGGGAAATATGACCTGCTGATTGGCTGAGGCCTAGACCACACACTCCAC	0	0	0	0	0	0	0	0	0	0	0	0	0	0	2	0	0	0	0	0	0	0	0	0	0	0	0	0	0	0	0	0	0	0	0	0	0	0	0	0	0	0	0	0	0	0	0
1293	OTU_1293	GACGAACGCTGGCGGCGTGCCTAATACATGCAAGTCGAGCGAGTCTGCCTTGAAGATCGGAGTGCTTGCACTCTGTGAAACAAGATACAGGCTAGCGGCGGACGGGTGAGTAACACGTGGGTAACCTGCCCAAGAGATCGGGATAACACCTGGAAACAGATGCTAATACCGGATAACAACAGATGATGCATAGCCGAGTTGAGAGACTGATCGGCCACATTGGGACTGAGACACGGCCCAAAC	0	0	0	0	0	0	0	0	0	0	0	0	0	0	0	0	0	0	0	0	0	0	0	0	0	0	0	0	0	0	0	0	0	0	0	0	0	0	0	0	0	0	0	0	0	0	0
1417	OTU_1417	ATTGAACGCTGGCGGCATGCCTTACACATGCAAGTCGAACGGTAACGGGTCCTTCGGGATGCCGACGAGTGGCGAACGGGTGAGTAATATATCGGAACGTGCCCAGTAGTGGGGGATAACTGCTCGAAAGAGCAGCTAATACCGCATACGACCTGAGGGTGAAAGGGGGGGATCGCAAGACCTCTCGCTATTGGAGCGGCCGATATCAGATTAGCTAGTTGGTGGGGTAAAGGCCTACCAAGGCAACGATCTGTAGTTGGTCTGAGAGGACGACCAGCCACACTGGGACTGAGACACGGCCCAGAC	0	0	0	0	0	0	0	0	0	0	0	0	0	0	0	0	0	0	0	0	0	0	0	0	0	0	0	0	0	0	0	0	0	0	0	0	0	0	0	0	0	0	0	0	0	0	0
1422	OTU_1422	GACGAACGCTGGCGGCGTGCTTAACACATGCAAGTCGAACGGAAAGGCCCAGCTTGCTGGGTACTCGAGTGGCGAACGGGTGAGTAACACGTGGGTGATCTGCCCCTGACTTTGGGATAAGCCTGGGAAACTGGGTCTAATACCGAATATTCATTTTTCCTCGCATGGGGATTGGTGGAAAGCTTTTGCGGTTGGGGATGGGCCCGCGGCCTATCAGCTTGTTGGTGGGGTAATGGCCTACCAAGGCGACGACGGGTAGCCGACCTGAGAGGGTGATCGGCCACACTGGGACTGAGACACGGCCCAGAC	0	0	0	0	0	0	0	0	0	0	0	0	0	0	0	0	0	0	0	0	0	0	0	0	0	0	0	0	0	0	0	0	0	0	0	0	0	0	0	0	0	0	0	0	0	0	0
1855	OTU_1855	GACGAACGCTGGCGGCGTGCCTAATACATGCAAGTCGAGCGAACAGAGAAAGTGCTTGCACTTTCAAAGTTAGCGGCGGACGGGTGAGTAACGCGTAAACAACCTGCCCTTCGGATGGGGATAACAGCCGGAAACGGCTGCTAATACCGAATACGATCTTTTCGTCGCATGACGGAAAGAAGAAAGGATGGCCTCTATACAAAGCTATCGCCGAAGGAGGGGTTTGCGTCTGATTAGCTGGTTGGAGGGGTAACGGCCCAACAAGGCGATGATCAGTAGCCGGTCTGAGAGGATGAACGGCCACATTGGGACTGAGACACGGCCCAGAC	0	0	0	0	0	0	0	0	0	1	2	0	0	0	0	0	1	1	0	0	0	0	0	0	0	0	0	0	0	0	0	0	0	0	0	2	0	0	0	1	0	0	0	0	0	0	0
1954	OTU_1954	GATGAACGCTGGCGGCGTGCTTAACACATGCAAGTCGAACGAAGTGCTACGACGGAAGTTTTCGGACGGAAGATGTAGTTACTTAGTGGCGGACGGGTGAGTAACACGTGACCAACCTGCCTCTTACATTGGGACAACCAAAAGAAATTCTGGCTAATACCAAATACTCCGCACATATCACATGATGTATGCGGGAAAGCTTTTGCGGTAAGAGATGGGGTCGCGGCCCATTAGGTAGACGGCGGGGTAGAAGCCCACCGTGCCGATGATGGGTAGCCGGGTTGAGAGACCGACCGGCCACATTGGGACTGAGATACGGCCCAGAC	0	0	0	0	0	0	0	0	0	0	0	0	0	0	0	0	0	0	0	0	0	2	0	0	0	0	0	0	0	1	0	0	0	0	0	0	0	0	0	0	0	0	0	0	0	0	0
2716	OTU_2716	GACGAACGCTGGCGGCGTGCCTAATACATGCAAGTCGAGGGGCAGCGGGTTGAAAGCTTGCTTTCAATGCCGGCGACCGGCGCACGGGTGCGTAACGCGTATCAAACCTGCCTCATACTCGGGGATAGCCTTGCGAAAGTAAGATTAATACCCGATGTTGTTGCTTTCTCGCATGGGAGAGTAACCAAAGATTTATCGGTATGAGATGGTGATGCGTCCGATTAGGTAGTAGGCGGGGTAACGGCCCACCTAGCCTTCGATCGGTAGGGGTTCTGAGAGGAAGGTCCCCCACACTGGAACTGAGACACGGTCCAGAC	0	0	0	0	0	0	0	0	0	0	0	0	0	0	0	0	0	0	0	0	0	0	0	0	0	0	0	0	0	0	0	0	0	0	0	0	0	0	0	0	0	0	0	0	0	0	0
556	OTU_556	GATGAACGCTAGCGGCAGGCTTAACACATGCAAGTCGAGGGGCAGCATAATGGATAGCAATATCTATGGTGGCGACCGGCGCACGGGTGCGTAACGCGTATGCAACCTACCTTTAACAGGGGGATAACACTGAGAAATTGGTACTAATACCCCATAATATCATAGAAGGCATCTTTTATGGTTGAAAATTCCGATGGTTAGAGATGGGCATGCGTTGTATTAGCTAGTTGGTGGGGTAACGGCTCACCAAGGCGACGATACATAGGGGGACTGAGAGGTTAACCCCCCACACTGGTACTGAGACACGGACCAGAC	0	0	0	0	0	0	0	0	0	0	0	0	0	0	0	0	0	0	0	0	0	0	0	0	0	0	0	0	0	0	0	0	0	0	0	0	0	0	0	0	0	0	0	0	0	0	0
787	OTU_787	GACGAACGCTGGCGGCGTGCTTAACACATGCAAGTCGAACGCTGAAGCTTGGTGCTTGCACTGGGTGGATGAGTGGCGAACGGGTGAGTATCACGTGAGTAACCTGCCCCTGACTTCGGGATAAGCCTGGGAAACTGGGTCTAATACCGGATATGACCATCTTTCGCATGTTGGGTGGTGGAAAGTTTTTCGGTTGGGGATGGGCTCGCGGCCTATCAGTTTGTTGGTGGGGTAATGGCCTACCAAGACGACGACGGGTAGCCGGCCTGAGAGGGCGACCGGCCACACTGGGACTGAGACACGGCCCAGAC	0	0	0	0	0	0	0	0	0	0	0	0	0	0	0	0	0	0	0	0	0	0	0	0	0	0	0	0	0	0	0	0	0	0	0	0	0	0	0	0	0	0	0	0	0	0	0
873	OTU_873	GATGAACGCTAGCTACAGGCTTAACACATGCAAGTCGAGGGGAAACGATGAGAGAGCTTGCTCTCTTAGGCGTCGACCGGCGCACGGGTGAGTAACGCGTATCCAACCTGCCCATTACAGGGGAATAACCTTGCGAAAGTAAGACTAATGCCCCATGGTATTCTCAGCAGACATCTAATGAGGATTAAAGATTTATCGGTAATGGATGGGGATGCGTCTGATTAGCTTGTTGGCGGGGTAACGGCCCACCAAGGCAACGATCAGTAGGGGTTCTGAGAGGAAGGTCCCCCACATTGGAACTGAGACACGGTCCAAAC	0	0	0	0	0	0	0	0	0	0	0	0	0	0	0	0	0	0	0	0	0	0	0	0	0	0	0	0	0	0	0	0	0	0	0	0	0	0	0	0	0	0	0	0	0	0	0
1019	OTU_1019	GACGAACGCTGGCGGCGCGCTTAACACATGCAAGTCGAGCGATGAAATTTTAACAGAACCCTTCGGGGCGAAGATAAAATGGATTAGCGGCGGACGGGTGAGTAACACGTGAGTAACCTGCCTTAGACATTGGGATAGCCTCGGGAAACCGGGATTAATACCAAATAACATCACAGAGACACATGTCATTGTGATCAAAACTCCGGTGGTCTAAGATGGACTCGCGTCCCATTAGCTAGTTGGTAGGGTAACGGCCTACCAAGGCGACGATGGGTAGCCGGCCTGAGAGGGTGAACGGCCACATTGGAACTGAGAAACGGTCCAAAC	0	0	0	0	0	0	0	0	0	0	0	0	0	0	0	0	0	0	0	0	0	0	0	0	0	0	0	0	0	0	0	0	0	0	0	0	0	0	0	0	0	0	0	0	0	0	0
1154	OTU_1154	GAGGAGAGGGAATGTGTGGGTGGGGCCTTGGGAAAATGGCCATGTTAAAAATAGGAGCCCCCAGCTGCACCCCCCAGTGGACCCTTATTTATCACCTTCTAAATCTCACTCTCAAAGAAGCATAAATATTCCTAATTCCTGAAGGCCACCCTGGACTCATAAATTTAACTGGGGAGGTGGGCAAGGGGAGGAGTGAGGTGCATGGGATGGGGAGCTTACTGCAGCCTTGAGGAAGCAGAATATC	0	0	0	0	0	0	0	0	0	0	0	0	0	0	0	0	0	0	0	0	0	0	0	0	0	0	0	0	0	0	0	0	0	0	0	0	0	0	0	0	0	0	0	0	0	0	0
1234	OTU_1234	CAGGCCTCTTTCCACACCCTGAGGGAACCTCCCCAAGGGGTGGCCCAGAGGAGAAGTAACCAGTTCTGGGATGAGAGAGCTGGCAGGGGCCAGGACGAGACCCTAGATTCCTGTGTGTGCCTAGCTGACACCTCCTTCCCCAAACCAGGCCAGAAGATGGTGCTGGGAGTGAAGGCAGGCCCAGGGGAGAGTCCATGGAGAAGAAAGGCCATCCCCACTTCTCTCTGGGGCAACCAGAAGACCCAAC	0	0	0	0	0	0	0	0	0	0	0	0	0	0	0	0	0	0	1	0	1	0	0	5	0	0	0	0	0	0	0	0	0	0	0	0	0	0	0	0	0	0	0	0	0	0	0
1556	OTU_1556	GATTAACGCTGGCGGCGTGCATAACACATGCAAGTCGAACGATGAAACTTAAATGATCTCCTCGGAGTGAACTTAAGTGGATTAGTGGCGGACGGGTGAGTAACGCGTGAGTAACCTGCCTTAGAGAAGGGGATAGCCTTTGGAAACGAAGAATAATACCCTATGACATGATAGCCTCGCATGAGATTATCATCAAAGATTTATCGCTCTAAGATGGACTTGCGTCTGATTAGTTAGTTGGTGGGGTAACGGCCCACCAAGACAGCGATCAGTAGCCGGCTTGAGAGAGTGTACGGCCACATTGGGACTGAGACACGGCCCAGAC	0	9	0	0	0	0	0	0	0	0	0	0	0	0	0	0	0	0	0	0	0	0	0	0	0	0	0	0	0	0	0	0	0	0	0	0	0	0	0	0	0	0	0	0	0	0	0
2495	OTU_2495	GACGAACGCTGGCGGCGTGCCTAATACATGCAAGTCGAGCGAACTTTAAGAGTGCTTGCACACTTAAAGTTAGCGGCGAACGGGTGAGTAACACGTAAAGAACCTACCGATAAGCGGGGGACAACATCCGGAAACGGGTGCTAATACCGCATAGGAAGTTTGTTCGCATGAACAAACTTAGAAAGATGGCTCTGCTATCACTTATCGATGGCCTTGCGGTGCATTAACTAGTTGGCGAGGTAACGGCTCACCAAGGTGATGATGCATAGCCGACCTGAGAGGGTAATCGGCCACATTGGGACTGAGACACGGCCCAAAC	0	0	0	0	0	0	0	0	0	0	0	0	0	0	0	0	0	0	0	0	0	0	0	0	0	1	0	0	0	0	0	0	0	0	0	0	0	0	0	0	6	0	0	0	0	0	0
2506	OTU_2506	GATGAACGCTGGCGGCGTGCTTAACACATGCAAGTCGAACGGAGCTTTGAGGAAGTGCTTGCACAGAATTAAAGCTTAGTGGCGGACGGGTGAGTAACGCGTGAGGAACCTGCCTTTCACAGTGGAATAACAACGGGAAACCGTTGCTAATACCGCATAACATGTTGAAAGGGCATCCTTTTAACATCAAAGGAGCAATCCGGTAAGAGATGGGCTCGCGTCCGATTAGCTAGTTGGTAGGGTAACGGCCTACCAAGGCGACGATCGGTAGCCGGACTGAGAGGTCGAACGGCCGCATTGGGACTGAGACACGGCCCAGAC	0	0	0	0	0	0	0	0	0	0	0	0	0	0	0	0	0	0	0	0	0	0	3	0	0	0	0	0	0	0	0	0	0	0	0	0	0	0	0	0	0	0	0	0	0	0	0
157	OTU_157	GATGAACGCTAGCTACAGGCTTAACACATGCAAGTCGAGGGGCAGCATTTCAGTTTGCTTGCAAACTGGAGATGGCGACCGGCGCACGGGTGAGTAACACGTATCCAACCTGCCGATAACTCGGGGATAGCCTTTCGAAAGAAAGATTAATACCCGATGGTATAATCAGACCGCATGGTCTTGTTATTAAAGAATTTCGGTTATCGATGGGGATGCGTTCCATTAGGCAGTTGGTGAGGTAACGGCTCACCAAACCTTCGATGGATAGGGGTTCTGAGAGGAAGGTCCCCCACATTGGAACTGAGACACGGTCCAAAC	0	0	0	0	0	0	0	0	0	0	0	0	0	0	0	0	0	0	0	0	0	0	0	0	0	0	0	0	0	0	0	0	0	0	0	0	0	0	0	0	0	0	0	0	0	0	0
290	OTU_290	GATGAACGCTAGCGATAGGCTTAACACATGCAAGTCGAGGGGCAGCATGGTCTTAGCTTGCTAAGACTGATGGCGACCGGCGCACGGGTGCGTAACGCGTATGCAACTTGCCTCACAGAGGGGGATAACCCGTCGAAAGACGGACTAATACCGCGTACACTCCATCTTGGGCATCCAAGGTAGAGGAAATGAAATTCGCTGTGAGATAGGCATGCGTCCCATTAGCTAGTTGGTGAGGTAACGGCTCACCAAGGCGACGATGGGTAGGGGAACTGAGAGGTTGAACCCCCACACTGGTACTGAGATACGGACCAGAC	0	0	0	0	0	0	0	0	1	0	0	0	0	0	0	0	0	0	0	0	0	0	0	0	0	0	0	0	0	0	0	0	0	0	0	0	0	0	2	0	0	0	0	0	0	0	0
346	OTU_346	ATTGAACGCTGGCGGCATGCTTTACACATGCAAGTCGAACGGCAGCGCGGGCTTCGGCCTGGCGGCGAGTGGCGAACGGGTGAGTAATGCATCGGAACGTGCCCAGTAGTGGGGGATAGCCCGGCGAAAGCCGGATTAATACCGCATACGACCTGAGGGTGAAAGCGGGGGACCGAAAGGCCTCGCGCTATTGGAGCGGCCGATGTCGGATTAGCTAGTTGGTGGGGTAAAGGCTTACCAAGGCGACGATCCGTAGCTGGTCTGAGAGGACGACCAGCCACACTGGGACTGAGACACGGCCCAGAC	0	0	0	0	0	0	0	0	0	0	0	0	0	0	0	0	0	0	0	0	0	0	0	0	0	0	0	0	0	0	0	0	0	0	0	0	0	0	0	0	0	0	0	0	0	0	0
494	OTU_494	GATGAACGCTGGCGGCGTGCTTAACACATGCAAGTCGAACGGAAAGGCCCAAGCTTGCTTGGGTACTCGAGTGGCGAACGGGTGAGTAACACGTGGGTGATCTGCCCTGCACTTCGGGATAAGCCTGGGAAACTGGGTCTAATACCGGATAGGACGATGGTTTGGATGCCATTGTGGAAAGTTTTTCGGTGTGGGATGAGCTCGCGGCCTATCAGCTTGTTGGTGGGGTAATGGCCTACCAAGGCGTCGACGGGTAGCCGGCCTGAGAGGGTGTACGGCCACATTGGGACTGAGATACGGCCCAGAC	0	0	3	8	0	0	0	0	0	0	0	0	0	0	0	0	0	0	0	0	0	0	0	0	0	0	0	0	0	0	0	0	0	0	0	0	0	0	0	0	0	0	0	0	0	0	0
501	OTU_501	GATTAACGCTGGCGGCGTGCATAACACATGCAAGTCGAACGATGAAGATTATTAGACTTCTTCGGAATGAAAATAATTGGATTAGTGGCGGACGGGTGAGTAACACGTGAGTAACCTGCCTTACACAAGGGGATAGCCGTTGGAAACGACGAATAATACCCTATGAAACTATCACTTCGCATGAAGCGATAGTCAAAGTGTTAGCGGTGTAAGATGGACTTGCGTCTGATTAGCTAGTTGGTGAGAAAAAAGCCCACCAAGGCAACGATCAGTAGCCGGCTTGAGAGAGTGTACGGCCACATTGGGACTGAGACACGGCCCAGAC	0	0	0	0	0	0	0	0	0	0	0	0	0	0	0	0	0	0	0	0	0	0	0	0	1	0	0	0	0	0	0	0	0	0	0	0	0	0	0	0	0	0	0	0	0	0	0
897	OTU_897	CCTCCCTAGCAGCTGGGACGGCAGGCATGCGCCACCACGCCGGGCTAATTTTCGTATTTTGAATAGAGAGGGGGTTTCATCATGTTGGCCAGGCTAGTCTCGAACTCATGACCTCAAGTAATCCACCCAACTCGGTCTCCCAAAGTACTGGGATTACAGGTGTAAGCCACCGCTCCCGGCTGCAAACAACACTCTTAAGCTCAAAATGCAGGCTACTGGAGGGGTGGGGTGAGCCAACAGTTCATTAAGTGGCAGCAGGCCAGGGAAGCGGGGTCGGCGGGAACGGGAGGCAGCA	0	0	0	0	0	0	0	0	0	0	0	0	0	0	0	0	0	0	0	0	0	0	0	0	0	0	0	0	0	0	1	0	0	0	0	0	0	0	0	0	0	0	0	0	0	0	0
1262	OTU_1262	GCAACCTCCACCTCCCGGGTTCAAGCAATTCTTGTGTCTCAGCCTCCCACATAGCTGGGATCACAGGCATGCACCACCACACCCTGCTAATTTTTGTATTTTTAATAGAGACAGGATTTCACCATCTTGGCCAGGCCATGTAAAACATTTTAGAAAAAGAAATGTAAGGAAACAAAATATTTCTTTATAATGTTATACATTGTTTCTTTTAGAAAAAGAAACAATGTATAACATTCCACTACTAAGGATGCACTTGGCTTTGCAACTTGGCTAGCCTGCTCCCTCTCTCTCCAAAGTTAGCATGCATTTGTTCCCCCTCAC	0	0	0	0	0	0	0	0	0	0	0	0	0	0	0	0	0	0	0	0	0	0	0	0	0	0	0	0	0	0	0	0	0	0	0	0	0	0	0	0	0	0	0	0	0	0	0
1291	OTU_1291	CCTCCGGAGTAGCTGGGATTACAGGTACATGCTACCACATCCAGCTACTTTTTGTATTTTTAGTTGAGATGCGGTTTCACCATATTGGTCAGGCTGGTCTCAAACTCCTGACCTCATGATCCTCCTGCCTCGGCCTCCCAAAGTGCTGGGATTACAGGCGTGAGCCACCATGCCCGGCCTAAAATATTTTTAAAAGTAGTTACCTCAAGTACTTGTAGAGTCTTGA	0	0	0	0	0	0	0	0	0	0	0	0	0	0	0	0	0	0	0	0	0	0	0	0	0	0	0	0	0	0	0	0	0	0	0	0	0	0	0	0	0	0	0	0	0	0	0
1360	OTU_1360	GATGAACGCTAGCTATAGGCTTAACACATGCAAGTCGAGGGGAAACGGCATAGAAAGCTTGCTTTTTATGGACGTCGACCGGCGCACGGGTGAGTATCGCGTATCCAACCTGCCCTTTACTTGGGGATAACCCGTTGAAAGACGGACTAATACCCAATATAATCCTTTGATGGCATCTGAGGAGGATGAAAGATTTATCGGTATTGGATGGGGATGCGTCTGATTAGCTTGTTGGTGAGGTAACGGCTCACCAAGGCTTCGATCAGTAGGGGTTCTGAGAGGAAGGTCCCCCACATTGGAACTGAGACACGGTCCAAAC	0	0	0	0	0	0	0	0	0	0	0	0	0	0	0	0	0	0	0	0	15	2	0	0	0	0	0	0	0	0	0	0	1	0	0	0	0	0	0	0	0	0	0	0	0	0	0
1561	OTU_1561	CCTCCCAAGTAGCTTGGATTACAGGCATGCACCACCATGCCTGCCTAAATTTTGTATTTTTAGTAGACAGAGTTTCACCAGGTTGGCCAGGCTGGTCTTGAACTCCTGACCTCAAGTGATTCACCCACCTCGGCCTCCCAAAATGTTGGAATTACAGGCGTGAGCCACCACTCCTGGCCCTGAGACCGGGTAATTTATACAAGAGGTTTATTTGCCTCACAGTTCTGCAGGCTGTACAAGCATCTGCTAGGCTTCTCGTGAAGCCTCAGGAAGCTTTTAC	0	0	0	0	0	0	0	0	0	0	0	1	0	0	0	0	0	0	0	0	0	0	0	0	0	0	0	0	0	0	0	0	0	0	0	0	0	0	0	0	0	0	0	0	0	0	0
1627	OTU_1627	GGAAGCCCCAGCAGCTGCACCATAGTCCACAGGCCTCCCCAGGGCTCCCCGGAACAGAGGCTGCAGCAGTCAATTCCCAGCACTCAGGAGACTCTGGGTCATTCAGTATTCCCAGCAAGCCCCTAATGCATCTTCCCCCTCAGACTGCAGGCTGTAATCTCCGCACTGAGGTGAAGTCAGCATTGGGTGGTGGTGTTGGAGGGATAGGCAGAGGCCCTGAGTGAGGCCTGGTGGTAGAAGTAGTGAGTGGGCCTGAAGCCCAGCGTGC	0	0	0	0	0	0	0	0	0	0	0	0	0	0	0	0	0	0	0	0	0	0	0	0	0	0	0	0	0	0	0	0	0	0	0	0	0	0	0	0	0	0	0	0	0	0	0
1695	OTU_1695	ACACAAGTTCAGGCATCAGAACCCACACATGGTTCTGGTTTCTAGAAGAACAGGCATGGTTTCTAGAAGGGCAGATTAATGTCGTGTATGAGCGTGTCAGTGGGTTCAGGATGCTGATGCCTGGGGGTAGAAACGGTGGAGGGCCTGCAGCTCTTCTCCTCCATCCAAACTGCCAAGACTGCTGAACTTTGGGCGTGCCCACATGAGACACAAGGGTGAGCTGCATCTGCCCTTCTGCCCCCATCTTTACACTGCTGATTCACTGCTTTGAGAACAAGCCCACATAAGACCAAGTATGCCCTGA	0	0	0	0	0	0	0	0	0	0	0	0	0	0	0	0	0	0	0	0	0	0	0	0	0	0	0	0	0	0	0	0	0	0	0	0	0	0	0	0	0	0	0	0	0	0	0
1704	OTU_1704	GACGAACGCTGGCGGCGCGCCTAACACATGCAAGTCGAACGAGAGAGAGGGAGCTTGCTTCCTCAATCGAGTGGCGAACGGGTGAGTAACGCGTGAGGAACCTGCCTCAAAGAGGGGGACAACAGTTGGAAACGACTGCTAATACCGCATAAGCCCACAGGTCGGCATCGACCAGAGGGAAAAGGAGTAATCCGCTTTGAGATGGCCTCGCGTCCGATTAGCTAGTTGGTGAGGTAATGGCCCACCAAGGCAACGATCGGTAGCCGGACTGAGAGGTTGAACGGCCACATTGGGACTGAGACACGGCCCAGAC	0	0	0	0	0	0	0	0	0	0	0	0	0	0	0	0	0	0	0	0	0	0	0	0	0	0	0	0	0	0	0	0	0	0	0	0	0	0	0	0	0	0	0	0	0	0	0
1770	OTU_1770	GACGAACGCTGGCGGCGCGCCTAACACATGCAAGTCGAGCGATGACGATCAGATAGAACTTTTCGGAGGGACATCAGATAAGATTAGCGGCGGACGGGTGAGTAACACGTGAGTAACCTGCCTTTGACACAGGGATAGCCTCGGGAAACCGGGATTAATACCAGATGACATTACAATCTCGCATGAGGAAGTAATCAAAGAACTTCGGTCAAAGATGGACTCGCGACTGATTAGCTAGTTGGTGAGATAACAGCCCACCAAGGCGACGATCAGTAGCCGGCCTGAGAGGGTGAACGGCCACATTGGAACTGAGACACGGTCCAAAC	0	0	0	0	0	0	0	0	0	0	0	0	0	0	0	0	0	0	0	0	0	0	0	0	0	0	0	0	0	0	0	0	0	0	0	0	0	0	0	0	0	0	0	0	0	0	0
1862	OTU_1862	GATGAACGCTAGCTACAGGCTTAACACATGCAAGTCGAGGGGAAACGACATTGAAAGCTTGCTTTTAATGGGCGTCGACCGGCGCACGGGTGCGTAACGCGTATCGAACCTGCCCTTTACTCAGGGATAGCCTTGCGAAAGTAAGATTAATACCTGATAGTGTTGCGATGAGGCATCTTGTTGCAACTAAAGATTTATTGGTAAAGGATGGCGATGCGTCTGATTAGGTAGTAGGCGGGGTAATGGCCCACCTAGCCTTCGATCAGTAGGGGTTCTGAGAGGAAGGTCCCCCACATTGGAACTGAGACACGGTCCAAAC	0	0	0	0	0	0	0	0	0	0	0	0	0	0	0	0	0	0	0	0	0	0	0	0	0	0	0	0	0	0	0	0	0	0	0	0	0	0	0	0	0	0	0	0	0	0	0
2092	OTU_2092	GACGAACGCTGGCGGCGTGCTTAACACATGCAAGTCGAACGAGAGTTAGATCGAATGAGTTTTCGGACAAGTGAGATTTAACGAAAGTGGCGAACGGGTGAGTAACACGTGACCAACCTGCCTCTTACATTGGGACAACCAAAAGAAATTCTGGCTAATACCAAATACTCCGCACATATCACATGATGTATGCGGGAAAGCTTTTGCGGTAAGAGATGGGGTCGCGGCCCATTAGGTAGACGGCGGGGTAGAAGCCCACCGTGCCGATGATGGGTAGCCGGGTTGAGAGACCGACCGGCCACATTGGGACTGAGATACGGCCCAGAC	0	0	0	0	0	0	0	0	1	0	0	0	0	0	0	0	0	0	0	0	0	0	0	0	0	0	0	0	0	0	0	0	0	1	0	0	0	0	0	0	0	0	0	0	0	0	0
2111	OTU_2111	GATGAACGCTGGCGGCGTGCTTAACACATGCAAGTCGAACGGAGTTGATTTAAGGAAGCAAGCTTGCTTGAAGAATTGAATTAACTTAGTGGCGGACGGGCGAGTAACACGTGAGCAACCTACCTCTTACAGGGGAATAACAACGGGAAACCGTTGCTAATACCGCATGATATGTGCTGAAGGCATCTTTGGCACATCAAAAGAGCAATCTGGTGAGAGATGGGCTCGCGTCTGATTAGCTAGTTGGTAAGGTAACGGCCTACCAAGGCGATGATGCATAGCCGAGTTGAGAGACTGATCGGCCACATTGGGACTGAGACACGGCCCAAAC	0	0	0	0	0	0	0	0	0	0	0	0	0	0	0	0	0	0	0	0	0	0	0	0	0	0	0	0	0	0	0	0	0	0	0	0	0	0	0	0	0	0	0	0	0	0	0
3917	OTU_3917	GATGAACGCTAGCTACAGGCTTAACACATGCAAGTCGAGGGGAAACGGCATCAAGCGCTTGCGCCTGATGGACGTCGACCGGCGCACGGGTGAGTAACGCGTATCCAACCTGCCCCACACTAAGGGATAACCCGCAGAAATGTGGACTAATACCTTATATTTTCCACCAAGGGCATCGTCGATGGAACAAAGATTTATCGGTATGGGATGGGGATGCGTCCGAGTAGGTTGTTGGCGGGGTAACGGCCCACCTAGGCTTCGACGGGTAGCCGGCCTGAGAGGGCGGACGGCCACATTGGGACTGAGATACGGCCCAGAC	3	0	0	0	0	0	0	0	0	0	0	6	0	0	0	0	0	0	0	0	0	0	0	0	0	0	0	0	1	0	0	0	0	0	2	0	0	0	1	0	0	0	0	0	0	0	0
609	OTU_609	ATTGAACGCTGGCGGCATGCTTTACACATGCAAGTCGAACGGCAGCACGAAAGAGCTTGCTCTTTTGGTGGCGAGTGGCGAACGGGTGAGTAATGCATCGGAACGTACCGAGTAATGGGGGATAACTATCCGAAAGGATAGCTAATACCGCATACGCTTTGAGAAGGAAAGTGGGGGCTCTTCGGACCTCACGTTATTCGAGCGGCCGATGTCTGATTAGCTAGTTGGTGGGGTAAAGGCCTACCAAGGCGACGATCAGTAGCGGGTCTGAGAGGATGATCCGCCACACTGGGACTGAGACACGGCCCAGAC	0	0	0	0	0	0	0	0	0	0	0	0	0	0	0	0	0	0	0	0	0	0	0	0	0	0	0	0	0	0	0	0	0	0	0	0	0	0	0	0	0	0	0	0	0	0	0
857	OTU_857	GATGAACGCTGACAGAATGCTTAACACATGCAAGTTAATGGGGAAGATATAGCTTGCTATATTGGGAACCATAGCGGACGGGTGAGTAACGCGTAAAGGACTTACCCTCAGGACTGGGATAACAGAGGGAAACTTCTGATAAGACCGGATATAATATATGTATTGCATGATATATATATGAAAGGGAACGCCTGAGGAGAGCTTTGCGTCCTATTAGTTAGTTGGTGGGGTAACGGCCTACCAAGGCGATGATAGGTAGCCGGCCTGAGAGGGTGGACGGCCACAAGGGGACTGAGATACGGCCCTTAC	0	0	0	0	0	0	0	0	0	0	0	0	0	0	0	0	0	0	0	0	0	0	0	0	0	0	0	0	0	0	0	0	0	0	0	0	0	0	0	0	0	0	0	0	0	0	0
1085	OTU_1085	CCTCCCAAGTAGCTGGGACTACAGGCATGCGCTAGCATGCCTGGCTAATTTTTGTATTTTTAGTAGAGACAGGGTTTCACTGTGTTGGCCAGGCTGGTCTCGAACTGCTGACCTCGTGATCTGCCCGCCTCAGCCTCCCAAAGTGCTGGGATTACAGGTGTGAGCCACCACGCCTGGCAGTTCATATTATTTTTTAAAATGTCTTTGATTCTTTAAGAAACTTTATGCCAGTACTTGGTACATGAAACTA	0	0	0	0	0	0	0	0	0	0	0	0	0	0	0	0	0	0	0	0	0	0	0	0	0	0	0	0	0	0	0	0	0	0	0	0	0	0	0	0	0	0	0	0	0	0	0
1333	OTU_1333	ATGCTCTTCCTGAACGATGGGCTCTCTGCTCACAAAATGAGAAAGACGTCTTTCTCGTGGCGCCATTCCTCCCGATTCCGTGTCACCTCGGAGGCCCTAAATCATCCCTGCTTCCTTTGCTCTTCGAATGAGCAGACAGCAGGACGCACACGCATCCCTGAACCTGGGCGCTTTATGCTGAGAGCGCCACACAGGTTATTTTTCCTCTTTATGTCATC	0	0	0	0	0	0	0	0	0	0	0	0	0	0	0	0	0	0	0	0	0	0	0	0	0	0	0	0	0	0	0	0	0	0	0	0	0	0	0	0	0	0	0	0	0	0	0
1708	OTU_1708	ATTGAACGCTGGCGGCGTGCTTAACACATGCAAGTCGTACGCGAAAGGGACTTCGGTCCCGAGTAAAGTGGCGCACGGGTGAGTAACACGTGGATGATCTGCCTCTATGATGGGGATAACAGTTGGAAACGACTGCTAATACCGAATACGCTCATGATGAACGTTGTGAGGAAAGGTGGCCTCTGCTTGCAAGCTATCGCATAGAGATGAGTCCGCGTCCCATTAGCTCGTTGGTGGGGTAACGGCCTACCAAGGCAACGATGGGTAGCCGATCTGAGAGGATGATCGGCCACACTGGAACTGAAACACGGCCCAGAC	0	0	0	0	0	0	0	0	0	0	0	0	0	0	0	0	0	0	0	0	0	0	0	0	0	0	1	0	0	0	0	0	0	0	0	0	0	0	0	0	0	0	0	0	0	0	0
2074	OTU_2074	GATGAACGCTGGCGGCGTGCTTAACACATGCAAGTCGAGCGATGAAGTTTCCTTCGGGAAACGGATTAGCGGCGGACGGGTGAGTAACACGTGGGTAACCTGCCTCATAGAGTGGAATAGCCTTCCGAAAGGAAGATTAATACCGCATAATGTTGAAAGATGGCATCATCATTCAACCAAAGGAGCAATCCGCTATGAGATGGACCCGCGGCGCATTAGCTAGTTGGTGGGGTAACGGCCTACCAAGGCGACGATGCGTAGCCGACCTGAGAGGGTGATCGGCCACATTGGGACTGAGACACGGCCCAGAC	0	0	0	0	0	0	0	0	0	0	0	0	0	0	0	0	0	0	0	0	0	0	0	0	0	0	0	0	0	0	0	0	0	0	0	0	0	0	0	0	0	0	0	0	0	0	0
2077	OTU_2077	AGGaaaaaaaaaaaaGTGAAAAGGTGACCACATAATAGAAAAATATAATTGCAAATTATATATCTGATAAGGGACTTATATCCAGTATGTAAAAGAATTCTTATAACTTCACAATAAAAGATAAATAATCCACTTAAAACATAGGTAGAGGACTTGATAGAGATTTCTCCAAAGAAGATATACAAATGGCTAATAAGCACATGAAAAGATACTCAGCTAGCCTGGCCAACATGGTGAAAGCCTGTCTCCATTAAAAATACAAAAAAATATAGCCAGGCGTGGTGATGGTGCCTATAATCCTAGCTAC	0	0	0	0	0	3	0	0	0	0	0	0	0	0	0	0	0	0	0	0	0	0	0	0	0	0	0	0	0	0	0	0	0	0	0	0	0	0	0	0	0	0	0	0	0	0	0
2251	OTU_2251	GATGAACGCTAGCTATAGGCTTAACACATGCAAGTCGAGGGGCAGCGAATAGATAGCTTGCTATTTATGTCGGCGACCGGCGCACGGGTGCGTAACGCGTATCAAACCTGCCTCATACTCGGGGATAGCCTTGCGAAAGTAAGATTAATACCCGATGTTGTTGCTTTCTCGCATGGGAGAGTAACCAAAGATTTATCGGTATGAGATGGTGATGCGTCCGATTAGGTAGTAGGCGGGGTAACGGCCCACCTAGCCTTCGATCGGTAGGGGTTCTGAGAGGAAGGTCCCCCACACTGGAACTGAGACACGGTCCAGAC	0	0	0	0	0	0	0	0	0	0	0	0	0	0	0	0	0	0	0	0	0	0	0	0	0	0	0	0	0	0	0	0	0	0	0	0	0	0	0	0	0	0	0	0	0	0	0
2756	OTU_2756	GATAAACGCTGACAGAATGCTTAACACATGCAAGTCTATGAGGAAGTTTAGCTTGCTAAATGGACTCATGGCGGACGGGTGAGTAACGCGTATCCAACCTGCCCCACACTAAGGGACAACCCGCAGAAATGTGGGCTAATACCTTATATTTTCCACCAAGGGCATCGTCGATGGAACAAAGATTTATCGGTATGGGATGGGGATGCGTCCGATTAGGTTGTTGGCGGGGTAACGGCCCACCAAGCCATCGATCGGTAGGGGTTCTGAGAGGAAGGTCCCCCACATAGGAACTGAGACACGGTCCTAAC	0	0	0	0	0	0	0	0	0	0	0	0	0	0	0	0	0	0	0	0	0	0	0	0	0	0	0	0	0	1	0	0	0	0	0	0	0	0	2	0	0	0	0	0	0	0	0
2957	OTU_2957	GATAAACGCTGACAGAATGCTTAACACATGCAAGTCTATGAGGAAGTTTAGCTTGCTAAATGGACTCATGGCGGACGGGTGAGTAACACGTAAACAACCTGCCTTCAGGATGGGGACAACAGACGGAAACGACTGCTAATACCGAATACGATTCTTGAGTCGCATGACACAAGAAAGAAAGGGTGGCCTCTACTTGTAAGCTATCGCCTGAAGAGGGGTTTGCGTCCGATTAGGTAGTTGGTGAGGTAACGGCCCACCAAGCCGACGATCGGTAGCCGGTCTGAGAGGATGAACGGCCACATTGGAACTGAGACACGGTCCAGAC	0	0	0	0	0	0	0	0	0	0	0	0	0	0	0	0	0	1	0	0	0	0	0	0	0	2	0	0	0	0	0	0	0	1	0	0	0	1	0	0	1	0	0	0	0	1	0
3530	OTU_3530	GACGAACGCTGGCGGCGTGCTTAACACATGCAAGTCGAACGGGAAGACATGAAGAGCTTGCTCTTTATGAAATCCAGTGGCAAACGGGTGAGTAACACGTAAACAACCTGCCTTACACAGGGGGATAGCCATTGGAAACGGTGATTAATACCCCATAAGACCACAATACCGCATGGTAAAAGGGTAAAAGGGATACCGGTGTAAGATGGGCTCGCGTCTGATTAGCTAGTTGGTGGGGTAAAGGCCTACCAAGGCGACGATCAGTAGCCGGTCTGAGAGGATGAACGGCCACATTGGAACTGAGACACGGTCCAAAC	0	0	0	0	0	0	0	0	0	0	0	1	0	0	0	0	0	0	0	0	0	0	0	0	0	1	0	0	1	0	0	0	0	0	0	0	3	0	0	0	0	0	0	0	0	0	0
4238	OTU_4238	GATGAACGCTAGCTACAGGCTTAACACATGCAAGTCGAGCGATGAAAGTTGTTCAGATCCTTCGGGTGACGAACTTCTGGATTAGCGGCGAACGGGTGAGTAACGCGTGAGGAATCTGCCTCTCACAACGGGATAGCCTCGGGAAACCGGGATTAATACCGTATGACACTACTGGTTGGCATCATCTGGTAGTTAAAGTGCTAGCGGTGAGAGATGGCCTCGCGTCTGATTAGTTAGTTGGTGGGGTAACGGCCTACCAAGACGACGATCAGTAACCGGCCTGAGAGGGTGAACGGTCACATTGGAACTGAGACACGGTCCAAAC	0	0	0	0	0	0	0	0	0	0	0	0	0	0	0	0	0	0	0	0	0	0	0	0	0	0	9	0	0	0	0	0	0	0	0	0	2	0	0	0	0	0	0	0	0	0	0
103	OTU_103	GATGAACGCTGGCGGCGTGCTTAACACATGCAAGTTGAACGAAACTTTCAGAAACAGATTCTTCGGATGACGATTCTGAAACGTTTAGTGGCGGATGGGCGAGTAACACGTGAGGAACCTGCCTTTCACAGGGGAATAACACTGGGAAACCAGTGCTAATACCGCATAATGTATTAAAGTGGCATCACATTAATACCAAAGATTTTATCGGTGAAAGATGGCCTCGCGCCTGATTAGCTAGTAGGTGAGGTAACGGCTCACCTAGGTGATGATCAGTAGCCGGACTGAGAGGTTGATCGGCCGCATTGGGACTGAGACACGGCCCAGAC	0	0	0	0	0	0	0	0	0	0	0	0	0	0	0	0	0	0	0	0	0	0	0	0	0	0	0	0	0	0	0	0	0	0	0	0	0	0	0	0	0	0	0	13	0	0	0
998	OTU_998	CTTCCAGTAGACGAGCACCGCACACAGCAGGCTGGCGAGAATGGTCGAGCCGGTGGCGTAGCCCAGGCCCAGCGTGCGGTCCATGAAGTCCGACAGTGTGGTGCCGGCCGTGCTGGTGGAGAGAATGACCGCCCAGTACAGCAGCGGGTTGTACGTCTTGCTGCGCAACTGCGCGCCCAGCGTGATGAAGAAGATGCCGAGCAGCAGCATCGAGCTGGCCGCGTAGCCGACCTTGAGCGTCATCGAGAGCAGGTCGCCGGCGGTTTCGCCCAGGGTGGTGGCGCAGATTTTCATGATCCAGAACGCCAGCGTGATCTCGGGCAGTTTGCTGGGGAGGGTGCGGGATGGGGTCATGCGCGTGTCCTTAACGGGAGGCAGCA	0	0	0	0	0	0	0	0	0	0	0	0	0	0	0	0	0	0	0	0	0	0	0	0	0	0	0	0	0	0	0	0	0	0	0	0	0	0	0	0	0	0	0	0	0	0	0
1332	OTU_1332	aaacacaaaacaaaacaaaacaaacCCCACCTTTCTTTATTAGCATGATTAAGCTGAGTAGATCATCAGGTCCATTTTCAGGTCCATTCAGCACCTCCTGTTTAGTTTTTCCCTGTCTTGGAAGCTTATAATCAATAAAAGGTATTTTCAACCAAAACCTTATTTACCTTTTCCGAGTAAAACAAGCTAAACACACAGGGTAAAAGGGAGACTAAAGATGGTGGGTTAGTATGACCGGTGCCCTGCGTCATGT	0	0	0	0	0	0	0	0	0	0	0	0	0	0	0	0	0	0	0	0	0	0	0	0	0	0	0	0	0	0	0	0	0	0	0	0	0	0	0	0	0	0	0	0	0	0	0
1441	OTU_1441	GTGTTCTGACTCTCTATGGTTTAACCCAGTGGTTCTCAAAGTGGGGTCCCCAGCATCAGCATTACATGAGAATTTGTTAAAAATGTAAATTCTCAAGTGTCACCCTAGGCCTACTGAGTCAGAAACTGGGGGTGGAGCCCTGAAATCAGTGTTTTAAGCCCTTCAGGTGATTTGGATGCTCACTCAAGTGTGAGAGCCACTCTTCTAACTTGACTCAAGTACAGGTAGGACCTGGAATATGTCAGATAAGTGGGAGACTGAGTTTTCAGAGCCTACAATTCTGGCCATC	0	0	0	0	0	0	0	0	0	0	0	0	0	0	0	0	0	0	0	0	0	0	0	0	0	0	0	0	0	0	0	0	0	0	0	0	0	0	0	0	0	0	0	0	0	0	0
1453	OTU_1453	TAGCCTGAGTGGAACAGGCCTCGGCACAGAGGAAGGAGAACCTGCCCGGAAAAAAAGAGTGGGTGGATGTCAGTGAGGGTCTGGTGTCTGTGCCGTGAATCTCCTGTGAGTCTGGTTCTGGGTGGGATCCGCAGAGGAGGTCTTGAAGAGGTAATGTTTGGAAGAGCTGGAAAGCAAGGCTGTGGTTGATGGGTATGAGAGAGAAAGGATGTTCCAAACCTCCCCTTTCCCCAC	0	0	0	0	0	0	6	0	0	0	0	0	0	0	0	0	0	0	0	0	0	0	0	0	0	0	0	0	0	0	0	0	0	0	1	0	0	0	0	0	0	0	0	0	0	0	0
1844	OTU_1844	GACGAACGCTGGCGGCGCGCCTAACACATGCAAGTCGAACGAAGCACGGGAGCTTGCTCCCGTGACTGAGTGGCGGACGGGTGAGTAACACGTGAGCAACCTGCCCTATACACAGGGATAACACAGAGAAATTTGTGCTAATACCGGATAAGACCACGACGGGGCATCCCGATGCGGTCAAAGCGATAGCGGTATAGGAGGGGCTCGCGGCCCATTAGTTAGTTGGTGAGGTAACGGCCCACCAAGACAGCGATGGGTAGCCGACCTGAGAGGGTGTACGGCCACACTGGAACTGAGACACGGTCCAGAC	0	0	0	0	0	0	0	0	0	0	0	0	0	0	0	0	0	0	0	0	0	0	0	0	0	0	0	0	0	0	0	0	0	0	0	0	0	0	0	0	0	0	0	0	0	0	0
1963	OTU_1963	GACGAACGCTGGCGGCATGCCTAATACATGCAAGTCGAACGCTGAAGCACTCTGCTTGCAGAGTGCGGATGAGTGGCGAACGGGTGAGTAACACGTGGGAAATCTGCCTATAAGAGGGGGATAACATTCGGAAACGGATGCTAATACCGCATATATTCTTGGACCGCCTGGTCCTTGAAAGAAAGACGGCTTTGCTGTCGCTTATAGATGATCCCGCGGCGTATTAGTTAGTTGGTGGGGTAAAGGCCTACCAAGACAATGATACGTAGCCGACCTGAGAGGGTGATCGGCCACACTGGGACTGAGACACGGCCCAGAC	0	0	0	0	0	0	0	0	0	0	0	0	0	0	0	0	0	0	0	0	0	0	0	0	0	0	0	0	0	0	0	0	0	0	0	0	0	0	0	0	0	0	0	0	0	0	0
1971	OTU_1971	GATAAACGCTGACAGAATGCTTAACACATGCAAGTCTATGAGGAAGTTTAGCTTGCTAAATGGACTCATGGCGGACGGGTGAGTAACACGTGAGTAACCTGCCTTAGACATTGGGATAGCCTCGGGAAACCGGGATTAATACCAAATGAAATCACATATGCACATGCATAAATGATCAAAGCTCCGGCGGTCTAAGATGGACTCGCGTCCCATTAGCTAGTTGGTGAGGTAACGGCCCACCAAGGCGACGATGGGTAGCCGGCCTGAGAGGGTGAACGGCCACATTGGAACTGAGAAACGGTCCAAAC	0	0	0	0	0	0	0	0	0	0	0	0	0	0	0	0	0	1	0	0	0	0	1	0	0	1	0	0	1	0	0	0	0	2	0	0	0	0	0	0	1	0	0	0	0	0	0
3188	OTU_3188	GATGAACGCTGGCGGCGTGCTTAACACATGCAAGTCGAACGGAGTTAATTTGAGGAAGCAAGCTTGCTTGAAGAATTAAATTAACTTAGTGGCGGACGGGCGAGTAACACGTGAGCAACCTGCCCTTCGGATGGGGATAACAGCCGGAAACGGCTGCTAATACCGAATACGATCTTTTCGTCGCATGACGGAAAGAAGAAAGGATGGCCTCTATACAAAGCTATCGCCGAAGGAGGGGTTTGCGTCTGATTAGCTGGTTGGAGGGGTAACGGCCCAACAAGGCGATGATCAGTAGCCGGTCTGAGAGGATGAACGGCCACATTGGGACTGAGACACGGCCCAGAC	0	0	0	0	0	0	0	0	0	0	0	0	0	0	0	3	0	0	0	0	0	0	1	0	0	0	0	0	0	0	0	0	0	0	0	0	0	0	0	0	0	0	0	0	0	1	0
3595	OTU_3595	GATAAACGCTGGCGGCGTGCATAACACATGCAAGTCGAACGATGAAGATTAAAAGATTTCTTCGGAATGAATTTAATTGGATTAGTGGCGGACGGGTGAGTAACGCTTGAGTAACCTGCCTTGTACAAGGGGATAGCCGTTGGAAACGACGAATAATACCCTATAACATCAAATAATCGCATGATAATTTGATCAAAGATTTATCGGTATAAGATGGACTCGCGTCTGATTAGCTAGTTGGTGAGGTAACTGCCCACCAAGGCAACGATCAGTAGCCGGCTTGAGAGAGTGTACGGCCACATTGGGACTGAGACACGGCCCAGAC	0	0	0	0	0	0	0	0	0	0	0	0	0	0	0	0	0	0	0	0	0	0	0	0	0	0	0	0	0	0	0	0	0	0	0	0	0	0	0	0	0	0	0	0	0	0	0
3955	OTU_3955	GATGAACGCTAGCTATAGGCTTAACACATGCAAGTCGAGGGGCAGCATATAGATTGCTTGCAATTTATGAAATCCAGTGGCAAACGGGTGAGTAACACGTAAACAACCTGCCTTCAGGATGGGGACAACAGACGGAAACGACTGCTAATACCGAATACGATTCTTGAGTCGCATGACACAAGAAAGAAAGGGTGGCCTCTACTTGTAAGCTATCGCCTGAAGAGGGGTTTGCGTCCGATTAGGTAGTTGGTGAGGTAACGGCCCACCAAGCCGACGATCGGTAGCCGGTCTGAGAGGATGAACGGCCACATTGGAACTGAGACACGGTCCAGAC	0	0	0	0	0	0	0	0	0	0	0	0	0	0	0	0	0	0	0	0	0	0	0	0	0	2	0	0	0	0	0	0	0	0	0	0	0	0	0	0	0	0	0	3	0	3	0
4336	OTU_4336	GATGAACGCTGGCGGCGTGCTTAACACATGCAAGTCGAGGGGAAACGGCGTCAAGCGCTTGCGCTTGTCGGACGTCGACCGGCGCACGGGTGAGTAACGCGTATCCAACCTGCCCCACACTAAGGGACAACCCGCAGAAATGTGGGCTAATACCTTATATTTTCCACCAAGGGCATCGTCGATGGAACAAAGATTTATCGGTATGGGATGGGGATGCGTCCGATTAGGTTGTTGGCGGGGTAACGGCCCACCAAGCCTTCGATCGGTAGGGGTTCTGAGAGGAAGGTCCCCCACATAGGAACTGAGACACGGTCCTAAC	0	0	0	0	0	0	0	0	0	0	0	0	0	0	0	0	0	0	0	0	0	15	0	0	0	0	0	0	0	0	0	0	0	0	0	0	0	0	0	0	0	0	0	0	0	0	0
118	OTU_118	GACGAACGCTGGCGGCGTGCTTAACACATGCAAGTTGAACGAGAAACTTTTTCGGGAATTCTTCGGAAAGAACAAAGAAGTGGAAAGTAGCGAACGGGTGAGTAACACGTGAGAAACCTGCCTTTCACTAAGGGATAGCCTCGGGAAACCGGGATTAATACCTTATGACACATACAAATCGCATGATATGGATGTTAAAGATAACGGTGAGAGATGGTCTCGCGTCTGATTAGCTAGTTGGTGGGGTAACGGCCTACCAAGGCAATGATCAGTAGCCGGATTGAGAGGTTGAACGGCCACACTGGAACTGAGACACGGTCCAGAC	0	0	0	0	0	0	0	0	0	0	0	0	0	0	0	0	0	0	0	0	9	0	0	0	0	0	0	0	0	0	0	0	0	0	0	0	0	0	0	0	0	0	0	0	0	0	0
221	OTU_221	ATTGAACGCTGGCGGCAGGCCTAACACATGCAAGTCGAGCGGTAACAGATCCAGCTTGCTGGATGCTGACGAGCGGCGGACGGGTGAGTAATGCATAGGAATCTGCCCGATAGTGGGGGATAACCTGGGGAAACCCAGGCTAATACCGCATACGTCCTACGGGAGAAAGGGGGCTCCGGCTCCCGCTATTGGATGAGCCTATGTCGGATTAGCTAGTTGGTGAGGTAACGGCTCACCAAGGCCACGATCCGTAGCTGGTCTGAGAGGATGATCAGCCACATCGGGACTGAGACACGGCCCGAAC	0	0	0	0	0	0	0	0	0	0	0	0	0	0	0	0	0	0	0	0	0	0	0	0	0	0	0	0	0	0	0	0	0	0	0	0	0	0	0	0	0	0	0	0	1	0	0
235	OTU_235	GACGAACGCTGGCGGCGTGCCTAATACATGCAAGTCGAACGAGAGCGACCGGTGCTTGCACTGGTCAATCTAGTGGCGAACGGGTGAGTAACACGTGGGTAACCTGCCCATCAGAGGGGGATAACATTCGGAAACGGATGCTAAAACCGCATAGGTTCTTGAGTCGCATGACTCGGGAAGGAAAAGAGGCTTCGGCTTCTGCTGATGGATGGACCCGCGGTGCATTAGCTAGTTGGTGAGGTAACGGCTCACCAAGGCCGTGATGCATAGCCGACCTGAGAGGGTGATCGGCCACATTGGGACTGAGACACGGCCCAAAC	0	0	0	0	0	0	0	0	2	0	0	0	0	0	0	0	0	0	0	0	0	0	0	0	0	0	0	0	0	0	0	0	0	0	0	0	0	0	2	0	0	0	0	0	0	0	0
704	OTU_704	GATAAACGCTGGCGGCGTGCATAACACATGCAAGTCGAACGATGAAACTCATTTGAATTCTTCGGAATGAAAATAAGTGGATTAGTGGCGAACGGGTGAGTAACACGTGAGTAACCTGCCTTAGAGATGGGGATAGCCTTAGGAAACTGAGAATAATACCCAATAACATAAAGCCATCGCATGATAGCCTTATCAAAGAATCTCGCTCTAAGATGGACTTGCGTCTGATTAGCTAGTTGGTAAGATAAAAGCCTACCAAGGCAACGATCAGTAGCCGGCTTGAGAGAGTGTACGGCCACATTGGGACTGAGACACGGCCCAGAC	0	6	0	0	0	0	0	0	0	0	0	0	0	0	0	0	0	0	0	0	0	0	0	0	0	0	0	0	0	0	0	0	0	0	0	0	0	0	0	0	0	0	0	0	0	0	0
750	OTU_750	GATGAACGCTGGCGGCGTGCTTAACACATGCAAGTCGAACGGGATCCGGCCAGCTTGCTGGTTGGTGAGAGTGGCGAACGGGTGAGTAATGCGTGACCGACCTGCCCCATGCTCCGGAATAGCTCCTGGAAACGGGTGGTAATGCCGGATGGTCCAGCATGCTGCATGGCGTGTTGGGAAAGATTTATCGGCGTGGGATGGGGTCGCGTCCTATCAGCTTGACGGTGGGGTGATGGCCTACCGTGGCTTCGACGGGTAGCCGGCCTGAGAGGGCGACCGGCCACATTGGGACTGAGATACGGCCCAGAC	5	0	0	0	0	0	0	0	0	0	0	0	0	0	0	0	0	0	0	0	0	0	0	0	0	0	0	0	0	0	0	0	0	0	0	0	0	0	0	0	0	0	0	0	0	0	0
1084	OTU_1084	AGATACCAGGGGGCTTTTCTACTGCCCTATCATGAGCTAGAAATGAGCGAAGTATTTAGAAGAGGATCAAGTATATGGAAATGTAAGCCCCTTTTCTTGTAATTCTGCCTTATCCAAAAAGAGCTGGCTTGACTACAGCCCTGGACACAGCTTATCTCTTAGATTTCCTTCTGGCCCTGGAAATACAGAAGAGTTGGAACAGATGAAACTACATAATAGGTTAAAATGATGTGCCCAAAGTTAAACTTTAGGTAAATACTTGTTCGAATGCCTGTATTTAGAGAGTATCTTTCTATATCAGATGTTTTATAAACCTGTGTCAGTGATTCAGGGCATCAGAGAGTACTGACTCTCTACTTTTATTAGCGATCTCTTCCATTTTAATACTAGATAGAGGGT…	0	0	0	0	0	0	0	0	0	0	0	0	0	0	0	0	0	0	0	0	0	0	0	0	0	0	0	0	0	0	0	0	0	0	0	0	0	0	0	0	0	0	0	0	0	0	0
1387	OTU_1387	ATTGAACGCTAGCGGGATGCCTTACACATGCAAGTCGAACGGCAGCACGGACTTCGGTCTGGTGGCGAGTGGCGAACGGGTGAGTAATGTATCGGAACGTGCCCAGTAGCGGGGGATAACTACGCGAAAGCGTAGCTAATACCGCATACGCCCTACGGGGGAAAGCAGGGGATCGCAAGACCTTGCACTATTGGAGCGGCCGATATCGGATTAGCTAGTTGGTGGGGTAACGGCTCACCAAGGCGACGATCCGTAGCTGGTTTGAGAGGACGACCAGCCACACTGGGACTGAGACACGGCCCAGAC	0	0	0	0	0	0	0	0	0	0	0	0	0	0	0	0	0	0	0	0	0	0	0	0	0	0	0	0	0	0	0	0	0	1	0	0	0	0	0	0	0	0	0	0	0	0	0
1429	OTU_1429	GATGAACGCTAGCGGCAGGCTTAATACATGCAAGTCGTGGGGCAGCATGAGTAGCAATACTTGATGGCGACCGGCAAACGGGTGCGGAACACGTACACAACCTTCCGATAAGTGGGGAATAGCCCAGAGAAATTTGGATTAATACCCCGTAACATATAGAGTAGGCATCTTCTTTATATTATAGCTTCGGCGCTTATTGATGGGTGTGCGTCTGATTAGGTAGTTGGCGGGGTAACGGCCCACCAAGCCTACGATCAGTAGCTGATGTGAGAGCATGATCAGCCACACGGGCACTGAGACACGGGCCCGAC	0	0	0	0	0	0	0	0	0	0	0	0	0	0	0	0	0	0	0	0	0	0	0	0	0	0	0	0	0	4	0	0	0	0	0	0	0	1	0	0	0	0	0	0	0	0	0
1440	OTU_1440	CCTCCGGAGTAGCTGGGACTACAGGCGCCTGCCACCATAGCCAGCTAATTTTTTGTATTTCTAGTAGAAACGGGGTTTCACCGTGTTTGCCAGGATGGTCTCGATCTCCTGACCTCGTGATCCGCCCACCTTGGACTCCCAAAGTGCTGAGATTACAGGCATGAGCCACCGCGCCCTGCTGGGAGGAGCATTTTAGGCAGGGGAGCAGTGTATATGGTAGCCTGCAGGTCAGAGGTCTGTGGCAAACGCAGGAGCCTGTACCTGGTGTTCGTTTTCCCCACTACGGGAGGCAGCA	0	0	0	0	0	0	0	0	0	0	0	1	0	0	0	0	0	0	0	0	0	0	0	0	0	0	0	0	0	0	0	0	0	0	0	0	0	0	0	0	0	0	0	0	0	0	0
1560	OTU_1560	CCTCCCAAGTAGGTGGGATTACAGGTGCCTGCCACCACACCCAGCTAATTTTTTATATTTTTAGTAGAGACGGGGTTTCACTATGTTGGACAGGCTGGTCTCAAATTCCTGACCTCATGATCCGCCCGCCTTGGCCTCCCAAAGTGCTGGGATTACAGGCATGAGCCACTGTGCCTGTCCCATTCTCTGGCATTTTAAGATCATTTGAGATTCTTATGAAACAGATGTTTGTGTTTCAAATACCAGCAAAATTTCAAATAACATTTGAGAAACAGCAGGATGTATGGTGTTGCCAACTTTTATTTTCCTGAGGAGGAGCAAGCACTGAAGAAGTGGACAGCCGCACAC	0	0	0	0	0	0	0	0	0	0	0	0	0	0	0	0	0	0	0	0	0	0	0	0	1	0	0	0	0	0	0	0	0	0	0	0	0	0	0	0	0	0	0	0	0	0	0
1575	OTU_1575	GATGAACGCTAGCGGCAGGCTTAATACATGCAAGTCGTGGGGCAGCACAGGTAGCAATACTGGGTGGCGACCGGCAAACGGGTGCGGAACACGTACGCAACCTTCCTTTAAGCGGGGAATAGCCCAGGGAAACTTGGATTAATACCCCATAAGACAGTGGTGTGGCATCACACAGCTGTTAAAGCTCCGGCACTTAAAGATGGGCGTGCGGCTGATTAGGTAGTTGGCGGGGTAATGGCCCACCAAGCCGACGATCAGTAACTGGTGTGAGAGCACGACCAGTCACACGGGCACTGAGACACGGGCCCGAC	0	0	0	0	0	0	0	0	0	0	0	0	0	0	0	0	0	0	0	0	0	0	0	0	0	0	0	0	0	0	0	0	0	0	0	0	0	0	0	0	0	0	0	0	0	0	0
1584	OTU_1584	GACGAACGCTGGCGGCGCGCCTAACACATGCAAGTCGAGCGGTTAAGGCCCCCCTCGGGGGGCGGATAGAGCGGCGAACGGGCGAGTAACGCGTGGGCAACCTGCCCCCCTGGCGGGAATAGCCGCGGGAAACCGCGGGTAATGCCCGATGACCCCGGCGGGCCGCATGGCCGGCCGGGCAAAGCCCAGGCGCAGGGGGATGGGCCCGCGTCCCATCAGGCAGGCGGCGGGGTGACGGCCCACCGCGCTTACGACGGGTAGCCGGGGTGAGAGCCTGGACGGCCGCATTGGGACTGAGACACGGCCCAGAC	0	0	0	0	0	15	0	0	0	0	0	0	0	0	0	0	0	0	0	0	0	0	0	0	0	0	0	0	0	0	0	0	0	0	0	0	0	0	0	0	0	0	0	0	0	0	0
1691	OTU_1691	GACGAACGCTGGCGGCGTGCTTAACACATGCAAGTCGAACGATGAAGCCCAGCTTGCTGGGTGGATTAGTGGCGAACGGGTGAGTAACACGTGAGTAACCTGCCCTTGACTCTGGGATAAGCGCTGGAAACGGCGTCTAATACCGGATACGACCTGCCCCGGCATCGGGTGCGGGTGGAAAGTTTTTCGGTCAAGGATGGACTCGCGGCCTATCAGGTAGTTGGTGAGGTAATGGCTCACCAAGCCGACGACGGGTAGCCGGCCTGAGAGGGTGACCGGCCACACTGGGACTGAGACACGGCCCAGAC	0	0	0	0	0	0	0	0	0	0	0	0	0	0	0	0	0	0	0	0	0	0	0	0	0	0	0	0	0	0	0	0	0	0	0	0	0	0	0	0	0	0	0	0	0	0	0
1763	OTU_1763	ACCGGCAGCTCGGGAACCCAGCTAGCAGGATGAACTCCAGCAGAGGAACTCAGCGCCATTGCTGCGGCTGTGGGCCagaagagaaagagaaagagaaagagaaTCCGCCTCGGTGTGACAAGCTGTGCCTCAGAACCCGAGCAGCAGGAGAGTGGGCAGCAGGGGGTGTCTGGCAGCAGAGAGGGGCTCAGGCCTGCTGGGTGGAGCGGCGCTGGGGGACACAGGTGGG	0	0	0	0	0	0	0	0	0	0	0	0	0	0	0	0	0	0	0	0	0	0	0	0	0	0	0	0	0	0	1	0	0	0	0	0	0	0	0	0	0	0	0	0	0	0	0
1814	OTU_1814	GATGAACGCTGGCGGCGTGCCTAATACATGCAAGTCGAGCGAGATGTTAGCGCATGAACCTTCGGGGGATTATGCTAACGGACAGCGGCGGACGGGTGAGTAACGCGTAGGCAACCTGCCCCTGACAGAGGGATAGCCATTGGAAACGATGATTAAAACCTCATGACACCGTAGAAGCACATGCTTCATCGGTCAAAGATTTATCGGTCAGGGATGGGCCTGCGTCTGATTAACTAGTTGGTGAGGTAACGGCTCACCAAGGTGACGATCAGTAGCCGACCTGAGAGGGTGATCGGCCACATTGGAACTGAGACACGGTCCAAAC	0	0	0	0	0	0	0	0	0	0	0	5	0	0	0	0	0	0	0	0	0	0	0	0	0	0	0	0	0	0	10	0	0	0	0	0	0	0	0	0	0	0	0	0	0	0	0
2079	OTU_2079	AACGAACGCTGGCGGCATGCCTAACACATGCAAGTCGAACGAGGCCTTTCGGGGCCTAGTGGCGCACGGGTGCGTAACGCGTGGGAATCTGCCCTTAGGTTCGGAATAACCATTGGAAACGATGGCTAATACCGGATGATGACGTAAGTCCAAAGATTTATCGCCTGAGGATGAGCCCGCGTAGGATTAGCTAGTTGGTGTGGTAAAGGCGCACCAAGGCGACGATCCTTAGCTGGTCTGAGAGGATGATCAGCCACACTGGGACTGAGACACGGCCCAGAC	0	0	0	0	0	0	0	0	0	0	0	0	0	0	0	0	0	0	0	0	0	0	0	0	0	0	0	0	0	0	0	0	0	0	0	0	0	0	0	0	0	0	0	0	0	0	0
2752	OTU_2752	GACGAACGCTGGCGGCGTGCTTAACACATGCAAGTCGAACGAGAGGACATGGGAAGCTTGCTTCCTATGAAATCGAGTGGCAAACGGGTGAGTAACGCGTAAACAACCTGCCCTTCGGATGGGGATAACAGCCGGAAACGGCTGCTAATACCGCATAACATGTTGAAAGGGCATCCTTTTAACATCAAAGGAGCAATCCGGTAAGAGATGGGCTCGCGTCCGATTAGCTAGTTGGTAGGGTAACGGCCTACCAAGGCGACGATCGGTAGCCGGACTGAGAGGTCGAACGGCCGCATTGGGACTGAGACACGGCCCAGAC	0	0	0	0	0	0	0	0	0	0	0	0	0	0	0	2	0	0	0	0	0	0	1	0	0	0	0	0	0	0	0	0	0	0	0	0	0	0	0	0	0	1	0	0	0	0	0
3420	OTU_3420	GATGAACGCTGGCGGCGTGCTTAACACATGCAAGTCGAACGAAGTGCTACGACGGAAGTTTTCGGACGGAAGATGTAGTTACTTAGTGGCGGACGGGTGAGTAACGCGTGGGGAACCTGCCCTGTACCGGGGGATAGCAGCCGGAAACGGCTGATAATACCGCATAAGCGCACGAATGTCGCATGACATGGTGTGAAAAACTCCGGTGGTATAGGATGGACCCGCGTCTGATTAGCCGGTTGGTGGGGTAAAAGCCTACCAAGGCGACGATCGGTAGCCGGACTGAGAGGTCGAACGGCCGCATTGGGACTGAGACACGGCCCAGAC	0	0	0	0	0	0	0	0	0	0	0	0	0	0	0	0	0	0	0	0	0	1	0	0	0	0	0	0	0	1	0	0	0	0	0	0	0	0	0	0	0	0	0	0	0	0	0
3491	OTU_3491	GACGAACGCTGGCGGCGTGCCTAATACATGCAAGTAGAACGCTGAAGGAGGAGCTTGCTTCTCTGGATGAGTTGCGAACGGGTGAGTAACGCGTAGGTAACCTGCCTGGTAGCGGGGGATAACTATTGGAAACGATAGCTAATACCGCATAACAGTAGATATCGCATGATGACTGCTTAAAAGGTGCAACTGCACCACTACCAGATGGACCTGCGTTGTATTAGCTAGTTGGTGAGGTAACGGCTCACCAAGGCAACGATACATAGCCGACCTGAGAGGGTGATCGGCCACACTGGGACTGAGACACGGCCCAGAC	0	0	0	0	0	0	0	0	0	0	0	0	0	0	0	0	0	5	0	7	0	0	0	0	0	0	0	0	0	0	0	0	0	0	0	0	0	0	0	0	0	0	0	0	0	0	0
3877	OTU_3877	GATGAACGCTGGCGGCGTGCCTAACACATGCAAGTCGAACGATTAAAGCACCTTCGGGTGTGTATAGAGTGGCGAACGGGTGAGTAACACGTGACCAACCTGCCTCTTACATTGGGACAACCAAAAGAAATTCTGGCTAATACCAAATACTCCGCACATATCACATGATGTATGCGGGAAAGCTTTTGCGGTAAGAGATGGGGTCGCGGCCCATTAGGTAGACGGCGGGGTAGAAGCCCACCGTGCCGATGATGGGTAGCCGGGTTCTGAGAGGAAGGTCCCCCACATTGGAACTGAGACACGGTCCAAAC	0	0	1	0	0	0	0	0	0	0	1	0	0	0	0	1	0	0	1	0	0	0	0	0	0	1	0	0	0	0	0	0	0	0	0	0	0	0	0	0	0	0	0	0	0	2	0
4127	OTU_4127	GACGAACGCTGGCGGCGTGCTTAACACATGCAAGTCGAACGGGAAGACATGAAGAGCTTGCTCTTTATGAAATCCAGTGGCAAACGGGTGAGTAACACGTAAACAACCTGCCTTCAGGATGGGGACAACAGACGGAAACGACTGCTAATACCGAATACGATTCTTGAGTCGCATGACACAAGAAAGAAAGGGTGGCCTCTACTTGTAAGCTATCGCCTGAAGATGGGCTCGCGTCTGATTAGCTAGTTGGTGGGGTAAAGGCCTACCAAGGCGACGATCAGTAGCCGGTCTGAGAGGATGAACGGCCACATTGGAACTGAGACACGGTCCAAAC	0	0	0	0	0	0	0	0	0	0	0	3	1	0	0	0	0	0	0	0	0	0	0	0	0	0	0	1	0	0	0	0	0	0	0	0	2	0	0	0	0	0	0	0	0	0	0
4312	OTU_4312	GACGAACGCTGGCGGCGTGCTTAACACATGCAAGTCGAACGGTAACAGAAAGCAGCTTGCTGCTTTGCTGACGAGTGGCGGACGGGTGAGTAATGTCTGGGAAACTGCCTGATGGAGGGGGATAACTACTGGAAACGGTAGCTAATACCGCATAACGTCGCAAGACCAAAGAGGGGGACCTTAGGGCCTCTTGCCATCGGATGTGCCCAGATGGGATTAGCTAGTAGGTGGGGTAACGGCTCACCTAGGCGACGATCCCTAGCTGGTCTGAGAGGATGACCAGCCACATTGGGACTGAGATACGGCCCAGAC	0	0	0	0	0	0	0	0	0	0	0	0	0	0	0	0	0	0	0	0	0	0	0	0	0	0	0	0	0	0	0	0	0	0	0	0	0	0	0	0	0	0	0	0	0	0	0
4578	OTU_4578	GATGAACGCTGGCGGCATGCCTAACACATGCAAGTCGATCGGTAAGGCCCTTCGGGGTACACGAGAGGCGGACGGCTGAGTAACGCGTGGGAACGCACCCTACACTGAGGGATAAGATACCGAAAGGTGTTCTAATACCGCATACGGTCTTCGGATTAAAGTCTTCGGACGGTGAAGGAGCGGCCCGCGTCATATTAGGTAGTTGGTGGGGTAATGGCCTACCAAGCCGATGATGTGTAGCTGGTCTGAGAGGGCGGACGGCCACATTGGGACTGAGATACGGCCCAGAC	0	0	0	0	0	0	0	0	0	0	0	0	0	0	0	0	0	0	0	0	0	5	0	0	0	0	0	0	0	1	0	0	0	0	0	2	0	0	0	0	0	2	0	0	0	0	0
219	OTU_219	GACGAACGCTGGCGGCGTGCTTAACACATGCAAGTCGAACGATGAAGAAGAGAAACGCGAACTTCGGTTTAAATTTCACTTCGGATTAGTGGCAGACGGGTGAGTAACGCGTGAGCAACCTACCTCTTACAAAGGGATAGCCTCGGGAAACCGTGATTAATACCATATGACACATTCATAAGGCATCTTAAGAATGTTAAAGCTACGGCGGTAAGAGATGGGCTCGCGTCCCATTAGCTAGTTGGTGAGGTAACGGCCCACCAAGGCGACGATGGGTAACCGGCCTGAGAGGGTGAACGGTCACATTGGAACTGAGACACGGTCCAAAC	0	0	0	0	0	0	0	0	0	0	0	0	0	0	0	0	0	0	0	0	0	0	0	0	0	0	0	0	0	0	0	0	0	0	0	0	0	0	0	0	0	0	0	0	0	0	0
339	OTU_339	GATTAACGCTGGCGGCGTGCATAACACATGCAAGTCGAACGATGAAACTTAAATGATTTCTTCGGAATGAACTTAAGTGGATTAGTGGCGGACGGGTGAGTAACGCGTGAGTAACCTGCCTTACACAAGGGGATAGCCGTTGGAAACGACGAATAATACCCTATGAAACTATCACTTCGCATGAAGCGATAGTCAAAGTGTTAGCGGTGTAAGATGGACTTGCGTCTGATTAGCTAGTTGGTGAGAAAAAAGCCCACCAAGGCAACGATCAGTAGCCGGCTTGAGAGAGTGTACGGCCACATTGGGACTGAGACACGGCCCAGAC	0	0	0	0	2	0	0	0	0	0	0	0	0	0	0	0	0	0	0	0	0	0	0	0	0	0	0	0	0	0	0	0	0	0	1	0	0	0	0	0	0	0	0	0	0	0	0
350	OTU_350	GACGAACGCTGGCGGCGTGCCTAATACATGCAAGTAGAACGCACAGTTTATACCGTAGCTTGCTACACCATAGACTGTGAGTTGCGAACGGGTGAGTAACGCGTAGGTAACCTGCCTGGTAGCGGGGGATAACTATTGGAAACGATAGCTAATACCGCATAATATTAATTATTGCATGATAATTGATTGAAAGATGCAACTGCATCACTACCAGATGGACCTGCGTTGTATTAGCTAGTAGGTGAGGTAACGGCTCACCTAGGCGACGATACATAGCCGACCTGAGAGGGTGATCGGCCACACTGGGACTGAGACACGGCCCAGAC	0	0	0	0	0	0	0	0	0	0	0	0	0	0	0	0	0	2	0	0	0	0	0	0	0	0	0	0	0	0	0	0	0	0	0	0	0	0	0	0	0	0	0	0	0	0	0
863	OTU_863	GGCCTGGCACGTAGAGCTGCCCCAAAATATTGATTAAGAAAAGAGTAGACACCTTTAGGCCATAATTTCATCTAAGACTCTTGGTAAACCAAAGAGGTGAATTAGCAGCCCCACTTTGCAGATGGGAAAACTAAGATTCAGGGAGGTAAGGTGTCTTGCTCACAGTGTACAGTCAGCTCCTGGGGCTGAAATCTAAGCCACGGTGACCCTTGGGTTCTGATCAC	0	0	0	0	0	0	0	0	0	0	0	0	0	0	0	0	0	1	0	0	0	0	0	0	0	0	0	0	0	0	0	0	0	0	0	0	0	0	0	0	0	0	0	0	0	0	0
1150	OTU_1150	ATTGAACGCTGGCGGCATGCTTTACACATGCAAGTCGAACGGCAGCACGAGGAGCTTGCTCCTTGGTGGCGAGTGGCGCACGGGTGAGTAATATATCGGAACGTGTCCTATTGTGGGGGATAACTAGCCGAAAGGTTAGCTAATACCGCATAAGACCTGAGGGTGAAAGCGGGGGATCTTCGGACCTCGCGCAGTTGGAGCGGCCGATAGCCGATTAGCTAGTTGGTAGGGTAATGGCCTACCAAGGCAACGATCGGTAGCTGGTCTGAGAGGACGACCAGCCACACTGGGACTGAGACACGGCCCAGAC	0	0	0	0	0	0	0	0	0	0	0	0	0	0	0	0	0	0	0	0	0	0	0	0	0	0	0	0	0	0	0	0	0	0	0	0	0	0	0	0	0	0	0	0	0	0	0
1205	OTU_1205	CCTCCTGAGTAGCTGGGATTACAGGCGCACGCCACCACGCCTGGCTAATTTTTGTATTTTTAGTAGAGACAGGGTTTCACCATGTTGGTCAGGCTGGTCTCCAACTCCTGACCTCGTGATCCGCCCACCTCAGCCTCCCAAAGTGCTGGGATTACAGGTGTGAGCCGCCGCGCCCAGCCAGCAATTTCtttttttttttAAGCTCCTCCCTTTTCAGCAATTTTCAAGATATATTTGCACGTTATCGTGCCAACTGTATACACTTGCACCGTACATGCTAAACTGTGTAAATCCACTGTGGCACTGTTTGTAACGGCAAAAGATTAGGAACAGCCTGAATGTCACCCACCAAAAGGATGGCACCTATTAATTCTGGTCTATCTATATGATGGACTACGG…	0	0	0	0	0	0	0	0	0	0	0	0	0	0	0	0	0	0	0	0	0	0	0	0	0	0	0	0	0	0	0	0	0	1	0	0	0	0	0	0	0	0	0	0	0	0	0
1322	OTU_1322	GATGAACGCTAGCTACAGGCCTAACACATGCAAGTCGAGGGGAAACGGGAAAGCAGCTTGCTGCTTTCTGTCGTCGACCGGCGCACGGGTGAGTAACGCGTATCCAACCTTCCCATAACTAAGGGATACCCCGTAGAAATGCGGCCTAATACCTTATGTACTCCCATGACGGCATCAGAATGGGAGCAAAGAATTTCGGTTATGGATGGGGATGCGTCTGATTAGCTTGCTGGCGGGGTAACGGCCCACCAGGGCATCGATCAGTAGGGGTTCTGAGAGGAAGGTCCCCCACATTGGAACTGAGACACGGTCCAAAC	0	0	0	0	0	0	0	0	0	0	0	0	0	0	0	0	0	0	0	0	0	0	0	0	0	0	0	0	0	0	0	0	0	0	0	0	0	0	0	0	0	0	0	0	0	0	0
1435	OTU_1435	CCTCCTGAGCAGCTGGGACTACAGGTGCACACTACCACACCAGCTAATTTTTGCATTTTTTTGTATAGATGGGGTTTCGCCATTTTGCCCAGGCTGGTCTTGAGCTCCTGAGCTCAAGCGATCGTCCCACCTCGGCCTCCCAAAGTGCTGGGATTGCAAGCGTGAGCCGCTGCACTGGGCCGGTGTCCTCTGTCGTATCCTACTTAGGCACTGCCTCTGACGCTTCTGTGCTCCAGCGGCAGAGCTGAGTGCTGGAGCCGGAGACTGGGCCACAGAGCCGAAAACAGCAACCCTCTGGCCCTTTACAGGAAAAGCTCGCTGCCTTGTGGTCTAGGATGAGACCTAAAAGGTCACAAGTCTCCTCTTCAGAGCACCAGAC	0	0	0	0	0	0	0	0	0	0	0	0	0	0	0	0	0	0	1	0	0	1	0	0	0	0	0	0	0	0	0	0	0	0	0	0	0	0	0	0	0	0	0	0	0	0	0
1439	OTU_1439	CCTCCCAAAGTGCTGGGATTACAGGCATGAGCCACCGTGCGTGGCCTAGAGAATATTTATTTTTAAGTTGCTTCAACTAAGAAGGTAGATACTATATGTAGACACAAAGTGTTTAGAATTGTTCCAGTTCATAGACAAATGAAGACATATTTTCACTGGATGTAAACACAGATGAGTAAGAATAGGAGAGTGATTCAATAGGAAGAACCATCAATATGAATTGATAAATATTTAATCATGAATAACGCATACATCTCAGATGATGAATAATGAACTGATTATTCTGGACATGAATAGAAACAGGAGAGGAATTTGTTTATCCTAAGTAATACGGGAGGCAGCA	0	0	0	0	0	0	0	0	0	0	0	0	0	0	0	0	0	0	0	0	0	0	0	0	0	0	0	0	0	0	0	0	0	0	0	0	0	0	0	0	0	0	0	0	0	0	0
1442	OTU_1442	ATCTGCAAGGGGTGAGATGATGCTGGGGGGTAGGGAGAGCCAGGCAGGGATCCCGAAGCAGCAAAGGACAGTGTATGTAAACCAGTGACAGGACAGTTCCCAGGTATTCTGGGCAAACCACAGTCAAGACCGTGGACATCTGTGGCCCACGCTCCCACACCCCGCCTGCCCCACTGCCCAGAGCACAGAGAGAGTACAGTGCTGAATTTCACTTTACTGGAGGATCCAGGTGACACAGGGCACAGGGAGAGAAGCCTAGGAC	0	0	0	0	0	0	0	0	0	0	0	0	0	0	0	0	0	0	0	0	0	0	0	0	0	0	0	0	0	0	0	0	0	0	0	0	0	0	0	0	0	0	0	0	0	0	0
1497	OTU_1497	CCTACTGAGTAGCTGGAACTACAGATGGATGCCACTGTGCCCAGCTAAtttttttatttttAGTAGAGATAGGGTCTTGTTATGTTGTTCAGGCTGGTCTTGAACTCCTGGGCTCATGTGATCCTCCTGCCTCAGCCTCCCAAAGTGCAAGGTTTTAAAAGCATGAGCCACTGCACCTGGCCACTTTTATTACTTTGATTTAACATAGTATTGAAAGCTCTAGCAATTAGGCAAGAAAAAAATTAACAAAAGCATCCAAATTAGACAGGCACGGTAGCTCACACCTGTAATCCCAGCACTACGGGAGGCAGCA	0	0	0	0	0	0	0	0	0	0	0	0	0	0	0	0	0	0	0	0	0	0	0	0	0	0	0	0	0	0	0	0	0	0	0	0	0	0	0	0	0	0	0	0	0	0	0
1639	OTU_1639	GACGAACGCTGGCGGCGTGCCTAATACATGCAAGTAGAACGCTGACTACTTTAGCTTGCTAGAGTAGAAGGAGTTGCGAACGGGTGAGTAACGCGTAGGTAACCTGCCTACTAGCGGGGGATAACTATTGGAAACGATAGCTAATACCGCATAACAGTGTTTAACACATGTTAGATGCTTGAAAGATGCAATTGCATCACTAGTAGATGGACCTGCGTTGTATTAGCTAGTTGGTGGGGTAACGGCCCACCAAGGCGACGATACATAGCCGACCTGAGAGGGTGATCGGCCACACTGGGACTGAGACACGGCCCAGAC	0	0	0	0	0	0	0	0	0	0	0	0	0	0	0	0	0	0	0	0	0	0	0	0	0	0	0	0	0	0	0	0	0	0	0	0	0	0	0	0	0	0	0	0	0	0	0
1761	OTU_1761	TCCAGGAAGAAAATGGACCCATCAAATGGGTTTAGCATTGAGGCTCCCTTCCTAGCCATTGCCAGCCTTCCAGCACTAGCCACATGGCCTGCGGATGCTAAGTAGGAAAGCCTAGCTGCCCCAACAACCTGATGTGTTTTAGCTTTAGGGCCTTACAGAGGGAAGCCTGGATCAGGAGTTAGAAGAACTGGACTTGTCTTCATATTTAAATGCCTGTAAGATGTCTGGGCATGGTGGCTCATGCCTGTAATCACA	0	0	0	0	0	0	0	0	0	0	0	0	0	0	0	0	0	0	0	0	0	0	0	0	0	0	0	0	0	0	0	0	0	0	0	0	0	0	0	0	0	0	0	0	0	0	0
2147	OTU_2147	GATAAACGCTGACAGAATGCTTAACACATGCAAGTCTATGAGGAAGTTTAGCTTGCTAAATGGACTCATGGCGGACGGGTGAGTAACGCGTATCCAACCTGCCCCACACCAAGGGACAACCCGCAGAAATGTGGACTAATACCTTATGTTTTCCATCGGGGGCATTTTCGGTGGAACAAAGATTTATCGGTATGGGATGGGGATGCGTCCGATTAGGTTGTTGGCGGGGTAACGGCCCACCAAGCCCTCGATCGGTAGGGGTTCTGAGAGGAAGGTCCCCCACATAGGAACTGAGACACGGTCCTAAC	0	0	0	0	0	0	0	0	0	0	0	0	0	0	1	0	0	0	0	0	0	0	0	0	0	13	0	0	0	0	0	0	0	0	0	0	0	0	0	0	0	0	0	0	0	0	0
2288	OTU_2288	GATAAACGCTGACAGAATGCTTAACACATGCAAGTCGATGATGGGAGCTAGCTTGCTTGAAGAATTAAATTAACTTAGTGGCGGACGGGCGAGTAACACGTGAGCAACCTGCCTCTTACAGGGGAATAACAACGGGAAACCGTTGCTAATACCGCATAACATGTTGAAAGGGCATCCTTTTAACATCAAAGGAGCAATCCGGTAAGAGATGGGCTCGCGTCCGATTAGCTAGTTGGTAGGGTAACGGCCTACCAAGGCGACGATCGGTAGCCGGACTGAGAGGTCGAACGGCCGCATTGGGACTGAGACACGGCCCAGAC	0	0	0	0	0	0	0	0	0	0	0	0	0	0	0	1	0	0	0	0	0	0	4	0	0	0	0	0	0	0	0	0	0	0	0	0	0	0	0	0	0	0	0	0	0	1	0
2503	OTU_2503	GACGAACGCTGGCGGCGTGCTTAACACATGCAAGTCGAACGAGAGGACATGGGAAGCTTGCTTCCTATGAAATCGAGTGGCAAACGGGTGAGTAACGCGTAAACAACCTGCCCTTCGGATGGGGATAACAGCCGGAAACGGCTGCTAATACCGAATACGATCTTTTCGTCGCATGACGGAAAGAAGAAAGGATGGCCTCTATACAAAGCTATCGCCGAAGGAGGGGTTTGCGTCTGATTAACTAGTTGGCGAGGTAACGGCTCACCAAGGTGATGATGCATAGCCGACCTGAGAGGGTAATCGGCCACATTGGGACTGAGACACGGCCCAAAC	0	0	0	0	0	0	0	0	0	0	1	0	0	0	0	0	1	2	0	0	0	1	0	0	0	0	0	0	0	0	0	0	0	0	0	0	0	0	0	0	0	1	0	0	0	0	0
2745	OTU_2745	GACGAACGCTGGCGGCGTGCTTAACACATGCAAGTCGAACGAGAGGATATGGAAAGCTTGCTTTCTATAAAATCTAGTGGCAAACGGGTGAGTAACGCGTAAACAACCTGCCCTTCGGATGGGGACAACAGCTGGAAACGGCTGCTAATACCGAATACGTTCTTTTCATCGCATGGTGAGAAGAAGAAAGGACGGCCTCTACACAAAGCGGTCGCCGAAGGAGGGGTTTGCGTCCGATTAGCTAGTTGGTAGGGTAACGGCCTACCAAGGCGACGATCGGTAGCCGGACTGAGAGGTCGAACGGCCGCATTGGGACTGAGACACGGCCCAGAC	0	0	0	0	0	0	0	0	0	0	0	0	0	0	0	0	0	0	0	0	0	0	3	0	0	0	0	0	0	0	0	0	0	0	0	0	0	0	0	0	0	0	0	0	0	0	0
2765	OTU_2765	GATGAACGCTAGCTATAGGCTTAACACATGCAAGTCGAACGAACGATAATTAATGAAGACCTCGGTTGAATTTAATTAAAGTTAGTGGCGGACGGGTGAGTAACACGTAAGTAATCAACCCATGACAGAAGAATAACTAAGAGAAATTTTAGCTAAAACTTCATAAATTAAGACTACGGGAGTAGACTTAAAGAAAACTGAGGTGGTCATGGACGAGCTTGCGACTGATTAGCCAGTTGGTGAGGTAACGGCCCACCAAAGCAACGATCAGTAGCCGACCTGAGAGGGTGATCGGCCACATTGGTACTGAGAACGGACCAAAC	0	0	0	0	0	0	0	0	0	0	0	0	0	0	0	0	0	0	0	0	0	0	0	0	0	0	0	0	0	0	0	0	0	0	0	0	0	0	0	0	0	0	0	0	0	0	0
3120	OTU_3120	GACGAACGCTGGCGGCGTGCTTAACACATGCAAGTCGAACGAGAGGACATGGGAAGCTTGCTTCCTATGAAATCGAGTGGCAAACGGGTGAGTAACGCGTAAACAACCTGCCCTTCGGATGGGGATAACAGCCGGAAACGGCTGCTAATACCGAATACGATCTTTTCGTCGCATGACGGAAAGAAGAAAGGATGGCCTCTATACAAAGCTATCGCCGAAGGAGGGGTTTGCGTCTGATTAGCTGGTTGGTGGGGTGATGGCTTACCAAGGCTTTGACGGGTAGCCGGCCTGAGAGGGTGGTCGGTCGCACTGGGACTGAGATACGGCCCAGAC	0	0	0	0	0	0	0	0	0	0	0	0	0	0	0	0	0	0	0	0	0	0	0	0	0	0	0	0	0	0	0	0	0	0	0	0	0	0	0	0	0	0	0	0	0	0	0
3133	OTU_3133	GATGAACGCTGGCGGCGTGCTTAACACATGCAAGTCGAACGGAGTTGATTTAAGGAAGCAAGCTTGCTTGAAGAATTGAATTAACTTAGTGGCGGACGGGCGAGTAACACGTGAGCAACCTACCTCTTACAGGGGAATAACAACGGGAAACCGTTGCTAATACCGCATGATATGTGCTGAAGGCATCTTTGGCACATCAAAAGAGCAATCTGGTGAGAGATGGGCTCGCGTCTGATTAGCTAGTTGGTAAGGTAACGGCCTACCAAGGCGACGATCAGTAGGGGTTCTGAGAGGAAGGTCCCCCACATTGGAACTGAGACACGGTCCAAAC	0	0	0	0	0	0	0	0	0	0	0	0	0	0	0	0	0	0	0	0	0	0	0	0	0	0	0	0	0	0	0	0	0	0	0	0	0	0	0	0	2	0	0	0	0	0	0
3138	OTU_3138	GACGAACGCTGGCGGCGTGCTTAACACATGCAAGTCGAGCGGTAAGGCACTTCGGTGTACACGAGCGGCGAACGGGTGAGTAACACGTGAGTAATCTGCCCCCTTCTCTGGGATAAGCTTCGGAAACGGGGTCTAATACCGGATATCCACTTTTCTGCGCATGTGGTTTTGTGGAAAGTTTTTTCGGTGGGGGATGTGCTCGCGGCCTATCAGCTTGTTGGTGGGGTAATGGCCTACCAAGGCGTCGACGGGTAGCCGGCCTGAGAGGGTGACCGGCCACACTGGGACTGAGACACGGCCCAGAC	0	0	0	0	0	0	0	0	0	0	0	0	0	0	0	0	0	0	0	0	0	0	0	0	0	0	0	0	0	0	0	0	0	0	0	0	0	0	0	0	0	0	0	0	0	0	0
3467	OTU_3467	GACGAACGCTGGCGGCGTGCTTAACACATGCAAGTCGAACGAGAGGACATGGGAAGCTTGCTTCCTATGAAATCGAGTGGCAAACGGGTGAGTAACGCGTAAACAACCTGCCCTTCGGATGGGGATAACAGCCGGAAACGGCTGCTAATACCGAATACGATCTTTTCGTCGCATGACGAAAAGAAGAAAGGATGGCCTCTATACAAAGCTATCGCCGAAGGAGGGGTTTGCGTCTGATTAGCTGGTTGGAGGGGTAACGGCCCAACAAGGCGACGATCCCTAGCTGGTCTGAGAGGATGACCAGCCACACTGGAACTGAGACACGGTCCAGAC	0	0	0	0	0	0	0	0	0	0	0	0	0	0	0	0	0	0	0	0	0	2	0	0	0	0	0	0	0	0	0	0	0	0	0	1	0	0	0	0	0	1	0	0	0	0	0
4524	OTU_4524	GACGAACGCTGGCGGCGTGCTTAACACATGCAAGTCGAACGAGAGGACATGGGAAGCTTGCTTCCTATGAAATCGAGTGGCAAACGGGTGAGTAACGCGTAAACAACCTGCCCTTCGGATGGGGATAACAGCCGGAAACGGCTGCTAATACCGAATACGATCTTTTCGTCGCATGACGGAAAGAAGAAAGGATGGCCTCTATACAAAGCTATCGCCGAAGGAGGGGTTTGCGTCTGATTAGCTAGTTGGTGAGATAACTGCCCACCAAGGCGACGATCAGTAGCCGACCTGAGAGGGTGATCGGCCACATTGGAACTGAGACACGGTCCAAAC	0	1	0	0	0	0	0	0	0	0	0	0	0	0	0	0	0	0	0	0	0	1	0	0	0	0	0	0	2	0	0	1	0	4	0	0	0	0	0	0	0	0	0	0	1	0	0
162	OTU_162	GATGAACGCTGGCGGCGTGCCTAATACATGCAAGTCGAGCGAACAGATGAGGAGCTTGCTCCTCTGACGTTAGCGGCGGACGGGTGAGTAACACGTGGGTAACCTACCTATAAGACTGGAATAACTCCGGGAAACCGGGGCTAATGCCGGATAATATGCGGAACCGCATGGTTCTGCAATGAAAGACGGTCTTGCTGTCACTTATAGATGGACCCGCGCCGTATTAGCTAGTTGGTAAGGTAACGGCTTACCAAGGCAACGATACGTAGCCGACCTGAGAGGGTGATCGGCCACACTGGAACTGAGACACGGTCCAGAC	0	0	0	0	0	0	0	0	2	0	0	0	0	0	0	0	0	0	0	0	0	0	0	0	0	0	0	0	0	0	0	0	0	0	0	0	0	0	4	0	0	0	0	7	0	0	0
261	OTU_261	ATTGAACGCTGGCGGCATGCTTTACACATGCAAGTCGGACGGCAGCGGGGTAGTGCTTGCACTACTGCCGGCGAGTGGCGAACGGGTGAGTAACATATCGGAACGTACCGAGCAGTGGGGGATAACTAATCGAAAGATTAGCTAATACCGCATATCTTCTGAGGAAGAAAGCAGGGGACCTTTGGGCCTTGCGCTGTTTGGGCGGCCGATATCTGATTAGCTGGTTGGTGGGGTAAAGGCCTACCAAGGCGACGATCAGTAGCGGGTCTGAGAGGATGATCCGCCACACTGGGACTGAGACACGGCCCAGAC	0	0	0	0	0	0	0	0	0	6	0	0	0	0	0	0	0	0	0	0	0	0	0	0	3	0	0	0	0	0	0	0	0	0	0	0	0	0	0	0	0	0	0	0	0	0	2
511	OTU_511	GATGAACGCTGGCGGCGTGCCTAATACATGCAAGTCGAGCGAACAGATAAGGAGCTTGCTCCTTTGACGTTAGCGGCGGACGGGTGAGTAACACGTGGGTAACCTACCTATAAGACTGGAATAACTCCGGGAAACCGGGGCTAATGCAGGATAACATGTTGAACCGCATGGTTCTACAGTGAAAGGCGGCTTTGCTGTCACTTATAGATGGACCCGCGCCGTATTAGCTAGTTGGTGAGGTAACGGCTCACCAAGGCAACGATACGTAGCCGACCTGAGAGGGTGATCGGCCACACTGGAACTGAGACACGGTCCAGAC	0	0	0	0	0	0	0	0	0	0	0	0	0	0	0	0	0	0	0	0	0	0	0	0	0	0	0	0	0	0	0	0	0	0	0	0	0	0	0	0	0	0	0	0	0	0	0
542	OTU_542	GATTAACGCTGGCGGCGTGCATAACACATGCAAGTCGAACGATGAAACTTTTATGAATTCTTCGGAATGATTAAAAGTGGATTAGTGGCGGACGGGTGAGTAACGCGTGAGTAACCTGCCTTAGAGAAGGGGATAGCCTTTGGAAACGAAGAATAATACCCTATAACACCAACCCCTCGCATGAAGGGCTGGTCAAAGATTTATCGCTCTAAGATGGACTTGCGTCTGATTAGCTAGTTGGTGAGATAACAGCCCACCAAGGCAACGATCAGTAGCCGGCTTGAGAGAGTGTACGGCCACATTGGGACTGAGACACGGCCCAGAC	0	3	0	0	0	0	0	0	0	0	0	0	0	0	0	0	0	0	0	0	0	0	0	0	0	0	0	0	1	0	0	0	0	0	0	0	0	0	0	0	0	0	0	0	0	0	0
1177	OTU_1177	GATGAACGCTGGCGGCATGCCTAACACATGCAAGTCGAACGGGGCTCAGAGAACAGAGGACTTGTCCAAAGTTTTCGAAAGCCTAGTGGCGGACGGGTGAGTAACACGTGAGCAACCTGCCTTGGACTGGGGAATAACTGTGGGAAACCATAGCTAATACCGCATAAAGTCACGAGAGGACATCCTCCTGTGACCAAAGGAGCAATCCGGTCTTAGATGGGCTCGCGTCCGATTAGATAGTTGGTGAGGTAACGGCTCACCAAGTCTACGATCGGTAGCCGGACTGAGAGGTTGAACGGCCACATTGGGACTGAGACACGGCCCAGAC	0	8	0	0	0	0	0	0	0	0	0	0	0	0	0	0	0	0	0	0	0	0	0	0	0	0	0	0	0	0	0	0	0	0	0	0	0	0	0	0	0	0	0	0	0	0	0
1289	OTU_1289	CAACTTCCACCTCCCGGGTTCAAGCAATTCTCCTGCCTCAGCTTCCTGGGTAGCTGGGATTACAGGTGCAAGCCACTACACCTGGCTAATTTTTTTGTATTTTTGATAGAGATGGGGTTTCACTCTGTTGGCCAGGCTGGTCTCGAACTCCTGATAGGTGATCCACCCTCCTTGGCCTCCCAAAGTGCTGGGATTACAGGCGTGACCCAACGCGCCTGACCTGAAATAAATATTATTTAATTAAAAAACTAAAAGCATTACACTAGAAGAAACAGACCAAAGAGAAATCTAAAGAGATCAGTTGGACAGAGGAAGGTGGTGGGAGGAGGGCCTCTCTTCCATTGGCCGGTGGGAGGCAGCA	0	0	0	0	0	0	0	0	0	0	0	0	0	0	0	0	0	0	0	0	0	0	0	0	0	0	0	0	0	0	0	0	0	0	0	0	0	0	0	0	0	0	0	0	0	0	0
1366	OTU_1366	GATGAACGCTGGCGGCGTGCCTAATACATGCAAGTCGAGCGAACCACTTCGGTGGTGAGCGGCGAACGGGTGAGTAACACGTAGGTTATCTGCCCATCAGACGGGGACAACGATTGGAAACGATCGCTAATACCGGATAGGACGAAAGTTTAAAGGTGCTTCGGCACCACTGATGGATGAGCCTGCGGCGCATTAGCTAGTTGGTAGGGTAAAGGCCTACCAAGGCGACGATGCGTAGCCGACCTGAGAGGGTGAACGGCCACACTGGGACTGAGACACGGCCCAGAC	0	0	0	0	0	0	0	0	0	0	0	0	0	0	0	0	0	0	0	0	0	0	0	0	0	0	0	0	0	0	0	0	0	0	0	0	0	0	0	0	0	0	0	0	0	0	0
1498	OTU_1498	GAATACTCCAGATCATAACCTGGTGCAGAGAATCTTGAAGGCAGGAAGTACAGGCAAGATACAATGCAATCCTTGGGTTCCCTAGAAACAGATCCTGAGATAAGGATGCGGGTGGGAATAGTTTATTTGGGGAGGGATCCAGGAAGGAAACGAAGTCAGAATAGGTGATGAGCAACTGAGGCTCAATTCCACTTTGGGGCGAGGGAGATGGGGCATTTACCCTCCACCCAGACCA	0	0	0	0	0	0	0	0	0	0	0	0	0	0	0	0	0	0	0	0	0	0	0	0	0	0	0	0	0	0	0	0	0	0	0	0	0	0	0	0	0	0	0	0	0	0	0
1503	OTU_1503	AGGGCTTAATAGTGTGACCACTGAGCTGCAATTCTGACCTCAGGCTGCCCACTGCAGAGTCCAAACAAGCTCCGTGCACCACCTCTCACGACTCACACACTGCAAGGACAGGAGCCTTTAGGCTCTGTTGGGTCTTGTCCTCCTCCCTTTTGGCAGAGTGCTTTAGCCAAAATTGAGCCTTGTATCCATCCACCTCCCTACCAAGGCTCAGGCAC	0	0	0	0	0	0	0	0	0	0	0	0	0	0	0	0	0	0	0	0	0	0	0	0	0	0	0	0	0	0	0	0	0	0	0	0	0	0	0	0	0	0	0	0	0	0	0
1568	OTU_1568	AAGGAGTTAAATCAAATTGATGGAATGAATGAATGAAGCTCCCCGTGGACCAAGTACTGCCTAACGGGGTAGAGCTTGGCTTGGGAACCCTGGGTTAAAACTGGAGCCCTAACAGCGACCTTAAAAACATCTCCAGGGCGACAGAGGATAAGATAAAGATTCTTAAGGAAGAATTATGAGGAAGGCTGTCACGCCCCACGACCGAGAATGGTATTCCCATTCTTCCCATGACTGCTAAGTATGGAGAGTTGTCCTTTCACCATCTGATGGCTGTGATCTGCGTTTCCTAC	0	0	0	0	0	0	0	0	0	0	0	0	0	0	0	0	0	0	0	0	0	0	0	0	0	0	0	0	0	0	0	0	0	0	0	0	0	0	0	0	0	0	0	0	0	0	0
1569	OTU_1569	CCTCCCGAGTAGCTTGGACTACAGGCATGTGCCACCATGCCCGGCTAATTTTTGTATTTTTAGTAGAGACAGGGTTTCACCATGTTGGCCAGGCTGGTCTTGAACTCCTGACCTCGTGATCCACCTGCCTCAGCCTCCCAAAGTGCTGGGATTACAGGCGTGAACCACTTCACCTGGCCTTAGTCAAGTTTTTGAGCATTTCATGGGTGATGATTCTCCCAGTCCTCA	0	0	0	0	0	0	0	0	0	0	0	0	0	0	0	0	0	0	0	0	0	0	0	0	0	0	0	0	0	0	0	0	0	0	0	0	0	0	0	0	0	0	0	0	0	0	0
1637	OTU_1637	GATGAACGCTAGCGGCAGGCCTAATACATGCAAGTCGAGGGGTAGAAGAGGCTTGCTTCTTTGAGACCGGCGCACGGGTGCGTAACGCGTATGCAACCTACCTTCATCTGGGGGATAGCCCGGAGAAATCCGGATTAACACCGCATAAAATCACAGTACTGCATAGTACAATGATCAAATATTTATAGGATGGAGATGGGCATGCGTGTCATTAGCTAGTTGGCGGGGTAACGGCCCACCAAGGCGACGATGACTAGGGGATCTGAGAGGATGGCCCCCCACACTGGTACTGAGACACGGACCAGAC	0	0	0	0	0	0	0	0	0	0	0	0	0	0	0	0	0	0	0	0	0	0	0	0	0	0	0	0	0	0	0	0	0	0	0	0	0	0	0	0	0	0	0	0	0	0	0
1657	OTU_1657	AACGAACGCTGGCGGCAGGCCTAATACATGCAAGTCGAACGAACCCTTCGGGGTGAGTGGCGCACGGGTGAGTAACACGTGGGAACGTACCCTCAGGTAGGGAACAACGTCGGGAAACTGACGCTAATACCTTATAATGGCCCCGGCCCAAAGCTCCGGCGCCTGAGGATCGGCCCGCGTCTGATTAGATAGTTGGTGGGGTAATGGCCTACCAAGTCGACGATCAGTAGCTGGTCTGAGAGGATGATCAGCCACACTGGGACTGAGACACGGCCCAGAC	0	0	0	0	0	0	0	0	0	0	0	0	0	0	0	0	0	0	0	0	0	0	0	0	0	0	0	0	0	0	0	0	0	0	0	0	0	0	0	0	0	0	0	0	0	0	0
1700	OTU_1700	AACGAACGCTGGCGGCAGGCTTAACACATGCAAGTTGAACGGGATTTGTATGGTGCTTGCACCATGTAATGAGAGTAGCGCACTGGTGAGTAACACGTGGGAACATACCTTGAAGTGGGGGACAACAGTTGGAAACGACTGCTAATACCGCATAATCCCTGAGGGGGAAAGATTTATCGCTTTAAGATTGGCCCGCGGAAGATTAGGTAGTTGGTGGGGTAAAGGCCTACCAAGCCGACGATCTATAGCTGGTCTGAGAGGACGAACAGCCACATTGGAACTGAGACACGGTCCAGAC	0	0	0	0	0	0	0	0	0	0	0	0	0	0	0	0	0	0	0	0	0	0	0	0	0	0	0	0	0	0	0	0	0	0	0	0	0	0	0	0	0	0	0	0	0	0	0
1706	OTU_1706	GAACCCAAAACATTGGACATCCCTGATAGAGGGTCCCAATGTAAAGAGGAACATTTAGTCAGTAAAGAAACTGACCTCAGCTCTGCCTCTTAATCTGTTGGCATTAAGGGGTGGAGTAAAATTGGAATCAGCCATTATAATTCTATAATCTAACAAGTCCTTGATAGGACTTGATAGGACAAAACGAACCTGAGCGCTTCGTCTTGGGAGTCCTTGTTAATCTAAAATGCAGCCATAAGTGGAGGGGGCTGTAAGTTGGTTGGAGAGGAAAGATAGAAAGTGTCTTC	0	0	0	0	0	0	0	0	0	0	0	0	0	0	0	0	0	0	0	0	0	0	0	0	0	0	0	0	0	0	0	0	0	0	0	0	0	0	0	0	0	0	0	0	0	0	0
1885	OTU_1885	AACGAACGCTGGCGGCATGCCTAACACATGCAAGTCTAACGAAGCCTTCGGGCTTAGTGGCGCACGGGTGCGTAACGCGTGGGAATCTGCCCTTGGGTTCGGAATAACAGTTAGAAATGACTGCTAATACCGGATGATGACGTAAGTCCAAAGATTTATCGCCCAAGGATGAGCCCGCGTAGGATTAGGTAGTTGGTGAGGTAAAGGCTCACCAAGCCGACGATCCTTAGCTGGTCTGAGAGGATGATCAGCCACACTGGGACTGAGACACGGCCCAGAC	0	0	0	0	0	0	0	0	0	0	0	0	0	0	0	0	0	0	0	0	0	1	0	12	0	0	0	0	0	0	0	0	0	0	0	0	0	0	0	0	0	0	0	0	0	0	0
1936	OTU_1936	CCTCCCAAGTAGCTGGGATTGCAGGCACCCACCACCCCGGCTGGGTAATTTTTGTATTTTTAGTAGAGATGGGGTTTCGCCCTGTTGGCCAGGCTGATCTTGGACTCTTGACCTCAGGTGATCTGCCCACCTCTACCTCCCAAAGTGCTGGAATTACATGCCACCACACTCAGCCTAGCATTCAGATCTTATCAAAGATCTTACCAAAGTCAAGAAGTCCTCTTCAGTCCTTCCTGCTCTTCTCCCTAGTTATAAAACTTTAGAAAGTCATTGCATGGAAGCTTACTAAGGATTTTAAGAAGACTATTTGTAGGCTCTTTAAGGATTTGTATGTAAAGGATGATTTTGTCAAGGGCACAGCTCTGC	0	0	0	0	0	0	0	0	0	1	0	0	0	0	0	0	0	0	0	0	0	0	0	0	0	0	0	0	0	0	0	0	0	0	0	0	0	0	0	0	0	0	0	0	0	0	0
1940	OTU_1940	AGGTCACTGCCTGTTTGTACCAAGTCCCCAGCTAAGGGCCAGGACCTGACCAAAACTCGGGGTGTCTGTGGCCTGAGGATGGTGTGTCCTGGCATGACCAGTCCAGACCACCAGCTCCAGTTAGTTCAGAGGGTCTCAGCCCCCGGGCTCTGCTCTTTCCTTGCTCCTTCAGGGCCCCAAAGCCCAGGACCCAGCATCCATGGGCCGCTGCCGGAGGCCTGGCAGCTCCGCTAACTCCATCATGGCTCATTTGACAGCAAAGGTGTCAGGAAATAAAATGTACTGACAAGTGGCTGAAGATGCTTGGAGACTGGCCAAAATATAAGAACAGCAAGAAGGTGACATGGCGGTTGGGCCTGGTAGCTCAGGCCTGTAACCCCAGCACTACGGGAGGCAGCA	0	0	0	0	0	0	0	0	0	0	0	0	0	0	0	0	0	0	0	0	0	0	0	0	0	0	0	0	0	0	0	0	0	0	0	0	0	0	0	0	0	0	0	0	0	0	0
1950	OTU_1950	GACGAACGCTGGCGGCGTGCCTAACACATGCAAGTCGAACGCGCTCCATTCGGTAGCAATACCGGAGAAGAGCGAGTGGCGAACGGGTGAGTAGCACGTGAGCAACCTGCCCCGAAGACTGGGACAACACCGGGAAACCGGTGCTAATACCGGATATCCCTATCGGACCGCATGATCTGATAAGGAAATGGATTCCGCTTCGGGAGGGGCTCGCGGCCTATCAGCTAGTTGGTGAGGTAACGGCCCACCAAGGCATCGACGGGTAGCTGGTCTGAGAGGACGATCAGCCACACTGGGACTGAGACACGGCCCAGAC	0	0	0	0	0	0	0	0	0	0	0	0	0	0	0	0	0	0	0	0	0	0	0	0	0	0	0	0	0	0	0	0	0	0	0	0	0	0	0	0	0	0	0	0	0	0	0
1952	OTU_1952	GATGAACGCTAGCTACAGGCTTAACACATGCAAGTCGAGGGGAAACGGCATTTAGTGCTTGCACTGAATGGACGTCGACCGGCGCACGGGTGAGTAACGCGTATCCAACCTTCCCATAACTAAGGGATAACCTGCCGAAAGGCAGACTAATACCTTATGTAATTCTTAGATGACATCAGAAGAGAATGAAAGATTTATCGGTTATGGATGGGGATGCGTCTGATTAGCTTGTTGGCGGGGTAACAGCCCACCAAGGCGACGATCAGTAGGGGTTCTGAGAGGAAGGTCCCCCACATTGGAACTGAGACACGGTCCAAAC	0	0	0	0	0	0	0	0	0	0	0	0	0	0	0	0	0	0	0	0	0	0	0	0	0	0	0	0	0	0	0	0	0	0	0	0	0	0	0	0	0	0	0	0	0	0	0
1970	OTU_1970	GATGAACGCTGGCGGCGTGCCTAACACATGCAAGTTGAGCGAGAAATCACTTAAAGAAGCTTCGGTAGACTTAAGAGATGGAGAGCAGCGGACGGGTGAGTAACGCGTGGGAAACCTGCCCTTGACAGGAGGATAGCCGAGAGAAATTTCGATTAATACTTCATAAAGCAGAGCATTCGCATGGATGAACTGCCAAAGAATTATCGGTCAAGGATGGTCCCGCGTCTGATTAGCTGGTTGGTAAGGTAGCGGCTTACCAAGGCGACGATCAGTAGCCGGCCTGAGAGGGTGAACGGCCACATTGGAACTGAGACACGGTCCAGAC	0	0	0	0	0	0	0	0	0	0	0	0	0	0	0	0	0	0	0	0	0	0	0	0	0	0	0	0	0	0	0	0	0	0	0	0	0	0	0	0	0	0	0	0	0	0	0
2097	OTU_2097	GACGAACGCTGGCGGCGTGCCTAACACATGCAAGTCGAGCGGAGACAGTGAGTAGCTTGCTATGAGCTGTTTTAGCGGCGGACGGGTGAGTAACGCGTGAGCAACCTTTCCCAGACAGGGGAATAACACACCGAAAGGTGTACTAATACCGCATAAGACCACGGGATCACATGGTTCTGGGGTAAAAGAATTATCGGTTTGGGGTGGGCTCGCGTCCGATTAGGTAGTTGGTGAGGTAACGGCCCACCAAGCCGACGATCGGTAGCCGACCTGAGAGGGTGATCGGCCACATTGGGACTGAGACACGGCCCAAAC	0	0	0	0	0	0	0	0	0	0	0	0	0	0	0	0	0	0	0	0	0	0	0	0	0	0	0	0	0	0	0	0	0	0	0	0	0	0	0	0	0	0	0	0	0	0	0
2113	OTU_2113	GATGAACGCTGGCGGCGTGCTTAACACATGCAAGTCGAACGAAGTGCTACGACGGAAGTTTTCGGACAAGTGAGATTTAACGAAAGTGGCGAACGGGTGAGTAACACGTGAGCAACCTGCCTTACACAGGGGGATAGCCATTGGAAACGGTGATTAATACCCCATAAGACCACAATACCGCATGGTAAAAGGGTAAAAGGGATACCGGTGTAAGATGGGCTCGCGTCTGATTAGCTAGTTGGTGGGGTAAAGGCCTACCAAGGCGACGATCAGTAGCCGGTCTGAGAGGATGAACGGCCACATTGGAACTGAGACACGGTCCAAAC	0	0	0	0	0	0	0	0	0	0	0	0	0	0	0	0	0	0	0	0	0	1	0	0	0	0	0	0	0	0	0	0	0	0	0	0	0	0	0	0	0	0	0	0	0	0	0
2236	OTU_2236	GATGAACGCTGGCGGCGTGCTTAATACATGCAAGTCGAACGAAGCACCTCTCCAGAAGACAGACCCAGCTTGCTGGGGATTGATTCATTTGAGGTGACTGAGTGGCGGACGGGTGAGTAACGCGTGGGTAACCTGCCTTATACAGGGGGATAACAGTTGGAAACGACTGCTAATACCGCATAAGCACACAGTACCGCATGGTACGGTGTGAAAAACTCCGGTGGTATAAGATGGACCCGCGTCTGATTAGCTAGTTGGTGAGGTAACGGCTTACCAAGGCAACGATCAGTAGCCGACTTGAGAGAGTGATCGGCCACATTGGGACTGAGACACGGCCCAAAC	0	0	0	0	0	0	0	0	0	0	0	0	0	0	0	0	0	0	0	0	0	0	0	0	0	0	0	0	0	0	0	0	0	0	0	0	0	0	0	0	0	0	0	0	0	0	0
2246	OTU_2246	GATTAACGCTGGCGGCGTGCATAACACATGCAAGTCGAACGATGAAACTCATTAGATTTCTTCGGAATGAAAATGAATGGATTAGTGGCGAACGGGTGAGTAACGCGTGAGTAACCTGCCTTACACAAGGGGATAGCCTCTGGAAACGGAGAATAATACCCTATGAAATTACATTCTCGCATGAGGAAATAATCAAAATGTTTAGTGGTGTAAGATGGACTTGCGTCTGATTAGCTAGTTGGTGAGATAAAAGCTCACCAAGGCAACGATCAGTAGCCGGCTTGAGAGAGTGTACGGCCACATTGGGACTGAGACACGGCCCAGAC	0	0	0	0	0	0	0	0	0	0	0	0	0	0	0	0	0	0	0	0	0	0	0	0	0	0	0	0	0	0	0	0	0	0	0	0	0	0	0	0	0	0	0	0	0	0	0
2286	OTU_2286	GATGAACGCTAGCTATAGGCTTAACACATGCAAGTCGAGTGGCAAACGGGTGAGTAACGCGTAAACAACCTGCCCTTCGGATGGGGATAACAGCCGGAAACGGCTGCTAATACCGAATACGATCTTTTCGTCGCATGACGGAAAGAAGAAAGGATGGCCTCTATACAAAGCTATCGCCGAAGGAGGGGTTTGCGTCTGATTAGCTGGTTGGAGGGGTAACGGCCCAACAAGGCGATGATCAGTAGCCGGTCTGAGAGGATGAACGGCCACATTGGGACTGAGACACGGCCCAGAC	0	0	0	0	0	0	0	0	0	0	0	0	0	0	0	0	0	1	0	0	0	1	0	0	0	1	0	0	0	0	0	0	0	0	0	0	0	0	0	0	0	0	0	0	1	1	0
2386	OTU_2386	GATAAACGCTGGCGGCGTGCATAACACATGCAAGTCGAACGATGAAGCTTAAATGATCTCTTCGGAGTGACTTTAAGTGGATTAGTGGCGGACGGGTGAGTAACGCGTGAGTAACCTGCCTTGCACAAGGGGATAGCCGTTGGAAACGACGAATAATACCCTATGATATGATAGCCTCGCATGAAGCTATCATCAAAGATTTATCGGTGTAAGATGGACTCGCGTCTGATTAGCTAGTTGGTGGGGTAACAGCTCACCAAGGCAACGATCAGTAGCCGGCTTGAGAGAGTGTACGGCCACATTGGGACTGAGACACGGCCCAGAC	2	0	0	0	0	0	0	0	3	0	0	0	0	0	0	0	0	0	0	0	0	0	0	0	1	0	0	0	0	0	0	0	0	0	0	0	0	0	0	0	0	0	0	0	0	0	0
2769	OTU_2769	GACGAACGCTGGCGGCGCGCCTAACACATGCAAGTCGAGCGATGAAATTTTAACGGATCTCTTCGGAGAGAAGTAAAAATGGATTAGCGGCGGACGGGTGAGTAACAGGTGAGTAACCTACCTTTGACACAGGGATAGCCTCGGGAAACCGGGATTAATACCGGATGACATTACACTGTCGCATGACAGAGTAATCAAAGAACTTCGGTCAAAGATGGACTCGCCACTGATTAGCTAGTTGGTGAGATAACAGCCCACCAAGGCAACGATCAGTAGCCGGCCTGAGAGGGTGAACGGCCACATTGGAACTGAGACACGGTCCAAAC	0	0	0	0	0	0	0	0	0	0	0	0	0	0	0	0	0	0	0	0	0	0	0	0	0	0	0	0	0	0	0	0	0	0	0	0	0	0	0	0	0	0	0	0	0	0	0
2907	OTU_2907	GACGAACGCTGGCGGCGTGCTTAACACATGCAAGTCGAACGGGAAGACATGAAGAGCTTGCTCTTTATGAAATCCAGTGGCAAACGGGTGAGTAACACGTAAACAACCTGCCTTCAGGATGGGGACAACAGACGGAAACGACTGCTAATACCGAATACGATTCTTGAGTCGCATGACACAAGAAAGAAAGGGTGGCCTCTACTTGTAAGCTATCGCCTGAAGAGGGGTTTGCGTCCGATTAGGTAGTTGGTGAGGTAATGGCCCACCTAGGCTTCGACGGGTAGCCGGCCTGAGAGGGCGGACGGCCACATTGGGACTGAGATACGGCCCAGAC	0	0	1	0	0	0	0	0	0	0	0	0	0	0	0	1	0	1	0	0	0	0	0	0	0	1	0	0	0	0	0	0	0	0	0	0	1	0	0	0	0	0	0	0	0	1	0
3824	OTU_3824	GACGAACGCTGGCGGCGTGCTTAACACATGCAAGTCGAACGAGAGTTAGATCGAATGAGTTTTCGGACAAGTGAGATTTAACGAAAGTGGCGAACGGGTGAGTAACACGTAAACAACCTGCCTTCAGGATGGGGACAACAGACGGAAACGACTGCTAATACCGAATACGATTCTTGAGTCGCATGACACAAGAAAGAAAGGGTGGCCTCTACTTGTAAGCTATCGCCTGAAGAGGGGTTTGCGTCCGATTAGGTAGTTGGTGAGGTAACGGCCCACCAAGCCGACGATCGGTAGCCGGTCTGAGAGGATGAACGGCCACATTGGAACTGAGACACGGTCCAGAC	0	1	0	0	0	0	0	0	0	0	0	0	0	0	0	0	0	0	0	0	0	0	0	0	0	0	0	0	0	0	0	0	0	0	0	0	0	0	1	0	0	0	0	0	0	2	0
4084	OTU_4084	GATGAACGCTAGCGATAGGCTTAACACATGCAAGTCGAGGGGCAGCGAGCGAGATAGCAATATCTTGTGTCGGCGACCGGCGCACTGGTGAGTAACGCGTATCCAACCTACCCATTACTAGGGAATAACCCAGCGAAAGTTGGCCTAATGCCCTATGTAGTCGTTTGATCGCCTGAGATTTCGACGAAAGATTTATCGGTATTGGATGGGGATGCGTCTGATTAGCTTGTTGGCGGGGTAAAGGCCCACCAAGGCAACGATCAGTAGGGGTTCTGAGAGGAAGGTCCCCCACATTGGAACTGAGACACGGTCCAAAC	0	1	0	0	0	0	0	0	0	0	0	0	0	0	0	0	0	0	0	0	0	0	0	0	0	0	0	0	0	0	0	0	0	0	0	0	0	0	0	0	0	0	0	0	0	5	0
4184	OTU_4184	GACGAACGCTGGCGGCGTGCTTAACACATGCAAGTCGAACGAGAGGATATGGAAAGCTTGCTTTCTATAAAATCTAGTGGCAAACGGGTGAGTAACGCGTAAACAACCTGCCCTTCGGATGGGGACAACAGCTGGAAACGGCTGCTAATACCGAATACGTTCTTTTCATCGCATGGTGAGAAGAAGAAAGGACGGCCTCTACACAAAGCGGTCGCCGAAGGAGGGGTTTGCGTCTGATTAGCTAGTTGGTGGGGTAAAAGCCTACCAAAGCGAAGATCAGTAGCCGAGTTGAGAGACTGACCGGCCACATTGGGACTGAGACACGGCCCAGAC	0	0	1	0	0	0	0	0	0	0	0	0	0	0	0	0	0	0	0	0	0	0	0	0	0	0	0	0	0	1	0	0	0	0	0	0	0	0	0	0	0	0	0	0	0	0	0
105	OTU_105	AGTGAACGCTGGCGGTAGGCCTAACACATGCAAGTCGAACGGCAGCACAGGAGAGCTTGCTCTCTGGGTGGCGAGTGGCGGACGGGTGAGGAATACATCGGAATCTACTCTGTCGTGGGGGATAACGTAGGGAAACTTACGCTAATACCGCATACGACCTACGGGTGAAAGCAGGGGATCTTCGGACCTTGCGCGATTGAATGAGCCGATGTCGGATTAGCTAGTTGGCGGGGTAAAGGCCCACCAAGGCGACGATCCGTAGCTGGTCTGAGAGGATGATCAGCCACACTGGAACTGAGACACGGTCCAGAC	0	0	0	0	0	0	0	0	0	0	0	0	0	0	0	0	0	0	0	0	0	0	0	0	0	1	0	0	0	0	0	0	0	0	0	0	0	0	0	0	0	0	0	0	0	0	0
166	OTU_166	GATGAACGCTAGCGGCAGGCCTAACACATGCAAGTCGAGGGAGAAGCCCTTCGGGGCAGAAACCGGCGCACGGGTGCGTAACGCGTATGCAACCTACCTTTCACAGGGGGATAGCCCGAAGAAATTTGGATTAATACCCCATAATATTATTGGATGGCATCATTTGATAATTAAAATTACGATGGTGAAAGATGGGCATGCGTCCTATTAGCTAGTTGGAGTGGTAACGGCACCCCAAGGCTACGATAGGTAGGGGTCCTGAGAGGGAGATCCCCCACACTGGTACTGAGACAGGGACCAGAC	0	0	0	0	0	1	0	0	0	0	0	0	0	0	1	0	0	0	0	0	0	0	0	0	0	0	0	0	0	0	0	0	0	0	0	0	0	0	0	0	0	0	0	0	3	0	0
520	OTU_520	ATTGAACGCTGGCGGCATGCTTTACACATGCAAGTCGAACGGCAGCGCGGGCTTCGGCCTGGCGGCGAGTGGCGAACGGGTGAGTAATACATCGGAACGTGCCCAGTAGTGGGGGATAGCTCGGCGAAAGCCGGATTAATACCGCATACGACCTGAGGGTGAAAGCGGGGGATCTTCGGACCTCGCGCTATTGGAGCGGCCGATGGCAGATTAGCTAGTTGGTGGGGTAAAGGCCTACCAAGGCGACGATCTGTAGCTGGTCTGAGAGGACGACCAGCCACACTGGGACTGAGACACGGCCCAGAC	0	0	0	0	0	0	0	0	0	3	0	0	0	0	0	0	0	0	0	0	4	0	0	0	0	0	0	0	0	0	0	0	0	0	0	0	0	0	0	0	0	0	0	0	0	0	0
769	OTU_769	AGCGAACGTTAGCGGCGCGCCTAACACATGCAAGTCGCACGAGAAAGGGGTTCGCCCCCGGTACAGTGGCGCACGGGTGAGTAACACGTGGACGACCTTCCCAGACGTGGGGGATAACCTGCCGAAAGGCGGGCTAATACCGCATGAGACCCTTGGTTTACGGATCAGGGGTGAAAGCAGGCTGAGGTTTACAAGCTTGCGCGTTTGGATGGGTCCGCGTCCCATCAGCTAGTTGGTGAGGTAAAGGCTCACCAAGGCGACGACGGGTAGCTGGTCTGAGAGGATAGCCAGCCACACTGGAACTGAGACACGGTCCAGAC	0	0	0	0	0	0	0	0	0	0	0	0	0	0	0	0	0	0	0	0	0	0	0	0	0	0	0	0	0	0	0	0	0	0	0	0	0	0	0	0	3	0	0	0	0	0	0
806	OTU_806	GATGAACGCTGGCGGCGTGCCTAATACATGCAAGTCGAACGCACAGCGAAAGGTGCTTGCACCTTTCAAGTGAGTGGCGAACGGGTGAGTAACACGTGGATAACCTACCTCAAGGTTGGGGATAACATTTGGAAACAGATGCTAATACCGAATAAAACTTAGTATCGCATGATACCAGGTTAAAAGGCGCTACGGCGTCACCTAGAGATGGATCCGCGGTGCATTAGTTAGTTGGTGGGGTAAAGGCTTACCAAGACAATGATGCATAGCCGAGTTGAGAGACTGATCGGCCACATTGGGACTGAGACACGGCCCAAAC	0	0	0	0	0	0	0	0	0	0	0	0	0	0	0	0	0	0	0	0	0	0	0	0	0	0	0	0	0	0	0	0	0	0	0	0	0	0	0	0	0	0	0	0	0	0	0
859	OTU_859	GATAAACGCTGACAGAATGCTTAACACATGCAAGTCTATGAGGAAGTTTAGCTTGCTAAATGGACTCATGGCGGACGGGTGAGTAACGCGTAAACAACCTGCCCTTCGGATGGGGACAACAGCTGGAAACGGCTGCTAATACCGAATACGTTCTTTTCATCGCATGGTGAGAAGAAGAAAGGACGGCCTCTACACAAAGCGGTCGCCGAAGGAGGGGTTTGCGTCTGATTAGCTAGTTGGAGGGGTAACGGCCCAACAAGGCGACGATCAGTAGCCGGTCTGAGAGGATGAACGGCCACATTGGGACTGAGACACGGCCCAGAC	0	0	0	0	0	0	0	0	0	0	0	0	0	0	0	0	0	0	0	0	0	0	1	0	0	0	5	0	0	0	0	0	0	0	0	0	0	0	0	0	0	0	0	0	0	0	0
979	OTU_979	ATTGAACGCTGGCGGCAGGCCTAACACATGCAAGTCGAGCGGATGAGAGGAGCTTGCTCCTCGATTCAGCGGCGGACGGGTGAGTAATGCCTAGGAATCTGCCTAGTAGTGGGGGACAACGTTTCGAAAGGAACGCTAATACCGCATACGTCCTACGGGAGAAAGTGGGGGATCTTCGGACCTCACGCTATTAGATGAGCCTAGGTCGGATTAGCTAGTTGGTAGGGTAAAGGCCTACCAAGGCGACGATCCGTAACTGGTCTGAGAGGATGATCAGTCACACTGGAACTGAGACACGGTCCAGAC	0	0	0	0	0	0	0	0	0	0	0	0	7	0	0	0	0	0	0	0	0	0	0	0	0	0	0	5	0	0	0	0	0	0	0	0	0	0	0	0	0	0	0	0	0	0	0
1047	OTU_1047	GACGAACGCTGGCGGCGTGCTTAACACATGCAAGTCGAACGAGAATCACTGGAAGGAGTTTTCGGACAACGGAAGGTGAGGACAGTGGCGGACGGGTGAGTAACGCGTGAGGAACCTGCCTTTCAGAGGGGGACAACAGTTGGAAACGACTGCTAATACCGCATGACACATAGAGATCGCATGGTTTTTATGTCAAAGATTTATCGCTGAAAGATGGCCTCGCGTCTGATTAGCTAGTTGGTGAGGTAACGGCCCACCAAGGCGACGATCAGTAGCCGGACTGAGAGGTTGACCGGCCACATTGGGACTGAGATACGGCCCAGAC	0	0	0	0	0	0	0	0	0	0	0	0	0	0	0	0	0	0	0	0	0	0	0	0	0	0	0	0	0	0	0	0	0	0	0	0	0	0	0	0	0	0	0	0	0	0	0
1152	OTU_1152	TCTCTCATAGCTGGGCAAGTTGCTTCACTTCTCTGAGCTTCTGTTCTCTGTTCTGTAAAGGGAGGGACAATAGGATTAATATCCACCTTGTGAGGTTGGTGTGGAAGATGAAATAAGACAGCACAAGCTCAGGGCCTCCCCCTGTGCCTGGCTCCTAGCAAGTGCACAGTCCCTGTTTGCCATTCATCTGTTACTATGGACACGGCAGTGCACTGTAACAGGGACCACCAGAGAGCCTCAGAGCAAGTGTTCCAAGGACCAGCATCTCCTCTGGCTGGGAGAAACTGGGAAAGGCT	0	0	0	0	0	0	0	0	0	0	0	0	0	0	0	0	0	0	0	0	0	0	0	0	0	0	0	0	0	0	0	0	0	0	0	0	0	0	0	0	0	0	0	0	0	0	0
1263	OTU_1263	GGCAGGGTGGCTGCAAACAGTGGTGCACACCCCAGGCTCCAGGAGGAGGTGACCGAGGGGCAGCTGGGGAACATGGCGCACACCCCAGGCTCCAGGGATGGCCCTGCTGGTAGTGCGGTCTAACGGGAGGCAATAACTCATGACTGAGTATGTCTCCCCTCAACCCATCACCCTGTACCTGCCCGCAGTGGAGTGTGCACCTGTGCTCAGGTATGGGGACAGATGTGC	0	0	0	0	0	0	0	0	0	0	0	0	0	0	0	0	0	0	0	0	0	0	0	0	0	0	0	0	0	0	0	0	0	0	0	0	0	0	0	0	0	0	0	0	0	0	0
1331	OTU_1331	GGAGAAAGCACCTCTACTTTAAAGATAAGGCCACTTGTGAATTCACAGGAAATAAAAATGAAGGAAGGGAGCTGGGCACGGTGGCTCATGCCTGTAATCCCAGCACTTTGGGAGGCAGAGGTGGGCAGATCACCTGAGGTCGGGAGTTCAAGACCAGCCCGACCAACATGGAGAAACCCCATCTCTACTAAAAATACAAAATTAGCTGGGCATGGTGGCACATGCCTGTAATCCCAGCTACACGGGAGGCAGCA	0	0	0	0	0	0	0	0	0	0	0	0	0	0	0	0	0	0	0	0	0	0	0	0	0	0	0	0	0	0	0	0	0	0	0	0	0	0	0	0	0	0	0	0	0	0	0
1623	OTU_1623	GTGTAAGCACTTTCCAAAGATTACTCATTTAATCCATACAACGTTCCCCTTCCTGTGTCCAAGTGTTCTCATTGTTCAATTCCCACCTATGAGTGAGAACATGCGGTGTTTGGTTTTTCTGTCCTTGTGATAGTTTGCTGAGAATGATGGTTTCCAGCTTCATCCATGTCCCTACAAAGGACCCTAGAACTTAAAGTATAATAAAAAACATATATATTaaaaaaaaaTCCATACAATGACC	0	0	0	0	0	0	0	0	0	0	0	0	0	0	0	0	0	0	0	0	0	0	0	0	0	0	0	0	0	0	0	0	0	0	0	0	0	0	0	0	0	0	0	0	0	0	0
1633	OTU_1633	GGGTGACCCTGGGCCTCAAACCTCTCTGTCCCCCCCTGTCCTTCCTTGTGCTATCCTGGCTTCTGAGAGGGCAGCTCCCTGCAGGAAACACCATCATAGGAATAGGTGCAGCCGGCAGGGCTTGGGGGTGACTCACCACTGGGCTGCTCACTGGCCCAGTGACTTTGGGCAGGACTTGTTTGATCTCTTGAGGCCTCAGTTTTGTCATCTTTACCAAGGGGATAATAACATCCACCTTCCAGGGTCACTATGGAGACCCTGGTATTAAATAGGCAGTAAGTCCTGGCTCAAAGCCCTTGACAGTGAGAATGGTCTATCAATATCAATTT	0	0	0	0	0	0	0	0	0	0	0	0	0	0	0	0	0	0	0	0	0	0	0	0	0	0	0	0	0	0	0	0	0	0	0	0	0	0	0	0	0	0	0	0	0	0	0
1672	OTU_1672	GATGAACGCTGGCGGCGTGCCTAATACATGCAAGTCGAACGAATCTTCTTCGGAAGATGAGTGGCGAACGGGTGAGTAATACATAGGTAACCTGCCCCTGTGCGGGGGATAACAGGAGGAAACTCCTGCTAATACCGCATAGCCATGAGCACCGCATGGAGCTCATGCCAAATATCCTTTACGGGATAGCGCAGGGATGGACCTATGGCGCATTAGCTAGTTGGCGGGGCAACGGCCCACCAAGGCAACGATGCGTAGCCGGCCTGAGAGGGCGGACGGCCACATTGGGACTGAGACACGGCCCAGAC	0	0	0	0	0	0	0	0	0	0	0	0	0	0	0	0	0	0	0	0	0	0	0	0	0	0	0	0	0	0	0	0	0	0	0	2	0	0	0	0	0	0	0	0	0	0	0
1771	OTU_1771	GATGAACGCTAGCTACAGGCTTAACACATGCAAGTCGAGGGGCAGCGGGATTGAAGCTTGCTTCAATCGCCGGCGACCGGCGCACGGGTGAGTAACGCGTATCCAACCTTCCGTACACTCAGGGATAGCCTTTCGAAAGAAAGATTAATACCTGATGGTATGATGAGATTGCATGATAGCATCATTAAAGATTTATTGGTGTACGATGGGGATGCGTTCCATTAGGTAGTAGGCGGGGTAACGGCCCACCTAGCCGACGATGGATAGGGGTTCTGAGAGGAAGGTCCCCCACATTGGAACTGAGACACGGTCCAAAC	0	0	0	0	0	0	0	0	0	0	0	0	0	0	0	0	0	0	0	0	0	0	0	0	0	0	0	0	0	0	0	0	0	0	0	0	0	0	0	0	0	0	0	0	0	0	0
1838	OTU_1838	GATGAACGCTAGCGGCAGGCCTAATACATGCAAGTCGAACGATAGTTGGGGCTTGCCTCAACGAAAAGTGGCGCACGGGTGCGTAACGCGTATGCAACCTACCTTATTCAGGGGGATAGCCCGAAGAAATTCGGATTAACACCGCATAAAATCACAGCTCAGCATTGAGTAATGATCAAATATTTATAGGAATAAGATGGGCATGCGTGTCATTAGCTAGTTGGCGGGGTAACGGCCCACCAAGGCGACGATGACTAGGGGATCTGAGAGGATGACCCCCCACACTGGTACTGAGACACGGACCAGAC	0	0	0	0	0	0	0	0	0	0	0	0	0	0	0	0	0	0	0	0	0	0	0	0	0	0	0	0	0	0	0	0	0	0	0	0	0	0	0	0	0	0	0	0	0	0	0
1841	OTU_1841	AACGAACGCTGGCGGCATGCCTAACACATGCAAGTCGAACGATGCTTTCGGGCATAGTGGCGCACGGGTGCGTAACGCGTGGGAATCTGCCCTTGGGTTCGGAATAACAGTTGGAAACGACTGCTAATACCGGATGATGACGAAAGTCCAAAGATTTATCGCCTGAGGATGAGCCCGCGTAAGATTAGGTAGTTGGTGGGGTAAAGGCCTACCAAGCCGACGATCTTTAGCTGGTCTGAGAGGATGATCAGCCACACTGGGACTGAGACACGGCCCAGAC	0	0	0	0	0	0	0	0	0	0	0	0	0	0	0	0	0	0	0	0	0	0	0	0	0	0	0	0	0	0	0	0	0	0	0	0	0	0	0	0	0	0	0	0	0	0	0
1872	OTU_1872	GATGAACGCTGGCGGCGTGCTTAACACATGCAAGTCGAACGAAGCACCCTGTTTTAATTCCTTCGGGAAAGCGAGCAGGGTGACTGAGTGGCGGACGGGTGAGTAACACGTGGATAACCTGCCTCATAGTGGGGGATAACAGTTGGAAACGGCTGCTAATACCGCATAAGCGCACAGCATCGCATGATGCCGTGTGAAAAACTCCGGTGCTATGAGATGGATCCGCGTCTGATTAGCTAGTTGGTAGGGTAAGAGCCTACCAAGGCGACGATCAGTAGCCGGCCTGAGAGGGCGACCGGCCACATTGGGACTGAGACACGGCCCAGAC	0	0	0	0	0	0	0	0	0	0	0	0	0	0	0	0	0	0	0	0	0	12	0	0	0	0	0	0	0	0	0	0	0	0	0	0	0	0	0	0	0	0	0	0	0	0	0
2053	OTU_2053	GGCCTTCCTCCCGGATATTTCTTCTGGAGCCTGACCCATGGGCTTTCCTGCATCTTCTTTAAAGATAAAATCGAAAACAAATCTTTAAAGGCCATCTCCAAAAACCACAGAGGCCGGAACAAAGTAAAAATAAAGCTTCCTCTCAGGAGCTTCCTGCTTATCTAAAAACGCCTGTGTCAGCAGCACCTTCTAGCCCAGAGGGGTCCCTGGGGCCCCAGCCTCTGGCAGGGGCCGGACCCAAGGCCACGTGACCCACGGCAGAAGGTGCCGGGCCCTGGCGTGCGGTGCCACGGGACGGGGACAGTGACCAGCCCTGCGGCTCAACGTCAGTGTCCGCGTGTGTGGAGTCTCCTGCTCAAGGGAAAAATGCCCTTCAC	0	0	1	0	0	0	0	0	0	0	0	0	0	0	0	0	0	0	0	0	0	0	0	0	0	0	0	0	0	0	0	0	0	0	0	0	0	0	0	0	0	1	0	0	0	0	0
2099	OTU_2099	GATAAACGCTGACAGAATGCTTAACACATGCAAGTCTATGAGGAAGTTTAGCTTGCTAAATGGACTCATGGCGGACGGGTGAGTAACGCGTGAGGAACCTGCCTTTCACAGTGGAATAACAACGGGAAACCGTTGCTAATGGCGCATGACATCGCATTGAGGCATCTCAGAGCGATTAAAGGAGAAATCCGGTGAAAGATGGACTCGCGTCCGATTAGCTAGTTGGTGAGGTAACGGCCCACCAAGGCGACGATCGGTAGCCGAACTGAGAGGTTGATCGGCCACATTGGGACTGAGACACGGCCCAGAC	0	0	0	0	0	0	0	0	0	0	0	0	0	0	0	0	0	0	0	0	0	0	2	0	0	0	0	0	0	0	0	0	0	0	0	0	0	0	0	0	0	0	0	0	0	0	0
2227	OTU_2227	GTGCCTGTCTCCTGCTAAGCCTAAGTCCTCGAAAGACAGGGACTGTGTCTTATCTGTCTTTATGGCCCACAAACCCAGAGTAGTGCCGGCTACATAGTGAGTGCCTCTTTGCTGAATGAAATGCAGCCTTAAGAAAAGAAAGAACTAGCCAAGCACCGTGGCTCACGCCTGTAATCCCAGCACTTTGGGAGGCTGAGGCAGGTGGATCACAAGGTCAGGAGTTTGAGACCAGCCTGGCCAATATAGTGAAACTTTGTCTCTACTAAAAATACAAAAATTAGCCAGACATGGTGGCAGGCGCCTACAGTCCCAGCTAC	0	0	0	0	0	0	0	0	0	0	0	0	0	0	0	0	0	0	0	0	0	0	0	0	0	0	0	0	0	0	0	0	0	0	0	0	0	0	0	0	0	0	0	0	0	0	0
2338	OTU_2338	ATTGAACGCTGGCGGCAGGCTTAACACATGCAAGTCGAGCGGAGAGAGGTAGCTTGCTACTGATCTTAGCGGCGGACGGGTGAGTAATACTTAGGAATCTGGCTATTAGTGGGGGACAACATTTCGAAAGGGATGCTAATACCGCATACGTCCTACGGGAGAAAGCAGGGGATCTTCGGACCTTGCGCTAATAGATGAGCCTAAGTCGGATTAGCTAGTTGGTGGGGTAAAGGCCTACCAAGGCGACGATCTGTAGCGGGTCTGAGAGGATGATCCGCCACACTGGGACTGAGACACGGCCCAGAC	0	0	0	0	0	0	0	0	0	0	0	0	0	0	0	0	0	0	0	0	0	0	0	0	0	0	0	0	0	0	0	0	0	0	0	0	0	0	0	0	0	0	0	0	0	0	0
2490	OTU_2490	GATGAACGCTGGCGGCGTGCTTAACACATGCAAGTCGAACGGAGTTAATTTGAGGAAGCAAGCTTGCTAAATGGACTCATGGCGGACGGGTGAGTAACGCGTAAAGAACTTGCCCTTTAGACTGGGATAACAGAGGGAAACTTCTGATAATACTGGATAAGTTAGTATATCGCATGATATGCAAATGAAAGCTACGGCACTAAAGGAGAGCTTTGCGTCCTATTAGCTAGTTGGTAAGGTAAGAGCTTACCAAGGCGATGATAGGTAGCCGGCCTGAGAGGGTGGACGGCCACAAGGGGACTGAGATACGGCCCTTAC	0	0	0	0	0	0	0	0	0	0	0	0	0	0	0	0	0	0	0	0	0	0	2	0	0	0	0	0	1	0	0	0	0	0	1	0	0	0	1	0	0	0	0	0	0	0	0
2496	OTU_2496	GCGCCGGTTTGGAGGCTTTATCCGCCGGTTCAGTTAAAATCGGTAATGCTTCCCGGCCTTTGAAAGCAGCTGAAAAATCTGCAGGTTTGGTAGAAAATATTGTGGCCATTGACGGTATTGCCGTGATTTCAAATAAAGAAAATCCCGTCAAAAATATTACAACTGAACAGTTAGTAAAAATCTATAAGGGTGAAATAAAAAATTGGCAGGAATTAGGCGGTAAGGATGAGCAAATTATAGTTCTCGGACGGGAGGCAGCA	0	0	0	0	0	0	0	0	0	0	0	0	0	0	0	0	0	0	0	0	0	0	0	0	0	0	0	0	0	0	0	0	0	0	0	0	0	0	0	0	0	0	0	0	0	0	0
2579	OTU_2579	GATGAACGCTGGCGGCGTGCTTAACACATGCAAGTCGAACGGAGTTAATTTGAGGAAGCAAGCTTGCTTCCTATGAAATCGAGTGGCAAACGGGTGAGTAACGCGTAAACAACCTGCCCTTCGGATGGGGATAACAGCCGGAAACGGCTGCTAATACCGAATACGATCTTTTCGTCGCATGACGGAAAGAAGAAAGGATGGCCTCTATACAAAGCTATCGCCGAAGGAGGGGTTTGCGTCTGATTAGCTGGTTGGAGGGGTAACGGCCCAACAAGGCGATGATCAGTAGCCGGTCTGAGAGGATGAACGGCCACATTGGGACTGAGACACGGCCCAGAC	0	0	0	0	0	0	0	0	0	0	0	0	0	0	0	3	0	0	0	0	0	0	0	0	0	0	0	0	2	0	0	0	0	0	0	0	0	0	0	0	0	0	0	0	0	0	0
2591	OTU_2591	GATGAACGCTGGCGGCATGCCTAACACATGCAAGTCGATCGGTAAGGCCCTTCGGGGTACACGAGAGGCGGACGGCTGAGTAACGCGTGGGAACGCACCCTACACTGAGGGATAAGATACCGAAAGGTGTTCTAATACCGCATACGGTCTTCGGATTAAAGTCTTCGGACGGTGAAGGAGCGGCCCGCGTCATATTAGGTAGTTGGTGGGGTAAAAGCCTACCAAAGCGAAGATCAGTAGCCGAGTTGAGAGACTGACCGGCCACATTGGGACTGAGACACGGCCCAGAC	0	0	0	0	0	0	0	0	0	0	0	0	0	0	0	0	0	1	0	0	0	7	0	0	0	0	0	0	0	2	0	0	0	0	0	2	0	0	0	0	0	0	0	0	0	0	0
2791	OTU_2791	GATGAACGCTAGCTACAGGCTTAACACATGCAAGTCGAACGGGATCCATTAGCGCTTTTGTGTTTTTGGTGAGAGTGGCGAACGGGTGAGTAACACGTGAGTAACCTGCCCTTTTCTTTGGGATAAGCCTGGGAAACTGGGTCTAATACTGGATGTTCCGGCTTCCTCGCATGGGGTTGTTGGGAAAGGTTTTTTCTGGATTGGGATGGGCTCGCGGCTTATCAGCTTGTTGGTGGGGTGATGGCTTACCAAGGCGTTGACGGGTAGCCGGCCTGAGAGGGTGGTCGGTCACACTGGGACTGAGATACGGCCCAGAC	0	0	0	0	0	0	0	0	0	0	0	0	0	0	0	0	0	0	0	0	0	0	0	0	0	0	0	0	0	0	0	0	0	0	0	0	0	0	0	0	0	0	0	0	0	0	0
3325	OTU_3325	GATGAACGCTGGCGGCGTGCTTAACACATGCAAGTCGAACGGAAAGGCCGAAGCTTGCTTTGGTACTCGAGTGGCGAACGGGTGAGTAACACGTGGGTGATCTGCCCTGCACTTTGGGATAAGCCTGGGAAACTGGGTCTAATACCGGATAGGACCACGGTGTGGTGATCGTGGTGGAAAGTTTTTTCGGTGTGGGATGAGCTCGCGGCCTATCAGCTTGTTGGTGGGGTAATGGCCTACCAAGGCGTCGACGGGTAGCCGGCCTGAGAGGGTGTACGGCCACATTGGGACTGAGATACGGCCCAGAC	0	0	0	0	0	0	0	0	0	0	0	0	0	0	0	0	0	0	0	0	0	0	0	0	0	0	0	0	0	0	0	0	0	0	0	0	0	0	0	0	0	0	0	0	0	0	0
3422	OTU_3422	GATGAACGCTGGCGGCGTGCTTAACACATGCAAGTCGAACGGAGTTAATTTGAGGAAGCAAGCTTGCTTGAAGAATTAAATTAACTTAGTGGCGGACGGGCGAGTAACACGTGAGCAACCTGCCTTCAGGATGGGGACAACAGACGGAAACGACTGCTAATACCGAATACGATTCTTGAGTCGCATGACACAAGAAAGAAAGGGTGGCCTCTACAAGTAAGCTATCGCCTGAAGAGGGGTTTGCGTCCGATTAGGTAGTTGGTGAGGTAACGGCCCACCAAGCCGACGATCGGTAGCCGGTCTGAGAGGATGAACGGCCACATTGGAACTGAGACACGGTCCAGAC	0	0	0	0	0	0	0	0	0	0	0	0	0	0	0	1	0	0	0	0	0	0	1	0	0	0	0	0	0	0	0	0	0	0	0	0	1	0	0	0	0	0	0	0	0	3	0
3436	OTU_3436	GATGAACGCTGGCGGCGTGCTTAACACATGCAAGTCGAACGGGAATTACTTTATTGAAACTTCGGTCGATTTAATTTAATTCTAGTGGCGGACGGGGGAGTAACGCGTGGGTAACCTGCCTTATACAGGGGGATAACAGTCAGAAATGGCTGCTAATACCGCATAAGCGCACAGAGCTGCATGGCTCAGTGTGAAAAACTCCGGTGGTATAAGATGGACCCGCGTTGGATTAGCTGGTTGGTGGGGTAACGGCCCACCAAGGCGACGATCCATAGCCGGCCTGAGAGGGTGAACGGCCACATTGGGACTGAGACACGGCCCAGAC	0	0	0	0	0	0	0	0	0	0	0	0	0	0	0	0	0	0	0	0	0	0	0	0	0	0	0	0	0	0	0	0	0	0	0	3	0	0	0	0	0	0	0	0	0	0	0
3553	OTU_3553	GATGAACGCTGGCGGCGTGCTTAACACATGCAAGTCGAACGGGATCTGACCAGCTTGCTGGTTGGTGAGAGTGGCGAACGGGTGAGTAACACGTAAACAACCTGCCTTCAGGATGGGGACAACAGACGGAAACGACTGCTAATACCGAATACGATTCTTGAGTCGCATGACACAAGAAAGAAAGGGTGGCCTCTACTTGTAAGCTATCGCCTGAAGAGGGGTTTGCGTCCGATTAGGTAGTTGGTGAGGTAACGGCCCACCAAGCCGACGATCGGTAGCCGGTCTGAGAGGATGAACGGCCACATTGGAACTGAGACACGGTCCAGAC	0	0	0	0	0	0	0	0	0	0	1	1	0	0	0	1	0	0	0	0	0	0	0	0	0	0	0	0	0	0	0	0	0	0	1	0	2	0	0	0	0	0	0	0	0	0	0
3805	OTU_3805	GATGAACGCTAGCGATAGGCTTAACACATGCAAGTCGAGGGGTAACATGAGAAGAGCTTGCTCTTTTTGATGACGACCGGCGCACGGGTGCGTAACACGTATGCAACCTGCCCTTTATTAGCGGATACCCCGATGAAAGTCGGACTAATACGTTATGCATTGCGAAGTTTGCATGAACTTTGCAATAAAGATTTATCGATAAAGGATGGGCATGCGGTCCATTAGATAGTTGGTAGGGTAAAAGCCTACCAAGGCAACGATCAGTAGGGGTTCTGAGAGGAAGGTCCCCCACATTGGAACTGAGACACGGTCCAAAC	0	0	0	0	0	0	0	0	0	0	0	0	0	0	0	0	0	0	0	0	0	0	0	0	0	0	0	0	0	0	0	0	0	0	0	0	0	0	0	0	0	0	0	0	0	0	0
3854	OTU_3854	GATGAACGCTGGCGGCGTGCTTAACACATGCAAGTCGAACGGAGCTTTGAGGAAGTGCTTGCACAGAATTAAAGCTTAGTGGCGGACGGGTGAGTAACGCGTGAGGAACCTGCCTTTCACAGTGGAATAACAACGGGAAACCGTTGCTAATGGCGCATGACATCGCATTGAGGCATCTCAGAGCGATTAAAGGAGAAATCCGGTGAAAGATGGACTCGCGTCTGATTAGCTAGTTGGTGGGGTAAAGGCCTACCAAGGCGACGATCAGTAGCCGGTCTGAGAGGATGAACGGCCACATTGGAACTGAGACACGGTCCAAAC	0	0	0	0	0	0	0	0	0	0	0	0	0	0	0	0	0	0	0	0	0	0	0	0	0	0	0	0	0	0	0	0	0	0	0	0	2	0	0	0	0	0	0	0	0	0	0
3969	OTU_3969	GATGAACGCTGGCGGCGTGCTTAACACATGCAAGTCGAACGGAGTTAATTTGAGGAAGCAAGCTTGCTTGAAGAATTAAATTAACTTAGTGGCGGACGGGCGAGTAACACGTGAGCAACCTGCCTCTTACAGGGGAATAACAACGGGAAACCGTTGCTAATACCGCATAACATGTTGAAAGGGCATCCTTTTAACATCAAAGGAGCAATCCGGTAAGAGATGGGCTCGCGTCCGATTAGCTAGTTGGTGAGATAACTGCCCACCAAGGCGACGATCAGTAGCCGACCTGAGAGGGTGATCGGCCACATTGGAACTGAGACACGGTCCAAAC	0	0	0	0	0	0	0	0	0	0	0	0	0	0	0	0	0	0	0	0	0	0	0	0	0	0	0	0	1	0	0	0	0	0	0	0	0	0	0	0	0	0	0	1	0	0	0
62	OTU_62	GATGAACGCTGGCGGCGTGCCTAACACATGCAAGTCGAACGATGAAACCGCCCTCGGGCGGACATGAAGTGGCGAACGGGTGAGTAACACGTGACCAACCTGCCCCTTGCTCCGGGACAACCTTGGGAAACCGAGGCTAATACCGGATACTCCTCGCCCCCCTCCTGGGGGGCCCGGGAAAGCCCAGACGGCAAGGGATGGGGTCGCGGCCCATTAGGTAGTAGGCGGGGTAACGGCCCACCTAGCCCGCGATGGGTAGCCGGGTTGAGAGACCGACCGGCCACATTGGGACTGAGATACGGCCCAGAC	0	0	0	0	0	0	0	0	0	0	0	0	0	0	0	0	0	0	0	0	0	0	0	0	0	0	0	3	0	0	0	0	0	0	0	0	0	0	0	0	0	0	0	0	0	0	0
69	OTU_69	ATTGAACGCTGGCGGCAGGCCTAACACATGCAAGTCGAGCGGTAACAGGGGAAGCTTGCTTCTCGCTGACGAGCGGCGGACGGGTGAGTAATGTATGGGGATCTGCCCGATAGAGGGGGATAACTACTGGAAACGGTAGCTAATACCGCATAATCTCTCAGGAGCAAAGCAGGGGAACTTCGGTCCTTGCGCTATCGGATGAACCCATATGGGATTAGCTAGTAGGTGAGGTAATGGCTCACCTAGGCGACGATCCCTAGCTGGTCTGAGAGGATGATCAGCCACACTGGGACTGAGACACGGCCCAGAC	0	0	0	0	0	0	0	0	0	0	0	0	0	0	0	0	0	0	0	0	0	0	0	0	0	0	0	6	0	0	0	0	0	0	0	0	0	0	0	0	0	0	0	0	0	0	0
202	OTU_202	AGTGAACGCTGGCGGCGTGCCTAATACATGCAAGTCGAACGGAATTTAAGAGGGCTTGCTCTTTTAAATTTAGTGGCGCACGGGTGAGTAATATATAGCTAATCTGCCCCTTGCTGGAGGACAACAGTTAGAAATGACTGCTAATACTCCATACTCCTTTTTACCATAAGATAAATCGGGAAAGAATTTCGGCAAGGGATGAGACTATATCGTATCAGCTAGTCGGTGGGGTAACGGCCTACCGAGGCTATGACGCGTAACTGGTCTGAGAGGATGATCAGTCACATTGGAACTGAGACACGGTCCAAAC	0	0	0	0	0	0	0	0	0	0	0	0	0	0	0	0	0	0	0	0	0	0	0	0	0	0	1	0	0	0	0	0	0	0	0	0	0	0	0	0	0	0	0	0	0	0	0
315	OTU_315	ATTGAACGCTGGCGGCATGCCTTACACATGCAAGTCGAACGGTAACAGGTCTTCGGATGCTGACGAGTGGCGAACGGGTGAGTAATACATCGGAACGTGCCCGATCGTGGGGGATAACGAAGCGAAAGCTTTGCTAATACCGCATACGATCTACGGATGAAAGCAGGGGACCGCAAGGCCTTGCGCGAACGGAGCGGCCGATGGCAGATTAGGTAGTTGGTGGGGTAAAGGCTCACCAAGCCAACGATCTGTAGCTGGTCTGAGAGGACGACCAGCCACACTGGGACTGAGACACGGCCCAGAC	0	0	2	0	0	0	0	0	0	0	0	0	0	0	0	0	0	0	0	0	0	0	0	0	0	0	0	0	0	0	0	0	0	0	0	0	0	0	0	0	0	0	0	0	0	0	0
335	OTU_335	ATTGAACGCTGGCGGCATGCTTTACACATGCAAGTCGGACGGCAGCGGGGTAGTGCTTGCACTACTGCCGGCGAGTGGCGAACGGGTGAGTAATATATTGGAACGTACCGAGTAATGGGGGATAACCAATCGAAAGATTGGCTAATACCGCATACGCTCTGAGGAGGAAAGCAGGGGACCTTCGGGCCTTGCGTTATTCGAGCGGCCAATATCTGATTAGCTAGTTGGTGGGGTAAAGGCCTACCAAGGCGACGATCAGTAGCGGGTCTGAGAGGATGATCCGCCACACTGGGACTGAGACACGGCCCAGAC	0	0	0	0	0	0	0	0	0	0	0	0	0	0	0	0	0	0	0	0	0	0	0	0	0	0	0	0	1	0	0	0	0	0	0	0	1	0	0	0	0	0	0	0	1	0	0
764	OTU_764	GATGAACGCTAGCTACAGGCTTAACACATGCAAGTCGAGGGGAAACGACATCGAAAGCTTGCTTTTGATGGGCGTCGACCGGCGCACGGGTGAGTAACGCGTATCCAACCTGCCCATCACTTGGGAATAACCTTGCGAAAGTAAGACTAATACCCAATGACATCCCACGAAGGCATCCGAATGGGATTAAAGATTTATCGGTGATGGATGGGGATGCGTCTGATTAGCTTGTTGGCGGGGTAACGGCCCACCAAGGCAACGATCAGTAGGGGTTCTGAGAGGAAGGTCCCCCACATTGGAACTGAGACACGGTCCAAAC	0	0	0	0	0	0	0	0	0	0	0	0	0	0	0	0	0	0	0	0	0	0	0	0	0	0	0	0	0	0	0	0	0	0	0	0	0	0	0	0	0	0	0	0	0	0	0
941	OTU_941	ATTGAACGCTAGCGGGATGCTTTACACATGCAAGTCGAACGGCAGCATGAGAGAGCTTGCTCTCTTGATGGCGAGTGGCGGACGGGTGAGTAATGTATCGGAACGTGCCCGGTAGTGGGGGATAACTACGCGAAAGCGTAGCTAATACCGCATATACTCTACGGAGGAAAGAGGGGGATCGTAAGACCTCTTGCTACCGGAGCGGCCGATATCAGATTAGCTGGTTGGTGGGGTAACGGCCTACCAAGGCGGTGATCTGTAGCTGGTTTGAGAGGACGACCAGCCACACTGGGACTGAGACACGGCCCAGAC	0	0	0	0	0	0	0	0	0	0	0	0	0	0	0	0	0	0	0	0	0	0	0	0	11	0	0	0	0	0	0	0	0	0	0	0	0	0	0	0	0	0	0	0	0	0	0
1211	OTU_1211	GATGAACGCTGGCGGCGTGCCTAACACATGCAAGTCGAACGGGATGCGTATCGGAAAGCTTCGGCCGGAAGATACGTTATCTAGTGGCGGACGGGTGAGTAACACGTGGGTAACCTGCCTTATGGAGGGGGATAACAGAGAGAAATCACTGCTAATACCGCATAAGCACACAGTACCGCATGGTACAGGGTGAAAAGATTTATCACCATAAGATGGACCCGCGTCTGATTAGCCAGTTGGCAGGGTAAAAGCCTACCAAAGCAACGATCAGTAGCCGATCTGAGAGGATGACCGGCCACATTGGGACTGAGACACGGCCCAAAC	0	0	0	0	0	0	0	0	0	0	0	0	0	0	0	0	0	0	0	0	0	0	0	0	0	0	0	0	0	0	7	0	0	0	0	0	0	0	0	0	0	0	0	0	0	0	0
1393	OTU_1393	CCCCCAAGCCTAGAAGGACCTCTAGTCTCCTTCCTGTGTGGAATCTTCCCCACTCCATCCCTCCCAAGTTGCCTGTATTGATAATGTACTCACTCATGCTGTACTAGGTGCTGAAGCCTGGACACCCTTGGTGGGTGGGCCTGTGGTGATGGTTTGCATCCTTCCTCCTTTGTCCCAATAAAGTATGGGAGTTGAATGTGTGTCTTTCACTGTGGGTTTCTGGACATAGGCTATGGGGGAGGGGAAAAAGGACC	0	0	0	0	0	0	0	0	0	0	0	0	0	0	0	0	0	0	0	0	0	0	0	0	0	0	0	0	0	0	0	0	0	0	0	0	0	0	0	0	0	0	0	0	0	0	0
1496	OTU_1496	CAGCCTCTGCCTTCCAGATTCAAGCGATTCCCATTACTCAGCCTCCCGAGTAGCTGGGACTACAGGCATGTGCTACCTCATGCCTGGCTAATTTTTGTATTTTTGGTAGAGATGGGGTTTCATCTTGTTGGCCAGGCTGGTCGCGAACTCCTGACCTCAAGTGATCCGCCCACCTTGGCCTCCCAAAGTGCTGGAATTATAGGTGTGAGCCACCACGACCAGCCAGAAATTTACAACTTGAACTGTGACTTTCCAAAATGGAAAATTAGGGCATGTCCTTGGTCTGTGTTCCCCAAATAGTCAATCTTTAAAGAATTCTTCAAT	0	0	0	0	0	0	0	0	0	0	0	0	0	0	0	0	0	0	0	0	0	0	0	0	0	0	0	0	0	0	0	0	0	0	0	0	0	0	0	0	0	0	0	0	0	0	0
1710	OTU_1710	CAATCCCACTACTGGGTATATACCCAAAGGAAAATAAATTGTTCTACCAAAAGGACACCTGTACTCACATGTGTATCACAGCACTATTCACAATAGCAAATACATGAAATCAACCTAGGTGCTTATCCACGATGGATTGGATAAAGAAAATGTGGTACATATACAGCATATAACACTATACAGCCATAAAAAGGAACAAAATCATATCCTTTGCAAGAACATGGATGCAGCTGGATGGCATTT	0	0	0	0	0	0	0	0	0	0	0	0	0	0	0	0	0	0	0	0	0	0	0	0	0	0	0	0	0	0	0	0	0	0	0	0	0	0	0	0	0	0	0	0	0	0	0
1757	OTU_1757	GATGAACGCTGGCGGCGTGCTTAACACATGCAAGTCGAACGGAAAGGCCACAGCTTGCTGTGGTACTCGAGTGGCGAACGGGTGAGTAACACGTGGGTGATCTGCCCTGTACTTCGGGATAAGCTTGGGAAACTGGGTCTAATACCGGATAGGAATCACATGTGGGTGTGTGGTTGGAAAGCTTTTGCGGTATGGGATGAGCTCGCGGCCTATCAGCTTGTTGGTGGGGTAATGGCCTACCAAGGCGTCGACGGGTAGCCGGCCTGAGAGGGTGTACGGCCACATTGGGACTGAGATACGGCCCAGAC	0	0	0	0	0	0	0	0	0	0	0	0	0	0	0	0	0	0	0	0	0	0	0	0	0	0	0	0	0	0	0	0	0	0	0	0	0	0	0	0	0	0	0	0	0	0	0
1842	OTU_1842	GATGAACGCTAGCGGCAGGCCTAATACATGCAAGTCGAACGGTAAGTGTAGTAGCAATATTATACGAGAGTGACGTACGGGTGCGTAACACGTATGCAACCTACCCTTTACAGGAGGATAGCTCGGGGAAACTCGAATTAACCCTCCATGAAATAATTGAATGGCATCATTTAATTATTAAAACTCCGGTGGTAAAGGATGGGCATGCGTCTGATTAGTTAGTTGGTGCGGGTAACGGCCCACCAAGACGATGATCAGTAGGGGAACTGAGAGGTTGATCCCCCACACTGGCACTGAGATACGGGCCAGAC	0	0	0	0	0	0	0	0	0	0	0	0	0	0	0	0	0	0	0	0	0	0	0	0	0	0	0	0	0	0	0	0	0	0	0	0	0	0	0	0	0	0	0	0	0	0	0
2473	OTU_2473	GACGAACGCTGGCGGCATGCCTAACACATGCAAGTCGAACGGGGTTGGAAACAACCCAGTGGCGGACGGGTGCGTAACACGTGAGCAACCTGCCCTTTACAACGGGATAACACAGAGAAATTTGTGCTAATACGGTATGAGACCACAGCGCGGCATCGCGGAGTGGTTAAAGTTCAGGCGGTAAAGGAGGGGCTCGCGGCCCATTAGATAGTTGGTGAGGTAACGGCTCACCAAGTCGACGATGGGTAGCCGACCTGAGAGGGTGATCGGCCACACTGGAACTGAGATACGGTCCAGAC	0	0	0	0	0	0	0	0	0	0	0	0	0	0	0	0	0	0	0	0	0	0	0	0	0	0	0	0	0	0	0	0	0	0	0	0	0	0	0	0	0	0	0	0	0	0	0
2764	OTU_2764	GATGAACGCTGGCGGCGTGCTTAACACATGCAAGTCGAACGGAGTTAATTTGAGGAAGCAAGCTTGCTTGAAGAATTAAATTAACTTAGTGGCGGACGGGCGAGTAACACGTGAGCAACCTGCCTCTTACAGGGGAATAACAACGGGAAACCGTTGCTAATACCGCATAACATGTTGAAAGGGCATCCTTTTAACATCAAAGGAGCAATCCGGTAAGAGATGGGGTCGCGGCCCATTAGGTAGACGGCGGGGTAGAAGCCCACCGTGCCGATGATGGGTAGCCGGGTTGAGAGACCGACCGGCCACATTGGGACTGAGATACGGCCCAGAC	0	0	0	0	0	0	0	0	0	0	0	0	0	0	0	3	0	0	0	0	0	0	1	0	0	0	0	0	0	0	0	0	0	0	0	0	0	0	0	0	0	0	0	0	0	1	0
2804	OTU_2804	GACGAACGCTGGCGGCGTGCTTAACACATGCAAGTCGAACGATGAAGCCGCAGCTTGCTGTGGTGGATTAGTGGCGAACGGGCGAGTAACACGTAAACAACCTGCCTTCAGGATGGGGACAACAGACGGAAACGACTGCTAATACCGAATACGATTCTTGAGTCGCATGACACAAGAAAGAAAGGGTGGCCTCTACTTGTAAGCTATCGCCTGAAGAGGGGTTTGCGTCCGATTAGGTAGTTGGTGAGGTAACGGCCCACCAAGCCGACGATCGGTAGCCGGTCTGAGAGGATGAACGGCCACATTGGAACTGAGACACGGTCCAGAC	1	0	0	0	0	0	0	0	0	0	0	0	0	0	1	0	0	0	0	0	0	0	0	0	0	0	2	0	0	0	0	0	0	0	0	0	0	0	0	0	0	0	0	0	0	0	0
3147	OTU_3147	GATGAACGCTGGCGGCGTGCCTAACACATGCAAGTCGAACGATTAAAGCACCTTCGGGTGTGTATAGAGTGGCGAACGGGTGAGTAACACGTGACCAACCTGCCTCTTACATTGGGACAACCAAAAGAAATTCTGGCTAATACCAAATACTCCGCACATATCACATGATGTATGCGGGAAAGCTTTTGCGGTAAGAGATGGGGTCGCGGCCCATTAGGTAGACGGCGGGGTAGAAGCCTACCAAAGCGAAGATCAGTAGCCGAGTTGAGAGACTGACCGGCCACATTGGGACTGAGACACGGCCCAGAC	0	0	0	0	0	0	0	0	0	0	0	0	0	0	0	0	0	0	0	0	0	0	0	0	0	0	0	0	0	1	0	0	0	0	0	0	0	0	0	0	0	0	0	0	0	0	0
3154	OTU_3154	GATGAACGCTAGCTATAGGCTTAACACATGCAAGTCGAGGGGAAACGGCAGAGAGTGCTTGCACACTTTGGACGTCGACCGGCGCACGGGTGAGTAACGCGTATCCAACCTGCCCTCTACAGGGGGATAATCCGGAGAAATTCGGTCTAATATCCCATAGTCCCTGAGTTTGCATGAGCTTAGGGGGAAAGTTCCGGCGGTAGAGGATGGGCATGCGGCGCATTAGCTGGTTGGCGGGGTAACGGCCCACCAAGGCGACGATGCGTAGGGGTTCTGAGAGGAAGGTCCCCCACACTGGTACTGAGACACGGACCAGAC	0	2	0	0	0	0	0	0	0	0	0	0	0	0	0	0	0	0	0	0	0	0	0	0	0	0	0	0	0	0	0	2	0	1	1	0	0	0	1	0	0	0	0	0	0	0	0
179	OTU_179	GACGAACGCTGGCGGCGTGCTTAACACATGCAAGTCGAACGATGAACCTCGAAATGACATCTTCGGAAGGAATTTTGAGAGGATTAGTGGCGAACGGGTGAGTAACGCGTGAGCAACCTGCCTTAGACAAGGGGATAGCCTCGGGAAACCGTGATTAATACCCTATGAGACTCCACTTACGAGTGTAAGAGAAGTTAAAGCTATTGCGGTCTAAGATGGGCTCGCGTCTGATTAGCTAGTTGGTGAGATAAAAGCCCACCAAGGCGACGATCAGTAACCGGCTTGAGAGAGTGAACGGTCACATTGGAACTGAGACACGGTCCAAAC	0	0	0	0	0	0	0	0	0	0	0	0	0	0	0	0	0	0	0	0	1	0	0	0	0	0	0	0	0	0	0	0	0	0	0	0	0	0	0	0	0	0	0	0	0	0	0
196	OTU_196	GACGAACGCTGGCGGCGTGCCTAACACATGCAAGTCGAACGAAGAGAATCGAGAGCTTGCTCTTGAAGATCTTAGTGGCAAACGGGTGAGTAACGCGTAAACAACCTGCCTTCGGGATGGGGACAACAGACGGAAACGACTGCTAATACCCAATGAACTAACCGAGCGAGTGCGAGGAAGAGGAAAGGTGGCCTCTCGAAGAAGCTACCGCCGGAAGAGGGGTTTGCGTCTGATTAGGTAGTTGGTGGGGTAACGGCCTACCAAGCCAATGATCAGTAGCCGGTCTGAGAGGATGAACGGCCACACTGGAACTGAGACACGGTCCAGAC	0	0	0	0	0	0	0	0	0	0	0	0	0	0	0	0	0	0	0	0	1	0	0	0	0	0	0	0	0	0	0	5	0	0	0	0	0	0	0	0	0	0	0	0	0	0	0
644	OTU_644	GATAAACGCTGGCGGCGTGCATAACACATGCAAGTCGAACGATGAAACTTAAAAGATCTCTTCGGAGTGACCTTAAGTGGATTAGTGGCGGACGGGTGAGTAACGCGTGAGTAACCTGCCTTGCACAAGGGGATAGCCGTTGGAAACGACGAATAATACCCTATGATATGATAGTCTCGCATGAGATTATCATCAAAGATTTATCGGTGTAAGATGGACTCGCGTCTGATTAGCTAGTTGGTGGGGTAATAGCCTACCAAGGCAACGATCAGTAGCCGGCTTGAGAGAGTGTACGGCCACATTGGGACTGAGACACGGCCCAGAC	0	0	0	0	0	0	0	0	0	0	4	0	0	0	0	0	0	0	0	0	0	0	0	0	0	0	0	0	0	0	0	2	0	0	0	0	1	0	0	3	0	0	0	0	0	0	0
688	OTU_688	GATGAACGCTGGCGGCGTGCTTAACACATGCAAGTCGAACGGAGTTAATTTGAGGAAGCAAGCTTGCTTGAAGAATTAAATTAACTTAGTGGCGGACGGGCGAGTAACACGTGAGCAACCTGCCTCTTACAGGGGAATAACAACGGGAAACCGTTGCTAATGGCGCATGACATCGCATTGAGGCATCTCAGAGCGATTAAAGGAGAAATCCGGTGAAAGATGGACTCGCGTCCGATTAGCTAGTTGGTGAGGTAACGGCCCACCAAGGCGACGATCGGTAGCCGAACTGAGAGGTTGATCGGCCACATTGGGACTGAGACACGGCCCAGAC	0	0	0	0	0	0	0	0	0	0	0	0	0	0	0	1	0	0	0	0	0	0	2	0	0	0	0	0	0	0	0	0	0	0	0	0	0	0	0	0	0	0	0	0	0	0	0
1324	OTU_1324	GACGAACGCTGGCGGCGTGCTTAACACATGCAAGTCGAACGATGAACCTCGAAAAGATTTCTTCGGAAAGATTTTTGAGGGAATTAGTGGCGAACGGGTGAGTAACGCGTGAGCAACCTGCCTTAGACAAGGGGATAGCCTCGGGAAACCGTGATTAATACCCTATGAGACTCCACTTACGAGTGTAAGAGAAGTTAAAGCATTAGCGGTCTAAGATGGGCTCGCGTCTGATTAGCTAGTTGGTGAGATAAAAGCCCACCAAGGCGACGATCAGTAACCGGCTTGAGAGAGTGAACGGTCACATTGGAACTGAGACACGGTCCAAAC	0	2	0	0	2	0	0	0	0	0	0	0	0	0	0	0	0	0	0	0	0	0	0	0	0	0	0	0	0	0	0	0	0	0	0	0	0	0	0	0	0	0	0	0	0	0	0
1557	OTU_1557	GTTTCCGGAACTCTGTTAGCCCTGCTTGACATTCACCTTGGCAGCTTTTACTGCATCCTTCCTGTGAGCTTCTGCTTTCCCTGTCCCTGCTCAGCACGATGGCAGCCTACCTCATTTTCAACCTCAGGCCAAGCAGGAGTGTTGCTCCTGCCCATCTGCCATGTTGGCCAAATTTCCCTGATTGCTAAGTAATTCCAGGCTCTTCTCAGGAGGACTGAGTGAGCTGCAAGTTAAGCCTCTCCTCCAAGGCCTTGCCTGGTTCTCAGTCATTATCAGAACTATAGTGGGGGTATGCAGATACTCTTCCTCCACCGGGGGCCAGACGCCCACTTTGGGCTGGTTGCTCCCTCAAAATATAGCCTGCACAG	0	0	0	0	0	0	0	0	0	0	0	0	0	0	0	0	0	0	0	0	0	0	0	0	0	0	0	0	0	0	0	0	0	0	0	0	0	0	0	0	0	0	0	0	0	0	0
1692	OTU_1692	AGCAGGACACAGGACTCCACCGGACTGGGACACCTCTCACCCCCAATTCAGCAGATCCATCTTTCTGATGCTATACTGTAAATTTATTTCACCTCAGAGAGTAAACAGATATATTGGAGCCCCAAGGGTTCATGGGTAGCGTATTTACAAAGGAGCCTCCTCCGCCAGCCCGTGCCACCGCTGCTAATGAGAGCAGTCATTAAGTAAATGAGACGTCGCCTTTAGCTGGCTTAGGAGTTCGCACACTAAGGGGAGAAGATATTTAATTGAAACCCGCACGCAGGCTTCCCCACATGTGACCGCTGTACGGGAGGCAGCA	0	0	0	0	0	0	0	0	0	0	0	0	0	0	0	0	0	0	0	0	0	0	0	0	0	0	0	0	0	0	0	0	0	0	0	0	0	0	0	0	0	0	0	0	0	0	0
1758	OTU_1758	CCTCCAGAGTAGCTGATTACAGGCATGTGCCACCATGCCTGGCTTATTTTTATATTTTTTGTAGGGACAGGGTTTCATCCTGTTGGCCAGGCTGATCTCTAACTCCTGACCTCAAGTGAACTGCCCATCTCAGCCTCCCAAAGTGCTGGGATTACAGGCCCTTTCTCCTGTTCGTCTTCTAAATGGGGTCTCTGGTCACATAGTTCTTTTCCCCGAAGCGAGTCACTTTGCTGCTTAAGAAAGTTAACTGAAAATTAGGAGATGAGATGCAGAAGAAATGGTGTAGAGCTTTACACGGGAGGCAGCA	0	0	0	0	0	0	0	0	0	0	0	0	0	0	0	0	0	0	0	0	0	0	0	0	0	0	0	0	0	0	0	0	0	0	0	0	0	0	0	0	0	0	0	0	0	0	0
1766	OTU_1766	GACGAACGCTGGCGGCGTGCTTAACACATGCAAGTCGAGCGGTAAGGCCTTTCGGGGTACACGAGCGGCGAACGGGTGAGTAACACGTGGGTGATCTGCCCTGCACTTCGGGATAAGCCTGGGAAACTGGGTCTAATACCGGATATGACCTCCTATCGCATGGTGGGTGGTGGAAAGATTTATCGGTGCAGGATGGGCCCGCGGCCTATCAGCTTGTTGGTGGGGTAATGGCCTACCAAGGCGACGACGGGTAGCCGACCTGAGAGGGTGACCGGCCACACTGGGACTGAGACACGGCCCAGAC	0	0	0	0	0	0	0	0	0	0	0	0	0	0	0	0	0	0	0	0	0	0	0	0	0	0	0	0	0	0	0	0	0	0	0	0	0	0	0	0	0	0	0	0	0	0	0
1775	OTU_1775	TGAACAGTCCACAAATCTTAGCTATAATAACAATGACGTCAGTTAAGTAACTCACTTAGAAACAACACTGGCCACTGAAGTGGAGGGCCAGTGAAGTGGAGTCAAGTGCTGGGAGGAAGTCCAGGCCAGCAGGCCAACTTTGGTATACAAAGATGTGAAAACACGCTTGGCGTGGTGGCTCACGCCTGTAATCCCAGCACTTCGGAAGGCCGAAGCAGGCAGATCACCTGAGGTCAGGAGTTCCAGACCAGCCTGGCCAAGATGGCGAAACTCTGTCTCTACTAAAAATATAAAAATTAGCCAGGCGTGTTGGCGTGTGCCTGTAGTCCCGGCTAC	0	0	0	0	0	0	0	0	0	0	0	0	0	0	0	0	0	0	0	0	0	0	0	0	0	0	0	0	0	0	0	0	0	0	0	0	0	0	0	0	0	0	0	0	0	0	0
1781	OTU_1781	TCAAGGCACAGATGGAACCCGTGTATCGGGAAGACGTCACCAGCGAACAGAGCAGTGAAGAAACCAAGGTCCCCGAAGAAATCGGTGATGACTTGGACGATGTGTTGGCAGCCGCCGAGTTGGTGGTTTCCACTCAGCTCGGCTCCACTTCAATGATTCAACGCAAACTGCGCAAGGGGTTCGCCAAAGCTGGTCGGTTGATGGATATCCTCGAAACATACGGGGTGGTGGGTCCCTCGGAAGGCTCCAAGCCACGCGAAGTCCTGGTCACGAACGAGGACCTGCCCGGTGTCCTCGCCATGCTGCGCGGCGAAACCGACTCCATCGCGGACAGTCCGTCTGCAGTGGACCCGAC	0	0	0	0	0	0	0	0	0	0	0	0	0	0	0	0	0	0	0	0	0	0	0	0	0	0	0	0	0	0	0	0	0	0	0	0	0	0	0	0	0	0	0	0	0	0	0
1788	OTU_1788	AGCGAACGCTGGCGGCAGGCTTAACACATGCAAGTCGAACGGGTATCTTCGGATACTAGTGGCAGACGGGTGAGTAACACGTGGGAACGTACCTTTCGGTTCGGAATAATACAGGGAAACTTGTACTAATACCGGATAAGCCCTTCGGGGGAAAGATTTATCGCCGATAGATCGGCCCGCGTCTGATTAGCTAGTTGGTGAGGTAATGGCTCACCAAGGCGACGATCAGTAGCTGGTCTGAGAGGATGATCAGCCACACTGGGACTGAGACACGGCCCAGAC	0	0	0	0	0	0	0	0	0	0	0	0	0	0	0	0	0	0	0	0	0	0	0	0	0	0	0	0	0	0	0	0	0	0	0	0	0	0	0	0	0	0	0	0	0	0	0
1943	OTU_1943	CCTCCTGAGTAGCTGGGATTACAGGCGCCTGCCACCATGCCCGGCTAATTTTTGTATTTTTAGTAGAAACGGGATTTCACCATGTTGGCCAGGCTGGTCTCAAACTCCTGACTTCAGGTGATCCACCTGCCTTGGCCTCCCAAGGCAAATCCCAAGGCAATCCCGAAGTGCTGAGATTACAGGCATGAGCCACAGCGCTGGCCTGCCCTTAGTGTCTTCCATTTCCTCCTCCAGATCCATTCTTCATTTTTCTCCACGCTGTTCTACATCCTGGGAGCTGACTCATATGGACTGCGGCAGCAGACTTCTTTGCCCTGAAATTTCCAGTTGGGCTCT	0	0	0	0	0	0	0	0	0	0	0	0	0	0	0	0	0	0	0	0	0	0	0	0	0	0	0	0	0	0	0	0	0	0	0	0	0	0	0	0	0	0	0	0	0	0	0
1962	OTU_1962	GACGAACGCTGGCGGCGTGCTTAACACATGCAAGTCGAACGGTGACGACGGGGCTTGCCCTGTCTGATCAGTGGCGAACGGGTGAGTAACACGTGAGTAACCTGCCCTTGACTCTGGGATAACCGCGGGAAACGGCGGCTAATACCGGATATGAGACGTACAGGCATCTGTTGCGTCTGGAAAGATTTATCGGTCAAGGATGGGCTCGCGGCCTATCAGCTTGTTGGTGGGGTGAAGGCCTACCAAGGCGACGACGGGTAGCCGGCCTGAGAGGGCGACCGGCCACACTGGGACTGAGACACGGCCCAGAC	0	0	0	0	0	0	0	0	0	0	0	0	0	0	0	0	0	0	0	0	0	0	0	0	0	0	0	0	0	0	0	0	0	0	0	0	0	0	0	0	0	0	0	0	0	0	0
2102	OTU_2102	GATGAACGCTAGCTACAGGCCTAACACATGCAAGTCGAGGGGCAGCATGATTGAAGCTTGCTTCAATTGATGGCGACCGGCGCACGGGTGAGTAACACGTATCCAACCTTCCGCTGACTCGGGGATAGCCTTTCGAAAGAAAGATTAATACCCGATAGCAAAGGATTTCCGCATGGATATCCTTTTAAAGGATTCCGGTCAGCGATGGGGATGCGTTCCATTAGATAGTTGGCGGGGTAACGGCCCACCAAGTCGACGATGGATAGGGGTTCTGAGAGGAAGGTCCCCCACATTGGAACTGAGACACGGTCCAAAC	0	0	0	0	0	0	0	0	0	0	0	0	0	0	0	0	0	0	0	0	0	0	0	0	0	0	0	0	0	0	0	0	0	0	0	0	0	0	0	0	0	0	0	0	0	0	0
2107	OTU_2107	GATAAACGCTGACAGAATGCTTAACACATGCAAGTCTATGAGGAAGTTTAGCTTGCTAAATGGACTCATGGCGGACGGGTGAGTAACGCGTAAAGAACTTGCCCTTTAGACTGGGATAACAGAGGGAAACTTCTGATAATACTGGATAAGTTAGTATATCGCATGATATGCAAATGAAAGCTACGGCACTAAAGGAGAGCTTTGCGTCCTATTAGCTAGTTGGTAAGGTAAGAGCTTACCAAGGCGATGATAGGTAGCCGGCCAGATTGGGACTGAGACACGGCCCAGAC	0	0	0	0	0	0	0	0	0	0	0	0	0	0	0	0	0	0	0	0	0	0	0	0	0	0	0	0	0	0	0	0	0	3	0	0	0	0	0	0	0	0	0	0	0	0	1
2348	OTU_2348	GACGAACGCTGGCGGCGTGCTTAACACATGCAAGTCGAACGTGATTTTTGTGGAAAGCCCTTCGGGGACGGAAATGAAATGAAAGTGGCGAACGGGTGAGTAACACGTGAGCAACCTACCTTACACAGGGGGATAGCCGTTGGAAACGACGATTAATACCGCATGAGACCACAAAGCCACATGGCTTAGGGGTAAAAGATTTATCGGTGTAAGATGGGCTCGCGTCTGATTAGCTAGTTGGAAGGGTAAAGGCCTACCAAGGCGACGATCAGTAGCCGGTCTGAGAGGATGAACGGCCACATTGGAACTGAGACACGGTCCAAAC	0	0	0	0	0	0	0	0	0	0	0	0	0	0	0	0	0	0	0	0	0	0	0	0	0	0	0	0	0	0	6	0	0	0	0	0	0	0	0	0	0	0	0	0	0	0	0
2494	OTU_2494	GATGAACGCTGGCGGCGTGCCTAATACATGCAAGTAGAACGCTGAAGGAGGAGCTTGCTCTTCTGGATGAGTTGCGAACGGGTGAGTAACGCGTAGGTAACCTGCCTGGTAGCGGGGGATAACTATTGGAAACGATAGCTAATACCGCATGACAACAGTTATTGCATGATAACTGTTTAAAAGGGGCAATTGCTCCACTACCAGATGGACCTGCGTTGTATTAGCTAGTTGGTGAGGTAACGGCTCACCAAGGCGACGATACATAGCCGACCTGAGAGGGTGATCGGCCACACTGGGACTGAGACACGGCCCAGAC	0	0	0	0	0	0	0	0	0	0	0	0	0	0	0	0	0	0	0	4	0	0	0	0	0	0	0	0	0	0	0	0	0	0	0	0	0	0	0	0	0	0	0	0	0	0	0
2545	OTU_2545	AATCAACGCTGGCGGCGTGCCTAACACATGCAAGTCGCACGAGAAAGGGTCTTCGGATCTGAGTAAAGTGGCGCACGGGTGAGTAACACGTGAATGATCTACCTCCGAGTGGGGAATAACTGAGGGAAACCTTAGCTAATACCGCATAACACTTACGAGTCAAAGCAGCAATGCGCTTGGAGAGGAGTTCGCGGCAGATTAGCTAGTTGGCGGGGTAATGGCCCACCAAGGCGATGATCTGTATCCGGCCTGAGAGGGCGCACGGACACACTGGAACTGAAACACGGTCCAGAC	0	0	0	0	0	0	0	0	0	0	0	0	0	0	0	0	0	0	0	0	0	0	0	0	0	0	0	0	0	0	0	0	0	0	0	0	0	0	0	0	0	0	0	0	0	0	0
2818	OTU_2818	GATGAACGCTGGCGGCGTGCTTAACACATGCAAGTCGAACGAAGTGCTACGACGGAAGTTTTCGGACGGAAGATGTAGTTACTTAGTGGCGGACGGGTGAGTAACGCGTGGGGAACCTGCCCTGTACCGGGGGATAGCAGCCGGAAACGGCTGATAATACCGCATAAGCGCACGAATGTCGCATGACGGAAAGAAGAAAGGATGGCCTCTATACAAAGCTATCGCCGAAGGAGGGGTTTGCGTCTGATTAGCTGGTTGGAGGGGTAACGGCCCAACAAGGCGATGATCAGTAGCCGGTCTGAGAGGATGAACGGCCACATTGGGACTGAGACACGGCCCAGAC	0	0	0	0	0	0	0	0	0	0	0	0	0	0	0	0	0	0	0	0	0	5	0	0	0	0	0	0	0	0	0	0	0	0	0	0	0	0	0	0	0	0	0	0	0	0	0
3221	OTU_3221	GACGAACGCTGGCGGCGTGCTTAACACATGCAAGTCGAACGAGAGTTAGATCGAATGAGTTTTCGGACAAATGAGATTTAACGAAAGTGGCGAACGGGTGAGTAACACGTGAGCAACCTGCCTTAGACATTGGGATAGCCTCGGGAAACCGGGATTAATACCAAATGAAATCACATATGCACATGCATAAATGATCAAAGCTCCGGCGGTCTAAGATGGACTCGCGTCCCATTAGCTAGTTGGTGAGGTAACGGCCCACCAAGGCGACGATGGGTAGCCGGCCTGAGAGGGTGAACGGCCACATTGGAACTGAGAAACGGTCCAAAC	0	0	0	0	0	0	0	0	0	0	0	0	0	0	0	0	0	1	0	0	0	0	0	0	0	0	0	1	0	0	0	0	0	1	0	0	0	0	0	0	0	0	0	0	0	0	0
3223	OTU_3223	GATGAACGCTAGCGATAGGCTTAACACATGCAAGTCGAGGGGCAGCGAGCGAGATAGCAATATCTTGTGTCGGCGACCGGCGCACTGGTGAGTAACACGTATGCAACCTGCCCTCTACAGGGGGATAATCCGGAGAAATTCGGTCTAATATCCCATAGTCCCTGAGTTTGCATGAGCTTAGGGGGAAAGTTCCGGCGGTAGAGGATGGGCATGCGGCGCATTAGCTGGTTGGCGGGGTAACGGCCCACCAAGGCGACGATCAGTAGCCGACCTGAGAGGGTGATCGGCCACATTGGAACTGAGACACGGTCCAAAC	0	2	0	0	0	0	0	0	0	0	0	0	0	0	0	0	0	0	0	0	0	0	0	0	0	0	1	0	0	0	0	2	0	0	0	0	0	0	0	0	0	0	0	0	0	0	0
4006	OTU_4006	GATGAACGCTGGCGGCGTGCTTAACACATGCAAGTCGAACGAAGTGCTACGACGGAAGTTTTCGGACGGAAGATGTAGTTACTTAGTGGCGGACGGGTGAGTAACGCGTAAACAACCTGCCTTCAGGATGGGGACAACAGACGGAAACGACTGCTAATACCGAATACGATTCTTGAGTCGCATGACACAAGAAAGAAAGGGTGGCCTCTACTTGTAAGCTATCGCCTGGAGAGGGGTTTGCGTCCGATTAGGTAGTTGGTGAGGTAACGGCCCACCAAGCCGACGATCGGTAGCCGGTCTGAGAGGATGAACGGCCACATTGGAACTGAGACACGGTCCAGAC	0	0	0	0	0	0	0	0	0	0	0	0	0	0	0	0	0	0	0	0	0	0	0	0	0	0	0	0	0	2	0	0	0	0	0	0	0	0	0	0	0	0	0	0	0	0	0
145	OTU_145	GATGAACGCTGGCGGCGTGCTTAACACATGCAAGTCGAACGATTAAGACTTAAACTTCGGTTTAGGTGTATAAAGTGGCGAACGGGTGAGTAACACGTGGGCAACCTACCCTTTTCTTTGGGATAACTCGTGGAAACATGTGCTAATACCAAATACTCCAACTCTCTTGCATGAAAGAGTTGGGAAAGATTTATCGGAAAAGGATGGGCCCGCGGTCCATTAGCTTGTTGGCGGGGTAATGGCCCACCAAGGCTGCGATGGATAGCCGGGTTGAGAGACCGACCGGCCACATTGGGACTGAGACACGGCCCAGAC	0	0	0	0	0	0	0	0	0	0	0	0	0	0	0	0	0	0	0	0	0	4	0	0	0	0	0	0	0	0	0	0	0	0	0	0	0	0	0	0	0	0	0	0	0	0	0
324	OTU_324	GATGAACGCTGGCGGCGTGCCTAATACATGCAAGTCGAACGCGCCGAGAAGGGAACTTGTTCCTTTCAACGCGAGTGGCGAACGGGTGAGTAACACGTGGGAAACCTACCCTTCAGCGGGGGATAACCATCGGAAACGATGACTAATACCGCATAGTTGTTCCAGTCGCATGACTGGAATGGGAAAGACGGCTTCGGCTGTCACTGAAGGATGGTCCCGCGGTGCATTAGCTAGACGGTGGGGTAACGGCCTACCGTGGCTTTGATGCATAGCCGACCTGAGAGGGTGATCGGCCACATTGGGACTGAGACACGGCCCAAAC	0	0	0	0	0	0	0	0	0	0	0	0	0	0	0	0	0	0	0	0	0	0	0	0	0	0	0	0	0	0	0	0	0	0	0	0	0	0	0	0	0	0	0	0	0	0	0
945	OTU_945	GATGAACGCTGGCGGCGTGCTTAACACATGCAAGTCGAGCGAAGCAGTTAAGTTGATTTCTTCGGATTGATTCTTAACTGACTGAGCGGCGGACGGGTGAGTAACGCGTGGGTGACCTGCCCCATACCGGGGGATAACAGCTGGAAACGGCTGCTAATACCGCATAAGCGCACAGAGCTGCATGGCTCGGTGTGAAAAACTCCGGTGGTATGGGATGGGCCCGCGTCTGATTAGGCAGTTGGCGGGGTAACGGCCCACCAAACCGACGATCAGTAGCCGGCCTGAGAGGGCGACCGGCCACATTGGGACTGAGACACGGCCCAAAC	0	0	0	0	0	0	0	0	0	0	0	0	0	0	0	0	0	0	0	0	0	0	0	0	0	0	0	0	0	0	0	0	0	0	0	0	0	0	0	0	0	0	0	0	0	0	0
1385	OTU_1385	AACGAACGCTGGCGGCATGCCTAATACATGCAAGTCGAACGAGACCTTCGGGTCTAGTGGCGCACGGGTGCGTAACGCGTGGGAATCTGCCCTTGGGTTCGGAATAACGTCGGGAAACTGACGCTAATACCGGATGATGACGAAAGTCCAAAGATTTATCGCCCAGGGATGAGCCCGCGTAGGATTAGCTAGTTGGTGAGGTAAAGGCTCACCAAGGCGACGATCCTTAGCTGGTCTGAGAGGATGATCAGCCACACTGGGACTGAGACACGGCCCAGAC	0	0	0	0	0	0	0	0	0	0	0	0	0	0	0	0	0	0	0	0	0	0	0	0	0	0	0	0	0	0	0	0	0	0	0	0	0	0	0	0	0	0	0	0	0	0	0
1406	OTU_1406	GATGAACGCTAGCTACAGGCTTAACACATGCAAGTCGCGGGGCAGCATGGGGGTTGCTTGTAACCCCCGATGGCGACCGGCGCACGGGTGAGTAACGCGTATCCAACCTGCCCTTCACCACGGGATAACCCGGCGAAAGTCGGACTAATACCGTATGTTGTCCATTGACGGCATCCGATTTGGACGAAAGGCTTAGCGGTGAGGGATGGGGATGCGTCCGATTAGCTCGACGGCGGGGTAACGGCCCACCGTGGCAACGATCGGTAGGGGTTCTGAGAGGAAGGTCCCCCACACTGGAACTGAGACACGGTCCAGAC	0	0	0	0	0	0	0	0	0	0	0	0	0	0	0	0	0	0	0	0	0	0	0	0	0	0	0	0	0	0	0	0	9	0	0	0	0	0	0	0	0	0	0	0	0	0	0
1411	OTU_1411	GATGAACGCTAGCGGCAGGCTTAACACATGCAAGTCGAGGGGTATATGTCTTCGGACATAGAGACCGGCGCACGGGTGCGTAACGCGTATGCAATCTACCTTTTACAGGGGAATAGCCCAGAGAAATTTGGATTAATGCCCCATAGTATATTTGAATGGCATCATTTGATTATTAAAGTCACAACGGTAAAAGATGAGCATGCGTCCCATTAGTTAGTTGGTAAGGTAACGGCTTACCAAGACGATGATGGGTAGGGGTCCTGAGAGGGAGATCCCCCACACTGGTACTGAGACACGGACCAGAC	0	0	0	0	0	0	0	0	0	0	0	0	0	0	0	0	0	0	0	0	0	1	0	0	0	0	0	0	0	0	0	0	0	0	0	0	0	0	0	0	0	0	0	0	0	0	0
1558	OTU_1558	GAAGGAGATTGGGCTCGCTCCACACACCCTGTCGGCGACGTTGCTGGTCAGCACGAGCTCCTGGTGCTGTCCCTCGGCCCCTGCACTGCACCGTCTGCCCCTCAGCCCTTCATTTAGACAAGCTGCTCAATGCCAGGCACCGCCCAGCTCCGAGGACAGTGGGCCGGACACCAGGCCCCAGGCCACGTGCCTCTCTCACGGGCAGCACACGGACAAGAGCTCGGTAGTGTCGGGGAAGCATCTCGGAGGAGCTACGGGAGGCAGCA	0	0	0	0	0	0	0	0	0	0	0	0	0	0	0	0	0	0	0	0	0	0	0	0	0	0	0	0	0	0	0	0	0	0	0	0	0	0	0	0	0	0	0	0	0	0	0
1600	OTU_1600	AGCGAACGCTGGCGGCATGCTTAACACATGCAAGTCGCACGGGCAGCAATGTCAGTGGCGGACGGGTGAGTAACGCGTAGGAACGTGTCCTGAGGTGGGGGACAACCCCGGGAAACTGGGGCTAATACCGCATATGGGCTGAGGCCCAAAGCCGAGAGGCGCCTTTGGAGCGGCCTGCGTCCGATTAGGTAGTTGGTGGGGTAAAGGCCTACCAAGCCTGCGATCGGTAGCTGGTCTGAGAGGACGACCAGCCACACTGGGACTGAGACACGGCCCAGAC	0	0	0	0	0	0	0	0	0	0	0	0	5	0	0	0	0	0	0	0	0	0	0	0	0	0	0	0	0	0	0	0	0	0	0	0	0	0	0	0	0	0	0	0	0	0	0
1618	OTU_1618	GATGAACGCTAGCGGCAGGCCTAATACATGCAAGTCGAACGGGATTGTCCAGCTTGCTGGGCATGAGAGTGGCGAATGGGTGCGTAACGCGTGAGCAACCTACCCTTGTCTGGGGGATAGCCCGGAGAAATCCGGATTAATACCGCATAACGTCGGTGAGCGGCATTGCTTATCGACCAAACATTTATGGGACATGGATGGGCTCGCGTGACATTAGTTAGTTGGTAGGGTAACGGCCTACCAAGACCGCGATGTCTAGGGGATCTGAGAGGATGACCCCCCACACTGGTACTGAGACACGGACCAGAC	0	0	0	0	0	0	0	0	0	0	0	0	0	0	0	0	0	0	0	0	0	0	0	0	0	0	0	0	0	0	0	0	0	0	0	0	0	0	0	0	0	0	0	0	0	0	0
1620	OTU_1620	CACAAAGGGTAGGTTTCAACATCAGCCTCTGGAGAGCCACATTCCCAGAGTGGCCGTCCCGGATAAGAAGGCCACTACAGCACGACTCACAGCACCATGGAGGTTTCCTCCACCTGCGGGACACAGCAGGATGGAGACGGTTGGGCGGCCTCCCTTCCTGGGACACTCCATGGCCAGCCCCTCAGGGACTACTTGAAGAACAGAACCCCCAAAAGACCAGTTTCTGAAAAGGGACTCAAAG	0	0	0	0	0	0	0	0	0	0	0	0	0	0	0	0	0	0	0	0	0	0	0	0	0	0	0	0	0	0	0	0	0	0	0	0	0	0	0	0	0	0	0	0	0	0	0
1625	OTU_1625	TTGATAAGTAATATGACCTACGAATCTAATAAATACTCACAATATATACATTAAGAAGGGGAAACGGCAGACAATTGTATTCCACTATATTTTTTTAATCAGAAGGAATTTTAAACTTGATTTCTCCGCAACCCCCACCCCCAAAATTCTTGATCAACTAACCAGTTGGGAAGGGCATCTGAAGAATCACTCATGAAACTATTTTGTGTGTGTTTATTGCGTTTCTGTGTTAAGTCACAGGACACTTTTTACAAACCTCACATAGGGAGAGGTTGTCAAGGCACAAAACCTGCAGTAAGTTTCCAAAAAGGGGATTTAATTATTTTTTCTACAAAAATGTTTTTTAAAAAAGGTAAAAACGTAT	0	0	0	0	0	0	0	0	0	0	0	0	0	0	0	0	0	0	0	0	0	0	0	0	0	0	0	0	0	0	0	0	0	0	0	0	0	0	0	0	0	0	0	0	0	0	0
1679	OTU_1679	CCTCCTGAGTAGTTGGAATTACAGGCACGCGCCATCACACCCGCCTAATTTTTGTATTTTTATTAGAGACGGGGTTTCACCATGTTGGCCAGGATGGTCTCAATCTCCTGACCTTGTGATCCAACCACCTCAACCTCCCAAAGTGCTGGGATTACAGGTGTGAGCCACCATACCTGGCCTAtttttttacttttaaaagttttttGTTAAAAACTGAGACACAAGCCAGGTGAGGTAAGATATGCCTGCAGTCCC	0	0	0	0	0	0	0	0	0	0	0	0	0	0	0	0	0	0	0	0	0	0	0	0	0	0	0	0	0	0	0	0	0	0	0	0	0	0	0	0	0	0	0	0	0	0	0
1696	OTU_1696	TTCTCAAGGCATTTGTTATGCTGCTTTGAGTGTGTCTCACACCTGTCGCTCCCGGGTTGATCAGAGACTTGGATGGGGGTTTCAGTCTCCCTGCCATTGCTCTGTTTCAGTCTCCCCTCAAACCCTTGCTCTGTTGCCACACCTGTGCAGCTTAGAGGTGCACAGCTTTGTCTGGGTTCATGCACAGGTTTAGAATATCCCCTTCCCCGTCGTCCTCCTCTCTGGGTCCCCCCACCTGCACCAACTCTATGAACACAGGGAGTGTGGCTGGGGGGACACTTTTGCAGGTTCCTTTGGCTTGAAGGCTTTCCCTGGCACTGATGTCAC	0	0	0	0	0	0	0	0	0	0	0	0	0	0	0	0	0	0	0	0	0	0	0	0	0	0	0	0	0	0	0	0	0	0	0	0	0	0	0	0	0	0	0	0	0	0	0
1760	OTU_1760	CAAGGGCCTGCTCTTCCTTTCCTTGGGTTGCTTTCCCAGTCCTGGACTTCACAGACCTGTCTTCTCCCTCCTTTCAACTCTGTTTGCATATGTTCTGTCCGTGTGTTTTTGCTTTATGTTTTCAGAGGTTGCCTTGACTTGATTCTACATCACTCACCTGGTCTAGAGCCAGGGCCTCCTGCTGAATGTTTCCTGTGCAGTCATGTCTTACCAGGCATTTTCTTTTTCTCTGGAGTC	0	0	0	0	0	0	0	0	0	0	0	0	0	0	0	0	0	0	0	0	0	0	0	0	0	0	0	0	0	0	0	0	0	0	0	0	0	0	0	0	0	0	0	0	0	0	0
1859	OTU_1859	TGTTTGCAAAGCATAGCTTTCCCTGGGCCACAGAAGCTACCAGCCCTCATGGTGATGAAATGTGCCCACTGTGGGTGGAGCAGGTCAGCCACTGCCATGGCTGCCTTGCCCGCCTCGCCCCACTGGAGTAGCACAGAACAGTATGTCTTGCTCTGGGTTTCAGCCTGGCCCAAAGCCCAGGGTCCAGGTACAAGGGTGGAGGGTCAGGCAGAGGGAGTGAGGCAGCAGACCCCGGCATGAGCATTCGCTCTGCTGCTGGCAAGCAGGGTGGCCTTGGCCGGCCCTTCCCCTCAAAAGAGCTTGTTTTCAAGTGATTTCTAAGCCCCCTTTAGCTTGGAGAAGTTTCGTCCTCTCACAC	0	0	0	0	0	0	0	0	0	0	0	0	0	0	0	0	0	0	0	0	0	0	0	0	0	0	0	0	0	0	0	0	0	0	0	0	0	0	0	0	0	0	0	0	0	0	0
1927	OTU_1927	AGGGTCCTACGCCCACGGAATCTCGCTGATTGCTAGCACAGCAGTCTGAGATCAAACTGCAAGGCGGCAACGAGGCTGGGGGAGGGGCGCCCGCCATTGCCCAGGCTTGCTTAGGTAAACAAAGCAGCCGGGAAGCTCGAACTGGGTGGAGCCCACCACAGCTCAAGGAGGCCTGCCTGCCTCTGTAGGCTCCACCTCTGGGGGCAGGGCACAGACAAACAAAAAGACAGCAGTAACCTCTGCAGACTTAAGTGTCCCTGTCTGACAGCTTTGAAGAGAGCAGTGGTTCTCCCAGCACGCAGCTGGAGATCTGAGAACGGGCAGACTGCCTCCTCAAGTGGGTCCCTGACCCCTGACCCCCGAGCAGCCTAACTGGGAGGCAGCA	0	0	0	0	0	0	0	0	0	0	0	0	0	0	0	0	0	0	0	0	0	0	0	0	0	0	0	0	0	0	0	0	0	0	0	0	0	0	0	0	0	0	0	0	0	0	0
1942	OTU_1942	AGGTCCTTGAGCAATTGTTCCACTGAACAAGGTGGAAGCTGTTTGGCTTCTTCCTTATTTCCTTTTTCTTTAATTTCCTCTAAAATATTTTATCTTCTTGTTTGGCCTCTTCTGACCTCGCTTCAGAAGTCATGCAGCATCAACCTTGTCTGCAGCTGCCCTGAGCCAGCAGTTCTCTACACACCCAGCATCAGCATCAAGTGAGATGCACCCAGCACGGTTGGAGCAGGCATGGGCAGAGCAATGGTAGCCAGGCTCCAGCAGGGGCTGCAACTTCTGGCACTGC	0	0	0	0	0	0	0	0	0	0	0	0	0	0	0	0	0	0	0	0	0	0	0	0	0	0	0	0	0	0	0	0	0	0	0	0	0	0	0	0	0	0	0	0	0	0	0
1961	OTU_1961	CCTCCCAAGTAGCGGGGATTACAGGCACCCGCCACCACGCCTGACTATATTTTGTATTTTTACTAAAGATGGAGTTTCGCCATATTGGTCATGGCTGGTCTCGAACTCCTGACCTCAAGAGATCCGCCCGCCTGAGTCTCCCAGAGTGCTGGGATTACAGGCATGTGCCACCACGCCAGGCCTCTTTATTTTCTTAAAGAGACAGTAGAAGAGGTGGGAAGATGATGGCAAGAATTTAGAATCAGACTGCTGTAAAATTCTGCACACCCTCAC	0	0	0	0	0	0	0	0	0	0	0	0	0	0	0	0	0	0	0	0	0	0	0	0	0	0	0	0	0	0	0	0	0	1	0	0	0	0	0	0	0	0	0	0	0	0	0
2006	OTU_2006	CCTCCCGAGTAGCTGGGATTACAGGCGTGTGGCACCACACCTGGCCAATTTTTGTATTTTTAGTAGAGATGGAGATTCACCATTGTTGACCATGCTGGTCTCTTGGCCATGAACTCTTGACCTCGTGATCCACCCACCTTGGCCTCCCAAAGTGCTGGGTTACGGGTGTGATATATGCCATGCCTGGCATATATCAACTTTTATACACGTGGCTGCGAACTCATAAACAATTTTATTCTATTTTGAAGTTAATTTTAAGGAAACAAAAGATATTACAATAAGGCATCATCTTTGCTAACCCCAC	0	0	0	0	0	0	0	0	0	0	0	0	0	0	0	0	0	0	0	0	0	0	0	0	0	0	0	0	0	0	0	0	0	0	0	0	0	0	0	0	0	0	0	0	0	0	0
2083	OTU_2083	GACGAACGCTGGCGGCGTGCTTAACACATGCAAGTCGAACGAGGATGACGACTTCGGTTGTCATTCGAGTGGCGGACGGGTGAGTAACGCGTGAGCAATCTGTCCCACAGAGGGGGATAACAACTGGAAACAGTTGCTAATACCGCATAAGACCACACTGTCGCATGGCAGAGAGGTCAAAGGAGCAATCCGCTGTGGGGTGAGCTCGCGTCCGATTAGTTAGTTGGTGAGGTAACGGCCCACCAAGACAGCGATCGGTAGCCGACCTGAGAGGGTGATCGGCCACATTGGGACTGAGACACGGCCCAGAC	0	0	0	0	0	0	0	0	0	0	0	0	0	0	0	0	0	0	0	0	0	0	0	0	0	0	0	0	0	0	0	0	0	0	0	0	0	0	0	0	0	0	0	0	0	0	0
2084	OTU_2084	CCTCCCAAAGTGCTGGGATTACAGGCGTGAGCCACCGCGCCGGGCCTCCATACTTTACAAATGTGACCCTAGCTCAGGCCACTCTCATTTCTTGCCTGAACTACTGAAATTGTTTGTCATTTGTTTTTCCTCCGTACAATCTTGCTAGCTAATATAATACTGACAGATTTCTAAGAATATGGCCCACTCCATGACCTGAAAACACTTGGCTTTCTCTCTGGTGGGAGGGAAGGACATGTGAGCAAATCATTACAATCCTATCCCATGAGAGGCTTGCAATGAGGGAGGGGAGAAGCGTAGTAACTACGGGAGGCAGCA	0	0	0	0	0	0	0	0	0	0	0	0	0	0	0	0	0	0	0	0	0	0	0	0	0	0	0	0	0	0	0	0	0	0	0	0	0	0	0	0	0	0	0	0	0	0	0
2100	OTU_2100	AACGAACGCTGGCGGCAGGCTTAACACATGCAAGTCGAACGCCCCGCAAGGGGAGTGGCAGACGGGTGAGTAACGCGTGGGAATCTACCTAGTTCTACGGAACAACAGTTGGAAACGACTGCTAATACCGTATACGCCCTACGGGGGAAAGATTTATCGGAATTAGATGAGCCCGCGTAAGATTAGCTAGTTGGTGGGGTAATGGCCTACCAAGGCGACGATCTTTAGCTGGTCTGAGAGGATGATCAGCCACACTGGGACTGAGACACGGCCCAGAC	0	0	0	0	0	0	0	0	0	0	0	0	0	0	0	0	0	0	0	0	0	0	0	0	0	0	0	0	0	0	0	0	0	0	0	0	0	0	0	0	0	0	0	0	0	0	0
2121	OTU_2121	GATGAACGCTGGCGGCGTGCTTAACACATGCAAGTCGAACGGGATCCAAGGGCGTTTTGCGTTTTTGGTGAGAGTGGCGAACGGGTGAGTAACACGTGAGTAACCTGTCCTTTTCTTTGGGATAAGCATTCGAAAGGGTGTTTAATACCTTATGTTCTGTCTGCCTCGCATGGGGTGGGTGGGAAAGGCTTTGGCCGGATTTGGGTGGGCTCGCGGTCTATCAGCTTGTTGGTGGGGTGATGGCTTACCAAGGCTTTGACGGGTAGCCGGCCTGAGAGGGCGACCGGCCACATTGGGACTGAGATACGGCCCAAAC	0	0	0	0	0	0	0	0	0	0	0	0	0	0	0	0	0	0	0	0	4	0	0	0	0	0	0	0	0	0	0	0	0	0	0	0	0	0	0	0	0	0	0	0	0	0	0
2139	OTU_2139	AACGAACGCTGGCGGCAGGCTTAACACATGCAAGTCGAGCGCCTCGCAAGAGGAGCGGCAGACGGGTGAGTAACACGTGGGAATCTACCCATCCCTGCGGAACAACTCCGGGAAACTGGAGCTAATACCGCATACGCCCTTCGGGGGAAAGATTTATCGGGGATGGATGAGCCCGCGTTGGATTAGCTAGTTGGTGGGGTAAAGGCCTACCAAGGCGACGATCCATAGCTGGTCTGAGAGGATGATCAGCCACATTGGGACTGAGACACGGCCCAAAC	0	0	0	0	0	0	0	0	0	0	0	0	0	0	0	0	0	0	0	0	0	0	0	0	0	0	0	0	0	0	0	0	0	0	0	0	0	0	0	0	0	0	0	0	0	0	0
2257	OTU_2257	GATGAACGCTGGCGGCGCATTTAAGACATGCAAGTCGAACGAAAACGAACAAATTAAGAAGAGTGGAAGATTTATCTGAAATGATTTTTAGACCGTGAGTTTTAGTGGCGGACGGGTGAGTAATACATAGATAATCTGCCTTTTAGAGGGAAATAACTAGGAGAAATCCAAGCTAATGTCCCATAAGACCACATTATCGCATGATAGAGAGGTCAAAGGAGAAATCCGCTAGAAGATGAGTCTATGGCTGATTAGTTAGTTGGTGGGGTAAGAGCTTACCAAGACGATGATCAGTAGCCGAGCTGAGAGGCTGGCCGGCCACATTGGGACTGAGACACGGCCCAGAC	0	0	0	0	0	0	0	0	0	0	0	0	0	0	0	0	0	0	0	0	0	0	0	0	0	0	0	0	0	0	0	0	0	0	0	0	0	0	0	0	0	0	0	0	0	0	0
2482	OTU_2482	GACGAACGCTGGCGGCGTGCTTAACACATGCAAGTCGAACGAGAGGACATGGGAAGCTTGCTTCCTATGAAATCGAGTGGCAAACGGGTGAGTAACGCGTAAACAACCTGCCCTTCGGATGGGGATAACAGCCGGAAACGGTGATTAATACCCCATAAGACCACAATACCGCATGGTAAAAGGGTAAAAGGGATACCGGTGTAAGATGGGCTCGCGTCTGATTAGCTAGTTGGTGGGGTAAAGGCCTACCAAGGCGACGATCAGTAGCCGGTCTGAGAGGATGAACGGCCACATTGGAACTGAGACACGGTCCAAAC	0	0	0	0	0	0	0	0	1	0	0	0	0	0	0	0	0	0	0	0	0	0	0	0	0	0	0	0	0	0	0	0	0	1	0	0	0	0	0	0	0	0	0	0	0	0	0
2717	OTU_2717	CCTCCTGAGTAGCTGGGACCACAGGCGCCCGCCACCATGCCTGGCTAATTTTTTGTATTTTTAGTAGAGACGGGGTTTCACCGTGTTAGCCAGGATGGTCTCGATCTCCTGACCTAGTGATTTGCCCCCCTCAGCCTCCCAAAGTGCTGGGATTACAGGTGTGAGCTAAGAAACCCAGGAGTAGAAAAAGAGGGCTTTCATGTGAATTACTCCCCCTCTTTGGAACATCTAATGAATCAGTCAGCAGGTCCTGTCAGTTCTGTCTCCAGATTCACCTCTGGATATCTCTAGGGTCTGAGCCCAACTCACTATCTGCGTTGCTCCACTCCAGCCCAAGCCACTATCATTTCAC	0	0	0	0	0	0	0	0	0	0	0	0	0	0	0	0	0	0	0	0	0	0	0	0	0	0	0	0	0	0	0	0	0	0	0	1	0	0	0	0	0	0	0	0	0	0	0
2757	OTU_2757	GACGAACGCTGGCGGCGTGCCTAATACATGCAAGTCGAGCGGACAGAAGGGAGCTTGCTCCCGGATGTTAGCGGCGGACGGGTGAGTAACACGTGGGTAACCTGCCTGTAAGACTGGGATAACTCCGGGAAACCGGAGCTAATACCGGATAGTTCCTTGAACCGCATGGTTCAAGGATGAAAGACGGTTTCGGCTGTCACTTACAGATGGACCCGCGGCGCATTAGCTAGTTGGTGAGGTAACGGCTCACCAAGGCGACGATGCGTAGCCGACCTGAGAGGGTGATCGGCCACACTGGGACTGAGACACGGCCCAGAC	0	0	0	0	0	0	0	0	0	0	0	0	0	0	0	0	0	0	0	0	0	0	0	0	0	0	0	0	0	0	0	0	0	1	0	0	0	0	0	0	0	0	0	0	0	0	0
2871	OTU_2871	GATGAACGCTAGCTACAGGCTTAACACATGCAAGTCGAGGGGAAACGGCATCAAGCGCTTGCGCCTGATGGACGTCGACCGGCGCACGGGTGAGTAACGCGTATCCAACCTGCCCCACACTAAGGGATAACCCGCAGAAATGTGGACTAATACCCAATGATATTCATTGATGACATCTGATTTGAATTAAAGATTTATCGGTATAGGATGGGGATGCGTCTGATTAGCTTGTTGGTGAGGTAACGGCTCACCAAGGCAACGATCAGTAGGGGTTCTGAGAGGAAGGTCCCCCACATTGGAACTGAGACACGGTCCAAAC	0	0	0	0	0	0	0	0	0	0	0	5	0	0	0	0	0	0	0	0	0	0	0	0	0	0	0	0	0	0	0	0	1	0	0	0	0	0	0	0	0	0	0	0	0	0	0
2984	OTU_2984	GATAAACGCTGACAGAATGCTTAACACATGCAAGTCTATGAGGAAGTTTAGCTTGCTAAATGGACTCATGGCGGACGGGTGAGTAACGCGTATCCAACCTTCCCATGACCACGGGATAACCCGTTGAAAGACGGCCTAATACCGTATGACGTCGTTTGCCGACATCGAAAGACGACCAAAGGTTTGGCGGTGATGGATGGGGATGCGTCTGATTAGCTTGTTGGCGGGGTAACGGCCCACCAAGGCGACGATCAGTAGGGGTTCTGAGAGGAAGGTCCCCCACATTGGAACTGAGACACGGTCCAAAC	0	0	0	0	0	0	0	0	0	0	0	0	0	0	0	0	0	0	0	0	0	0	1	0	0	0	0	0	0	0	0	0	0	0	0	0	0	0	0	0	0	0	0	0	0	1	3
3832	OTU_3832	GATGAACGCTGGCGGCGTGCCTAACACATGCAAGTCGAACGATTAAAGCACCTTCGGGTGTGTATAGAGTGGCGAACGGGTGAGTAACACGTGACCAACCTGCCTCTTACATTGGGACAACAGACGGAAACGACTGCTAATACCGAATACGATTCTTGAGTCGCATGACACAAGAAAGAAAGGGTGGCCTCTACTTGTAAGCTATCGCCTGAAGAGGGGTTTGCGTCCGATTAGGTAGTTGGTGAGGTAACGGCCCACCAAGCCGACGATCGGTAGCCGGTCTGAGAGGATGAACGGCCACATTGGAACTGAGACACGGTCCAGAC	0	0	0	0	0	0	0	0	0	0	0	0	0	0	0	0	0	0	0	0	0	0	0	0	0	0	0	0	0	0	0	0	0	0	0	0	0	0	0	0	0	0	0	1	0	1	0
4096	OTU_4096	GACGAACGCTGGCGGCGTGCTTAACACATGCAAGTCGAACGAGAGTTAGATCGAATGAGTTTTCGGACAAATGAGATTTAACGAAAGTGGCGAACGGGTGAGTAACGCGTAAAGAACTTGCCCTTTAGACTGGGATAACAGAGGGAAACTTCTGATAATACTGGATAAGTTAGTATATCGCATGATATGCAAATGAAAGCTACGGCACTAAAGGAGAGCTTTGCGTCCTATTAGCTAGTTGGTAAGGTAAGAGCTTACCAAGGCGATGATAGGTAGCCGGCCTGAGAGGGTGGACGGCCACAAGGGGACTGAGATACGGCCCTTAC	0	0	0	0	0	0	0	0	0	0	0	0	0	0	0	0	1	0	0	0	0	0	0	0	0	0	0	0	0	0	0	0	0	2	0	0	0	0	1	0	0	0	0	0	0	0	0
4186	OTU_4186	GATGAACGCTAGCTACAGGCTTAACACATGCAAGTCGCAGGGTAACATGAGGAAAGCTTGCTTTCCTTGATGACGACTGGCGGACGGGCGAGTAACACGTGAGCAACCTGCCTCTTACAGGGGAATAACAACGGGAAACCGTTGCTAATACCGCATAACATGTTGAAAGGGCATCCTTTTAACATCAAAGGAGCAATCCGGTAAGAGATGGGCTCGCGTCCGATTAGCTAGTTGGTAGGGTAACGGCCTACCAAGGCGACGATCGGTAGCCGGACTGAGAGGTCGAACGGCCGCATTGGGACTGAGACACGGCCCAGAC	0	0	0	0	0	0	0	0	0	0	0	0	0	0	0	0	0	0	0	0	0	0	2	0	0	0	0	0	0	0	0	0	0	0	0	0	0	0	0	0	0	0	0	0	0	0	0
538	OTU_538	GATGAACGCTGGCGGCGTGCCTAATACATGCAAGTCGAACGGGCTGCCATAAGGCAGCCAGTGGCGAACGGGTGAGGAGCACATGGGGAACCTGCCCGTCAGAGGGGGACAACAGCTGGAAACGGCTGCTAAGACCGCATAGGCTCAAGGAGGGCATCCTCGTTGAGTTAAAGTGTCCTTTCGGGGACAGCTGACGGATGGACCTGTGGCGCATTAGCCAGTTGGCGGGGTAAAGGCCCACCAAAGCGACGATGCGTAGCCGGCCTGAGAGGGCGGACGGCCACACTGGGACTGAGACACGGCCCAGAC	0	0	0	0	0	0	0	0	0	0	0	0	0	0	0	0	0	0	0	0	0	0	0	0	0	0	0	0	0	0	0	0	0	0	0	0	0	0	0	0	0	0	0	0	0	0	0
1485	OTU_1485	GATGAACGCTAGCGACAGGCTTAACACATGCAAGTCGAGGGGCAGCATGGTTTGTAGTAATACAGATTGATGGCGACCGGCGCACGGGTGAGTAACGCGTATGCAACTTACCTATCAGAGGGGGATAGCCCGGCGAAAGTCGGATTAATACCCCATAAAACAGGGGTCCCGCATGGGAATATTTGTTAAAGATTCATCGCTGATAGATAGGCATGCGTTCCATTAGGCAGTTGGCGGGGTAACGGCCCACCAAACCGACGATGGATAGGGGTTCTGAGAGGAAGGTCCCCCACATTGGTACTGAGACACGGACCAAAC	0	0	0	0	0	0	0	0	0	0	0	0	0	0	0	0	0	0	0	0	0	0	0	0	0	0	0	0	0	0	0	0	0	0	0	0	0	0	0	0	0	0	0	0	0	0	0
1697	OTU_1697	CCTCCCGAGTAGCTGGGATTACAGGTGCATGCCACCACGCCCGGCTAATTTTGTTTTTGTATTTTTAGTAGAGACGGGGTTTCACTGTGTTAGCCAGGATGGTCTCAATCTCCTGACCTTGTGATCCACCCGCCTCAGCCTCCCAAAGTGTTGGGATTACAGGCGTGAGCCACTGCTTAAATCTTCACAGCAGAAGAATAAAATGTCTACTTATTTAGGTCTTTTCAAATACCTTGAGTGTTGTACTTTTATTTATACTGACTTTATATATTTTAGTATCAGGATTAC	0	0	0	0	0	0	0	0	0	0	0	0	0	0	0	0	0	0	0	0	0	0	0	0	0	0	0	0	0	0	0	0	0	0	0	0	0	0	0	0	0	0	0	0	0	0	0
1698	OTU_1698	TGTGCTGCCACCTGCAGCCAAGCACACTCTTAGCTGACACACCCTACCTACCTCCTCCTGCTCTCCCACTCTTCTTCCCACAAGCCCTCTCTCCCCTGGATGCCTAACTCCTACTCACCCTTAAGCTTCAGCAGAGACATGACTTCTTCCAGACACATTCCTTTATCCTCCAAGACTGGGCCGAGTGCCTCTCCTGTAGCACCCTGTACCTAC	0	0	0	0	0	0	0	0	0	0	0	0	0	0	0	0	0	0	0	0	0	0	0	0	0	0	0	0	0	0	0	0	0	0	0	0	0	0	1	0	0	0	0	0	0	0	0
1747	OTU_1747	GACGAACGCTGGCGGCGTGCTTAACACATGCAAGTCGAGCGGTAAGGCCCTTCGGGGTACACGAGCGGCGAACGGGTGAGTAACACGTGAGCAATCTGCCCTCCACATCGGGATAACCCCCGGAAACGGGAGCTAATACCGGATACGACCACTTCAGGCATCTGATGGTGGTGGAAAGTTCTGGCGGTGGAGGATGAGCTCGCGGCCTATCAGCTTGTTGGTGGGGTAATGGCCCACCAAGGCTTCGACGGGTAGCCGGCCTGAGAGGGTGACCGGCCACACTGGGACTGAGACACGGCCCAGAC	0	0	0	0	0	0	0	0	0	0	0	0	0	0	0	0	0	0	0	0	0	0	0	0	0	0	0	0	0	0	0	0	0	0	0	0	0	0	0	0	0	0	0	0	0	0	0
1759	OTU_1759	AGTCCAGGAGGAAGCTGAGCGGCTCATGTCCGTGTGGATTTGGGGATTCTGAAGGTAAATAGTGTGGTAAAGGTAACACTGCAATCTATTGGAGAAAACAGGAAGTACTCAATACATAGACTACAATGAACAGTTAAGAACTTGGAAAAAATTAAGTTACAACTGTGCATCACACCATAGACCCAAATTCACTTTTGGAAAATTAAAAAGCAGAGGGAATTAAAACAATAATAATTAGATGACACTACGGGAGGCAGCA	0	0	0	0	0	0	0	0	0	0	0	0	0	0	0	0	0	0	0	0	0	0	0	0	0	0	0	0	0	0	0	0	0	0	0	0	0	0	0	0	0	0	0	0	0	0	0
1835	OTU_1835	GGCTTGAAATAACCATCACTCACAGGAGACAAGGAGGAGAAAGAAAAGTCATCTCAAGCAGGGGCAAAAACAAGAAAAACCCACACCGCCTTCACTTCCACACCAGGCAAAACCATTAAAGCAGTCCTGACTCCAGCAAGGATTCCGATGTTTTAAAACAGCACCGCTTTCACTCCACATCCATTCAACACACACTTACTCTGCATAACAGGTGCTGAAGAAACACCTGCCGAAGAAACACCTGCCAAACAAAACCTGGCACCATGCATGCCCGTCATCAGCTCTATGGGGTGGGCCTGTCTACCAATGG	0	0	0	0	0	0	0	0	0	0	0	0	0	0	0	0	0	0	0	0	0	0	0	0	0	0	0	0	0	0	0	0	0	0	0	0	0	0	0	0	0	0	0	0	0	0	0
[truncated: 853 more rows]
[truncated: 210 more columns]

## Sheet: OTUs after abundance filtering
#	Sequence	OTU name	01-001a	01-002a	01-003a	03-002a	03-003a	03-004a	03-005a	03-006a	04-002a	04-003a	04-004a	04-005a	04-007a	04-008a	05-002a	05-003a	05-005a	05-007a	05-009a	05-010a	05-015a	05-016a	05-018a	05-019a	06-003a	06-007a	06-008a	06-009a	08-001a	08-002a	08-007a	08-008a	12-001a	13-003a	13-005a	13-006a	13-007a	13-008a	13-009a	13-010a	13-011a	13-012a	13-013a	13-014a	13-016a	13-017a	13-018a
[truncated: 319 more rows]
[truncated: 215 more columns]

[truncated: 3 more sheets: contaminats, OTUs after cont. removal, 99% after abundance filtering]
